# Supplementary material for: Cargo selective vesicle tethering: The structural basis for binding of specific cargo proteins by the Golgi tether component TBC1D23
Source: Sci Adv. 2024 Mar 29;10(13):eadl0608. doi: 10.1126/sciadv.adl0608 (PMC11093223; doi:10.1126/sciadv.adl0608)
Supplement: Supplementary file 2 — Data S1 to S3 [file sciadv.adl0608_data_s1_to_s3.zip]

Archive with 3 entries (3 files):
- adl0608_Data_S1.xlsx
- adl0608_Data_S2.xlsx
- adl0608_Data_S3.xlsx
