# Supplementary material for: Cargo selective vesicle tethering: The structural basis for binding of specific cargo proteins by the Golgi tether component TBC1D23
Source: Sci Adv. 2024 Mar 29;10(13):eadl0608. doi: 10.1126/sciadv.adl0608 (PMC11093223; doi:10.1126/sciadv.adl0608)
Supplement: Supplementary file 2 — Data S1 to S3 [file sciadv.adl0608_data_s1_to_s3.zip › adl0608_Data_S1.xlsx]

## Sheet: Figure 1B
Data S1. Mass spectrometry data as plotted in Figs. 1, B and C; and Fig. 3D.			:Labelled on plot.
Identified Protein	Accession Number	Molecular Weight	Tbc1-513_1	Tbc1-513_2	Tbc514-684_1	Tbc514-684_2	Average TBC1D23-N	Average TBC1D23-C
ATP-dependent RNA helicase A OS=Homo sapiens GN=DHX9 PE=1 SV=4	DHX9_HUMAN	141 kDa	51	14	331	85	32.5	208
X-ray repair cross-complementing protein 5 OS=Homo sapiens GN=XRCC5 PE=1 SV=3	XRCC5_HUMAN	83 kDa	232	45	346	50	138.5	198
Splicing factor, proline- and glutamine-rich OS=Homo sapiens GN=SFPQ PE=1 SV=2	SFPQ_HUMAN	76 kDa	210	57	242	104	133.5	173
Nucleolin OS=Homo sapiens GN=NCL PE=1 SV=3	NUCL_HUMAN	77 kDa	50	15	234	83	32.5	158.5
X-ray repair cross-complementing protein 6 OS=Homo sapiens GN=XRCC6 PE=1 SV=2	XRCC6_HUMAN	70 kDa	208	51	259	55	129.5	157
Eukaryotic translation initiation factor 5B OS=Homo sapiens GN=EIF5B PE=1 SV=4	IF2P_HUMAN	139 kDa	4	0	298	0	2	149
Putative pre-mRNA-splicing factor ATP-dependent RNA helicase DHX16 OS=Homo sapiens GN=DHX16 PE=1 SV=2	DHX16_HUMAN	119 kDa	0	0	295	0	0	147.5
TBC1 domain family member 23 OS=Homo sapiens GN=TBC1D23 PE=1 SV=3	TBC23_HUMAN	78 kDa	37	11	207	70	24	138.5
Nucleolar and coiled-body phosphoprotein 1 (Fragment) OS=Homo sapiens GN=NOLC1 PE=1 SV=1	A0A0A0MRM9_HUMAN	75 kDa	0	0	175	95	0	135
Poly [ADP-ribose] polymerase 1 OS=Homo sapiens GN=PARP1 PE=1 SV=4	PARP1_HUMAN	113 kDa	7	0	266	0	3.5	133
U5 small nuclear ribonucleoprotein 200 kDa helicase OS=Homo sapiens GN=SNRNP200 PE=1 SV=2	U520_HUMAN	245 kDa	30	2	171	58	16	114.5
Non-POU domain-containing octamer-binding protein OS=Homo sapiens GN=NONO PE=1 SV=4	NONO_HUMAN	54 kDa	209	44	161	66	126.5	113.5
Heat shock 70 kDa protein 1B OS=Homo sapiens GN=HSPA1B PE=1 SV=1	HS71B_HUMAN	70 kDa	207	99	130	89	153	109.5
Protein VPRBP OS=Homo sapiens GN=VPRBP PE=1 SV=3	VPRBP_HUMAN	169 kDa	0	0	136	63	0	99.5
WD repeat-containing protein 11 OS=Homo sapiens GN=WDR11 PE=1 SV=1	WDR11_HUMAN	137 kDa	0	0	80	114	0	97
Heterogeneous nuclear ribonucleoprotein U OS=Homo sapiens GN=HNRNPU PE=1 SV=6	HNRPU_HUMAN	91 kDa	59	14	141	45	36.5	93
Eukaryotic translation initiation factor 2 subunit 3 OS=Homo sapiens GN=EIF2S3 PE=1 SV=3	IF2G_HUMAN	51 kDa	2	0	181	0	1	90.5
Eukaryotic translation initiation factor 2 subunit 1 OS=Homo sapiens GN=EIF2S1 PE=1 SV=3	IF2A_HUMAN	36 kDa	3	0	146	21	1.5	83.5
DBP2 protein OS=Homo sapiens GN=DHX16 PE=2 SV=1	Q5SQH4_HUMAN	119 kDa	0	0	0	167	0	83.5
Probable ATP-dependent RNA helicase DDX5 OS=Homo sapiens GN=DDX5 PE=1 SV=1	DDX5_HUMAN	69 kDa	31	4	108	43	17.5	75.5
Ribosomal protein L5 OS=Homo sapiens GN=RPL5 PE=2 SV=1	A2RUM7_HUMAN	34 kDa	8	0	151	0	4	75.5
DNA damage-binding protein 1 OS=Homo sapiens GN=DDB1 PE=1 SV=1	DDB1_HUMAN	127 kDa	13	0	100	48	6.5	74
FACT complex subunit SPT16 OS=Homo sapiens GN=SUPT16H PE=1 SV=1	SP16H_HUMAN	120 kDa	0	0	137	7	0	72
Activating signal cointegrator 1 complex subunit 3 OS=Homo sapiens GN=ASCC3 PE=1 SV=3	ASCC3_HUMAN	251 kDa	0	0	0	142	0	71
Fatty acid synthase OS=Homo sapiens GN=FASN PE=1 SV=3	FAS_HUMAN	273 kDa	43	0	126	15	21.5	70.5
Pre-mRNA-processing-splicing factor 8 OS=Homo sapiens GN=PRPF8 PE=1 SV=2	PRP8_HUMAN	274 kDa	15	0	128	10	7.5	69
Transitional endoplasmic reticulum ATPase OS=Homo sapiens GN=VCP PE=1 SV=4	TERA_HUMAN	89 kDa	13	0	109	24	6.5	66.5
Heterogeneous nuclear ribonucleoprotein M OS=Homo sapiens GN=HNRNPM PE=1 SV=3	HNRPM_HUMAN	78 kDa	30	3	72	41	16.5	56.5
DNA polymerase delta catalytic subunit OS=Homo sapiens GN=POLD1 PE=1 SV=2	DPOD1_HUMAN	124 kDa	0	0	103	0	0	51.5
Carboxypeptidase D OS=Homo sapiens GN=CPD PE=1 SV=2	CBPD_HUMAN	153 kDa	0	0	77	25	0	51
Heat shock 70 kDa protein 4 OS=Homo sapiens GN=HSPA4 PE=1 SV=4	HSP74_HUMAN	94 kDa	89	64	76	25	76.5	50.5
Probable ATP-dependent RNA helicase YTHDC2 OS=Homo sapiens GN=YTHDC2 PE=1 SV=2	YTDC2_HUMAN	160 kDa	19	0	86	12	9.5	49
N-acetyltransferase 10 OS=Homo sapiens GN=NAT10 PE=1 SV=2	NAT10_HUMAN	116 kDa	7	0	72	25	3.5	48.5
Slit homolog 2 protein OS=Homo sapiens GN=SLIT2 PE=1 SV=1	SLIT2_HUMAN	170 kDa	19	0	72	23	9.5	47.5
Heterogeneous nuclear ribonucleoprotein A1 OS=Homo sapiens GN=HNRNPA1 PE=1 SV=5	ROA1_HUMAN	39 kDa	8	0	92	0	4	46
Myb-binding protein 1A OS=Homo sapiens GN=MYBBP1A PE=1 SV=2	MBB1A_HUMAN	149 kDa	4	0	76	15	2	45.5
Nuclear export mediator factor NEMF OS=Homo sapiens GN=NEMF PE=1 SV=4	NEMF_HUMAN	123 kDa	2	0	91	0	1	45.5
Pre-mRNA-splicing factor ATP-dependent RNA helicase DHX15 OS=Homo sapiens GN=DHX15 PE=1 SV=2	DHX15_HUMAN	91 kDa	19	0	53	33	9.5	43
Heterogeneous nuclear ribonucleoprotein D (AU-rich element RNA binding protein 1, 37kDa), isoform CRA_e OS=Homo sapiens GN=HNRPD PE=4 SV=1	A0A024RDF4_HUMAN	33 kDa	7	0	81	0	3.5	40.5
ATP-binding cassette sub-family F member 1 OS=Homo sapiens GN=ABCF1 PE=1 SV=2	ABCF1_HUMAN	96 kDa	3	0	75	5	1.5	40
Eukaryotic translation initiation factor 5, isoform CRA_b OS=Homo sapiens GN=EIF5 PE=4 SV=1	A0A024R6Q1_HUMAN	49 kDa	0	0	80	0	0	40
40S ribosomal protein S3a OS=Homo sapiens GN=RPS3A PE=2 SV=1	Q6NXR8_HUMAN	30 kDa	14	7	17	60	10.5	38.5
TRAF2 and NCK-interacting protein kinase OS=Homo sapiens GN=TNIK PE=1 SV=1	TNIK_HUMAN	155 kDa	0	0	73	3	0	38
Ras GTPase-activating protein-binding protein 1 OS=Homo sapiens GN=G3BP1 PE=1 SV=1	G3BP1_HUMAN	52 kDa	0	0	56	19	0	37.5
Pre-rRNA-processing protein TSR1 homolog OS=Homo sapiens GN=TSR1 PE=1 SV=1	TSR1_HUMAN	92 kDa	2	0	58	16	1	37
Leucine-rich PPR-motif containing OS=Homo sapiens GN=LRPPRC PE=4 SV=1	E5KNY5_HUMAN	158 kDa	13	2	64	9	7.5	36.5
DNA topoisomerase 1 OS=Homo sapiens GN=TOP1 PE=1 SV=2	TOP1_HUMAN	91 kDa	6	0	72	0	3	36
FAM21A protein OS=Homo sapiens GN=FAM21A PE=2 SV=1	B7ZME8_HUMAN	145 kDa	0	0	45	26	0	35.5
Probable ATP-dependent RNA helicase DDX17 OS=Homo sapiens GN=DDX17 PE=1 SV=2	DDX17_HUMAN	80 kDa	12	0	34	34	6	34
Topoisomerase (DNA) I OS=Homo sapiens GN=TOP1 PE=2 SV=1	B9EG90_HUMAN	91 kDa	0	0	0	67	0	33.5
Pre-mRNA-splicing factor 38A OS=Homo sapiens GN=PRPF38A PE=1 SV=1	PR38A_HUMAN	37 kDa	0	0	30	37	0	33.5
Carbonyl reductase [NADPH] 1 OS=Homo sapiens GN=CBR1 PE=1 SV=3	CBR1_HUMAN	30 kDa	47	88	27	39	67.5	33
UPF1 regulator of nonsense transcripts homolog (Yeast), isoform CRA_b OS=Homo sapiens GN=UPF1 PE=4 SV=1	A0A024R7L5_HUMAN	123 kDa	0	0	65	0	0	32.5
Eukaryotic translation initiation factor 2 subunit 2 OS=Homo sapiens GN=EIF2S2 PE=1 SV=2	IF2B_HUMAN	38 kDa	3	0	64	0	1.5	32
Cytosolic carboxypeptidase 1 OS=Homo sapiens GN=AGTPBP1 PE=1 SV=3	CBPC1_HUMAN	138 kDa	0	0	40	24	0	32
Nucleophosmin OS=Homo sapiens GN=NPM1 PE=1 SV=2	NPM_HUMAN	33 kDa	5	3	38	25	4	31.5
Microfibrillar-associated protein 1 OS=Homo sapiens GN=MFAP1 PE=1 SV=2	MFAP1_HUMAN	52 kDa	0	0	9	54	0	31.5
HCG1994130, isoform CRA_a OS=Homo sapiens GN=hCG_1994130 PE=2 SV=1	B2R4W8_HUMAN	15 kDa	13	3	47	15	8	31
Pescadillo homolog OS=Homo sapiens GN=PES1 PE=2 SV=1	B2RDF2_HUMAN	68 kDa	0	0	49	13	0	31
Insulin-like growth factor 2 mRNA-binding protein 1 OS=Homo sapiens GN=IGF2BP1 PE=1 SV=2	IF2B1_HUMAN	63 kDa	30	8	39	22	19	30.5
Serine/threonine-protein kinase N2 OS=Homo sapiens GN=PKN2 PE=1 SV=1	PKN2_HUMAN	112 kDa	0	0	60	0	0	30
40S ribosomal protein S7 OS=Homo sapiens GN=RPS7 PE=1 SV=1	RS7_HUMAN	22 kDa	6	2	49	9	4	29
Staphylococcal nuclease domain-containing protein 1 OS=Homo sapiens GN=SND1 PE=1 SV=1	SND1_HUMAN	102 kDa	2	0	57	0	1	28.5
Probable ATP-dependent RNA helicase DHX37 OS=Homo sapiens GN=DHX37 PE=1 SV=1	DHX37_HUMAN	130 kDa	0	0	49	8	0	28.5
40S ribosomal protein S3 OS=Homo sapiens GN=RPS3 PE=1 SV=2	RS3_HUMAN	27 kDa	13	17	16	40	15	28
Interleukin enhancer binding factor 3, 90kDa, isoform CRA_d OS=Homo sapiens GN=ILF3 PE=4 SV=1	A0A024R7C7_HUMAN	95 kDa	13	6	36	20	9.5	28
cDNA FLJ12454 fis, clone NT2RM1000555, highly similar to UNR PROTEIN OS=Homo sapiens PE=2 SV=1	Q9GZV0_HUMAN	86 kDa	5	0	56	0	2.5	28
Misshapen-like kinase 1 OS=Homo sapiens GN=MINK1 PE=1 SV=2	MINK1_HUMAN	150 kDa	0	0	54	2	0	28
Talin-1 OS=Homo sapiens GN=TLN1 PE=1 SV=3	TLN1_HUMAN	270 kDa	6	0	55	0	3	27.5
40S ribosomal protein S4 OS=Homo sapiens GN=RPS4X PE=2 SV=1	B2R491_HUMAN	30 kDa	12	6	29	25	9	27
Nucleolar RNA helicase 2 OS=Homo sapiens GN=DDX21 PE=1 SV=5	DDX21_HUMAN	87 kDa	14	0	8	46	7	27
Cation-independent mannose-6-phosphate receptor OS=Homo sapiens GN=IGF2R PE=1 SV=3	MPRI_HUMAN	274 kDa	13	0	34	20	6.5	27
Pre-mRNA-splicing factor CWC22 homolog OS=Homo sapiens GN=CWC22 PE=1 SV=3	CWC22_HUMAN	105 kDa	0	0	40	14	0	27
Epididymis tissue sperm binding protein Li 3a OS=Homo sapiens PE=1 SV=1	E9KL35_HUMAN	35 kDa	0	0	21	33	0	27
Ubiquitin-associated protein 2-like OS=Homo sapiens GN=UBAP2L PE=1 SV=2	UBP2L_HUMAN	115 kDa	2	0	49	3	1	26
Treacle protein OS=Homo sapiens GN=TCOF1 PE=1 SV=3	TCOF_HUMAN	152 kDa	7	0	9	42	3.5	25.5
Nucleolar transcription factor 1 OS=Homo sapiens GN=UBTF PE=1 SV=1	E9PKP7_HUMAN	87 kDa	0	0	51	0	0	25.5
Autoantigen La (Fragment) OS=Homo sapiens GN=SSB PE=2 SV=1	B5BUB5_HUMAN	47 kDa	5	3	31	17	4	24
RNA-binding protein 27 OS=Homo sapiens GN=RBM27 PE=1 SV=2	RBM27_HUMAN	119 kDa	3	0	24	24	1.5	24
DNA ligase 3 OS=Homo sapiens GN=LIG3 PE=1 SV=2	DNLI3_HUMAN	113 kDa	0	0	46	2	0	24
WD40 repeat-containing protein SMU1 OS=Homo sapiens GN=SMU1 PE=1 SV=2	SMU1_HUMAN	58 kDa	0	0	48	0	0	24
Elongation factor 1-alpha 1 OS=Homo sapiens GN=EEF1A1 PE=1 SV=1	EF1A1_HUMAN	50 kDa	101	0	47	0	50.5	23.5
Nucleosome assembly protein 1-like 1, isoform CRA_a OS=Homo sapiens GN=NAP1L1 PE=3 SV=1	A0A024RBB7_HUMAN	45 kDa	3	0	25	21	1.5	23
FK506-binding protein 15 OS=Homo sapiens GN=FKBP15 PE=1 SV=2	FKB15_HUMAN	134 kDa	0	0	0	46	0	23
Chromodomain-helicase-DNA-binding protein 1 OS=Homo sapiens GN=CHD1 PE=1 SV=2	CHD1_HUMAN	197 kDa	0	0	39	6	0	22.5
DNA topoisomerase 2-alpha OS=Homo sapiens GN=TOP2A PE=1 SV=3	TOP2A_HUMAN	174 kDa	0	0	10	35	0	22.5
Elongation factor 1-gamma OS=Homo sapiens GN=EEF1G PE=1 SV=3	EF1G_HUMAN	50 kDa	99	54	15	29	76.5	22
DNA-dependent protein kinase catalytic subunit OS=Homo sapiens GN=PRKDC PE=1 SV=3	PRKDC_HUMAN	469 kDa	47	0	37	7	23.5	22
Splicing factor 3B subunit 3 OS=Homo sapiens GN=SF3B3 PE=1 SV=4	SF3B3_HUMAN	136 kDa	27	6	21	23	16.5	22
Mitochondrial dimethyladenosine transferase 1 OS=Homo sapiens GN=TFB1M PE=3 SV=1	E5KTM5_HUMAN	40 kDa	8	0	26	18	4	22
Heparin-binding protein HBp15 OS=Homo sapiens PE=2 SV=1	Q7Z4W8_HUMAN	15 kDa	6	0	44	0	3	22
Protein FAM91A1 OS=Homo sapiens GN=FAM91A1 PE=1 SV=3	F91A1_HUMAN	94 kDa	0	0	12	32	0	22
Nucleolar transcription factor 1 OS=Homo sapiens GN=UBTF PE=1 SV=1	UBF1_HUMAN	89 kDa	0	0	0	44	0	22
Heat shock cognate 71 kDa protein OS=Homo sapiens GN=HSPA8 PE=1 SV=1	HSP7C_HUMAN	71 kDa	34	26	14	29	30	21.5
Heat shock protein HSP 90-alpha OS=Homo sapiens GN=HSP90AA1 PE=1 SV=5	HS90A_HUMAN	85 kDa	41	8	28	14	24.5	21
Heterogeneous nuclear ribonucleoproteins A2/B1 OS=Homo sapiens GN=HNRNPA2B1 PE=1 SV=2	ROA2_HUMAN	37 kDa	8	0	42	0	4	21
ATP-dependent RNA helicase DHX36 OS=Homo sapiens GN=DHX36 PE=1 SV=2	DHX36_HUMAN	115 kDa	2	0	29	13	1	21
Transcription termination factor 2 OS=Homo sapiens GN=TTF2 PE=1 SV=2	TTF2_HUMAN	130 kDa	0	0	0	42	0	21
Tubulin, beta 2C OS=Homo sapiens GN=TUBB2C PE=2 SV=1	Q8IZ29_HUMAN	50 kDa	18	15	25	16	16.5	20.5
Peroxisome proliferator activated receptor interacting complex protein OS=Homo sapiens GN=PRIC295 PE=2 SV=1	E1NZA1_HUMAN	293 kDa	14	0	41	0	7	20.5
ATP-dependent RNA helicase DDX1 OS=Homo sapiens GN=DDX1 PE=2 SV=1	A3RJH1_HUMAN	82 kDa	6	0	25	15	3	20
Heterogeneous nuclear ribonucleoprotein A3 OS=Homo sapiens GN=HNRNPA3 PE=1 SV=2	ROA3_HUMAN	40 kDa	3	3	29	11	3	20
Heterogeneous nuclear ribonucleoprotein H OS=Homo sapiens GN=HNRNPH1 PE=1 SV=1	G8JLB6_HUMAN	51 kDa	32	0	39	0	16	19.5
Heterogeneous nuclear ribonucleoprotein Q OS=Homo sapiens GN=SYNCRIP PE=1 SV=2	HNRPQ_HUMAN	70 kDa	15	0	39	0	7.5	19.5
ATP-dependent RNA helicase DDX3X OS=Homo sapiens GN=DDX3X PE=1 SV=3	DDX3X_HUMAN	73 kDa	0	10	0	39	5	19.5
Heterogeneous nuclear ribonucleoprotein H2 OS=Homo sapiens GN=HNRNPH2 PE=1 SV=1	HNRH2_HUMAN	49 kDa	9	0	23	15	4.5	19
40S ribosomal protein S25 OS=Homo sapiens GN=RPS25 PE=1 SV=1	RS25_HUMAN	14 kDa	2	0	0	38	1	19
DNA polymerase epsilon catalytic subunit A OS=Homo sapiens GN=POLE PE=1 SV=5	DPOE1_HUMAN	262 kDa	0	0	38	0	0	19
Structure specific recognition protein 1, isoform CRA_a OS=Homo sapiens GN=SSRP1 PE=4 SV=1	A0A024R4Z6_HUMAN	81 kDa	0	0	35	2	0	18.5
Cyclin-dependent kinase 11B OS=Homo sapiens GN=CDK11B PE=1 SV=3	CD11B_HUMAN	93 kDa	0	0	37	0	0	18.5
Heparan sulfate 2-O-sulfotransferase 1 OS=Homo sapiens GN=HS2ST1 PE=1 SV=1	HS2ST_HUMAN	42 kDa	0	6	12	24	3	18
Pre-mRNA-splicing factor ATP-dependent RNA helicase PRP16 OS=Homo sapiens GN=DHX38 PE=1 SV=2	PRP16_HUMAN	141 kDa	0	0	33	3	0	18
Coatomer subunit alpha OS=Homo sapiens GN=COPA PE=1 SV=2	COPA_HUMAN	138 kDa	13	0	26	9	6.5	17.5
5'-3' exoribonuclease 2 OS=Homo sapiens GN=XRN2 PE=1 SV=1	XRN2_HUMAN	109 kDa	7	0	28	7	3.5	17.5
60S ribosomal protein L23a OS=Homo sapiens GN=RPL23A PE=1 SV=1	RL23A_HUMAN	18 kDa	4	0	20	15	2	17.5
Kelch repeat and BTB domain-containing protein 6 OS=Homo sapiens GN=KBTBD6 PE=1 SV=1	KBTB6_HUMAN	76 kDa	0	0	2	33	0	17.5
Protein Njmu-R1 OS=Homo sapiens GN=C17orf75 PE=1 SV=2	NJMU_HUMAN	45 kDa	0	0	7	28	0	17.5
Transcription intermediary factor 1-beta OS=Homo sapiens GN=TRIM28 PE=1 SV=5	TIF1B_HUMAN	89 kDa	23	4	28	6	13.5	17
Splicing factor 3B subunit 1 OS=Homo sapiens GN=SF3B1 PE=1 SV=3	SF3B1_HUMAN	146 kDa	22	2	15	19	12	17
Protein KIAA0196 variant (Fragment) OS=Homo sapiens PE=2 SV=1	Q53EL1_HUMAN	135 kDa	0	0	0	34	0	17
Heterogeneous nuclear ribonucleoprotein R OS=Homo sapiens GN=HNRNPR PE=1 SV=1	HNRPR_HUMAN	71 kDa	13	0	12	21	6.5	16.5
S1 RNA-binding domain-containing protein 1 OS=Homo sapiens GN=SRBD1 PE=1 SV=2	SRBD1_HUMAN	112 kDa	3	0	15	18	1.5	16.5
Transcription termination factor, RNA polymerase II, isoform CRA_a OS=Homo sapiens GN=TTF2 PE=4 SV=1	A0A024R0F1_HUMAN	130 kDa	0	0	33	0	0	16.5
AP-3 complex subunit delta-1 OS=Homo sapiens GN=AP3D1 PE=1 SV=1	AP3D1_HUMAN	130 kDa	0	0	28	5	0	16.5
Endoplasmin OS=Homo sapiens GN=HSP90B1 PE=1 SV=1	ENPL_HUMAN	92 kDa	19	0	24	8	9.5	16
Serine/threonine-protein phosphatase 2A 65 kDa regulatory subunit A alpha isoform OS=Homo sapiens GN=PPP2R1A PE=1 SV=4	2AAA_HUMAN	65 kDa	3	0	28	4	1.5	16
Eukaryotic translation initiation factor 5 OS=Homo sapiens GN=EIF5 PE=1 SV=2	IF5_HUMAN	49 kDa	0	0	0	32	0	16
Ribosomal RNA small subunit methyltransferase NEP1 OS=Homo sapiens GN=EMG1 PE=1 SV=4	NEP1_HUMAN	27 kDa	0	0	32	0	0	16
Tubulin alpha-1B chain OS=Homo sapiens GN=TUBA1B PE=1 SV=1	TBA1B_HUMAN	50 kDa	20	5	21	10	12.5	15.5
Pre-mRNA-processing factor 6 OS=Homo sapiens GN=PRPF6 PE=1 SV=1	PRP6_HUMAN	107 kDa	9	0	13	18	4.5	15.5
rRNA methyltransferase 3, mitochondrial OS=Homo sapiens GN=RNMTL1 PE=1 SV=2	MRM3_HUMAN	47 kDa	13	0	15	15	6.5	15
Heterogeneous nuclear ribonucleoprotein A0 OS=Homo sapiens GN=HNRNPA0 PE=1 SV=1	ROA0_HUMAN	31 kDa	2	0	20	10	1	15
40S ribosomal protein S2 OS=Homo sapiens GN=RPS2 PE=1 SV=2	RS2_HUMAN	31 kDa	0	2	0	30	1	15
KIAA1033 protein OS=Homo sapiens GN=KIAA1033 PE=2 SV=1	B7ZKT9_HUMAN	137 kDa	0	0	0	30	0	15
Cell division cycle 5-like protein OS=Homo sapiens GN=CDC5L PE=1 SV=2	CDC5L_HUMAN	92 kDa	14	0	11	18	7	14.5
cDNA FLJ78483, highly similar to Homo sapiens elongation factor Tu GTP binding domain containing 2 (EFTUD2), mRNA OS=Homo sapiens PE=2 SV=1	A8KAP3_HUMAN	109 kDa	13	0	29	0	6.5	14.5
Serine/arginine-rich-splicing factor 1 OS=Homo sapiens GN=SRSF1 PE=1 SV=1	J3KTL2_HUMAN	28 kDa	2	0	16	13	1	14.5
DNA polymerase OS=Homo sapiens GN=POLD1 PE=3 SV=1	A0A024R4F4_HUMAN	124 kDa	0	0	0	29	0	14.5
Beta 5-tubulin OS=Homo sapiens GN=TUBB PE=1 SV=1	Q5SU16_HUMAN	50 kDa	21	0	28	0	10.5	14
Valyl-tRNA synthetase, isoform CRA_a OS=Homo sapiens GN=VARS PE=3 SV=1	A0A024RCN6_HUMAN	140 kDa	14	0	9	19	7	14
Nucleosome assembly protein 1-like 4, isoform CRA_b OS=Homo sapiens GN=NAP1L4 PE=3 SV=1	A0A024RCC9_HUMAN	43 kDa	7	0	15	13	3.5	14
G-rich sequence factor 1 OS=Homo sapiens GN=GRSF1 PE=1 SV=3	GRSF1_HUMAN	53 kDa	5	0	28	0	2.5	14
Serine-threonine kinase receptor-associated protein OS=Homo sapiens GN=STRAP PE=1 SV=1	STRAP_HUMAN	38 kDa	2	0	19	9	1	14
DNA topoisomerase 2 (Fragment) OS=Homo sapiens GN=TOP2B PE=3 SV=1	Q71UH4_HUMAN	181 kDa	0	0	28	0	0	14
DNA topoisomerase 2-beta OS=Homo sapiens GN=TOP2B PE=1 SV=3	TOP2B_HUMAN	183 kDa	0	0	0	28	0	14
Elongation factor 1-alpha OS=Homo sapiens GN=EEF1A1 PE=2 SV=1	Q6IPT9_HUMAN	50 kDa	0	50	0	27	25	13.5
Nuclear autoantigenic sperm protein OS=Homo sapiens GN=NASP PE=1 SV=2	NASP_HUMAN	85 kDa	10	0	21	6	5	13.5
RPL26 protein OS=Homo sapiens GN=RPL26 PE=2 SV=1	Q6IBH6_HUMAN	17 kDa	3	0	17	10	1.5	13.5
ATP-dependent RNA helicase DDX50 OS=Homo sapiens GN=DDX50 PE=1 SV=1	DDX50_HUMAN	83 kDa	0	0	6	21	0	13.5
Putative ATP-dependent RNA helicase DHX57 OS=Homo sapiens GN=DHX57 PE=1 SV=2	DHX57_HUMAN	156 kDa	0	0	13	14	0	13.5
DEAH (Asp-Glu-Ala-His) box polypeptide 8 OS=Homo sapiens GN=DHX8 PE=2 SV=2	Q86YB2_HUMAN	139 kDa	0	0	15	12	0	13.5
Vacuolar protein sorting-associated protein 45 OS=Homo sapiens GN=VPS45 PE=1 SV=1	VPS45_HUMAN	65 kDa	0	0	4	23	0	13.5
RNA-binding motif protein, X chromosome OS=Homo sapiens GN=RBMX PE=1 SV=3	RBMX_HUMAN	42 kDa	10	0	15	11	5	13
Heterogeneous nuclear ribonucleoprotein F, isoform CRA_a OS=Homo sapiens GN=HNRPF PE=4 SV=1	A0A024R7T3_HUMAN	46 kDa	6	0	20	6	3	13
Interleukin enhancer-binding factor 2 OS=Homo sapiens GN=ILF2 PE=1 SV=1	B4DY09_HUMAN	39 kDa	4	0	19	7	2	13
WASH complex subunit FAM21A OS=Homo sapiens GN=FAM21A PE=1 SV=3	FA21A_HUMAN	147 kDa	0	0	0	26	0	13
Reticulocalbin-2 OS=Homo sapiens GN=RCN2 PE=1 SV=1	RCN2_HUMAN	37 kDa	0	0	16	10	0	13
Squamous cell carcinoma antigen recognized by T-cells 3 OS=Homo sapiens GN=SART3 PE=1 SV=1	SART3_HUMAN	110 kDa	19	0	14	11	9.5	12.5
Heterogeneous nuclear ribonucleoprotein A/B OS=Homo sapiens GN=HNRNPAB PE=1 SV=1	A0A087WZV1_HUMAN	37 kDa	4	0	13	12	2	12.5
AP-2 complex subunit alpha-1 OS=Homo sapiens GN=AP2A1 PE=1 SV=3	AP2A1_HUMAN	108 kDa	3	0	0	25	1.5	12.5
Chromosome 1 open reading frame 33, isoform CRA_a OS=Homo sapiens GN=C1orf33 PE=3 SV=1	A0A024RAE1_HUMAN	28 kDa	0	0	17	8	0	12.5
PHD finger protein 6 OS=Homo sapiens GN=PHF6 PE=1 SV=1	Q5JRC6_HUMAN	36 kDa	0	0	25	0	0	12.5
Pre-mRNA-processing factor 19 OS=Homo sapiens GN=PRPF19 PE=1 SV=1	PRP19_HUMAN	55 kDa	9	3	16	8	6	12
Protein arginine N-methyltransferase 5 OS=Homo sapiens GN=PRMT5 PE=1 SV=4	ANM5_HUMAN	73 kDa	6	0	4	20	3	12
tRNA-splicing ligase RtcB homolog OS=Homo sapiens GN=RTCB PE=1 SV=1	RTCB_HUMAN	55 kDa	4	0	20	4	2	12
Fus-like protein (Fragment) OS=Homo sapiens PE=2 SV=1	Q13344_HUMAN	53 kDa	3	0	24	0	1.5	12
X-ray repair complementing defective repair in Chinese hamster cells 1, isoform CRA_b OS=Homo sapiens GN=XRCC1 PE=4 SV=1	A0A024R0S8_HUMAN	70 kDa	0	0	20	4	0	12
Activating signal cointegrator 1 complex subunit 2, isoform CRA_c OS=Homo sapiens GN=ASCC2 PE=4 SV=1	A0A024R1F9_HUMAN	86 kDa	0	0	0	24	0	12
DAZ-associated protein 1 OS=Homo sapiens GN=DAZAP1 PE=1 SV=1	DAZP1_HUMAN	43 kDa	0	0	24	0	0	12
Synaptotagmin binding, cytoplasmic RNA interacting protein variant (Fragment) OS=Homo sapiens PE=2 SV=1	Q59GL1_HUMAN	60 kDa	0	0	0	24	0	12
40S ribosomal protein S18 OS=Homo sapiens GN=RPS18 PE=1 SV=3	RS18_HUMAN	18 kDa	8	11	8	15	9.5	11.5
RuvB-like 1 (Fragment) OS=Homo sapiens GN=RUVBL1 PE=2 SV=1	B5BUB1_HUMAN	50 kDa	16	2	14	9	9	11.5
T-complex protein 1 subunit beta OS=Homo sapiens GN=CCT2 PE=1 SV=4	TCPB_HUMAN	57 kDa	14	0	23	0	7	11.5
Cell division cycle 2, G1 to S and G2 to M, isoform CRA_a OS=Homo sapiens GN=CDC2 PE=1 SV=1	A0A024QZP7_HUMAN	34 kDa	2	0	17	6	1	11.5
DEAD (Asp-Glu-Ala-Asp) box polypeptide 23, isoform CRA_b OS=Homo sapiens GN=DDX23 PE=3 SV=1	A0A024R0Z3_HUMAN	96 kDa	0	0	9	14	0	11.5
High density lipoprotein binding protein (Vigilin), isoform CRA_a OS=Homo sapiens GN=HDLBP PE=1 SV=1	A0A024R4E5_HUMAN	141 kDa	0	0	17	6	0	11.5
WW domain binding protein 11, isoform CRA_a OS=Homo sapiens GN=WBP11 PE=4 SV=1	A0A024RAW9_HUMAN	70 kDa	0	0	23	0	0	11.5
General transcription factor IIF subunit 2 OS=Homo sapiens GN=GTF2F2 PE=3 SV=1	A0A024RDU9_HUMAN	28 kDa	0	0	18	5	0	11.5
Heterogeneous nuclear ribonucleoprotein H OS=Homo sapiens GN=HNRNPH1 PE=1 SV=1	E9PCY7_HUMAN	47 kDa	0	0	0	23	0	11.5
Putative ATP-dependent RNA helicase DHX30 OS=Homo sapiens GN=DHX30 PE=1 SV=1	H7BXY3_HUMAN	131 kDa	0	0	0	23	0	11.5
Interferon-induced protein with tetratricopeptide repeats 5 OS=Homo sapiens GN=IFIT5 PE=1 SV=1	IFIT5_HUMAN	56 kDa	0	0	20	3	0	11.5
GTF2F1 protein OS=Homo sapiens GN=GTF2F1 PE=2 SV=1	Q6IBK5_HUMAN	58 kDa	0	0	12	11	0	11.5
Chaperonin containing TCP1, subunit 8 (Theta) variant (Fragment) OS=Homo sapiens PE=2 SV=1	Q53HU0_HUMAN	60 kDa	26	0	18	4	13	11
14-3-3 protein epsilon OS=Homo sapiens GN=YWHAE PE=1 SV=1	1433E_HUMAN	29 kDa	4	3	13	9	3.5	11
Cold shock domain containing E1, RNA-binding, isoform CRA_a OS=Homo sapiens GN=CSDE1 PE=4 SV=1	A0A024R0E2_HUMAN	89 kDa	0	0	0	22	0	11
Filamin-B OS=Homo sapiens GN=FLNB PE=1 SV=2	FLNB_HUMAN	278 kDa	54	0	21	0	27	10.5
78 kDa glucose-regulated protein OS=Homo sapiens GN=HSPA5 PE=1 SV=2	GRP78_HUMAN	72 kDa	21	11	2	19	16	10.5
Splicing factor 3B subunit 2 OS=Homo sapiens GN=SF3B2 PE=1 SV=1	A0A087WZZ5_HUMAN	98 kDa	19	0	12	9	9.5	10.5
T-complex protein 1 subunit gamma OS=Homo sapiens PE=2 SV=1	B3KX11_HUMAN	58 kDa	17	0	17	4	8.5	10.5
T-complex protein 1 subunit delta OS=Homo sapiens PE=2 SV=1	A8K3C3_HUMAN	58 kDa	16	0	19	2	8	10.5
RNA-binding protein 26 OS=Homo sapiens GN=RBM26 PE=1 SV=3	RBM26_HUMAN	114 kDa	7	0	17	4	3.5	10.5
40S ribosomal protein S6 OS=Homo sapiens GN=RPS6 PE=2 SV=1	A2A3R6_HUMAN	29 kDa	2	0	6	15	1	10.5
Serine/threonine-protein kinase RIO2 OS=Homo sapiens GN=RIOK2 PE=1 SV=2	RIOK2_HUMAN	63 kDa	0	0	0	21	0	10.5
5'-3' exoribonuclease 1 OS=Homo sapiens GN=XRN1 PE=1 SV=1	XRN1_HUMAN	194 kDa	7	0	15	5	3.5	10
Tripartite motif-containing 25 variant (Fragment) OS=Homo sapiens PE=1 SV=1	Q59GW5_HUMAN	72 kDa	4	0	20	0	2	10
Ribosomal protein L23, isoform CRA_b OS=Homo sapiens GN=RPL23 PE=3 SV=1	A0A024R1Q8_HUMAN	15 kDa	3	0	15	5	1.5	10
Splicing factor, arginine/serine-rich 2, isoform CRA_a OS=Homo sapiens GN=SFRS2 PE=4 SV=1	A0A024R8U5_HUMAN	25 kDa	0	0	11	9	0	10
Eukaryotic translation initiation factor 2, subunit 3 gamma, 52kDa, isoform CRA_a OS=Homo sapiens GN=EIF2S3 PE=4 SV=1	A0A024RBY4_HUMAN	51 kDa	0	0	0	20	0	10
WASH complex subunit 7 OS=Homo sapiens GN=KIAA1033 PE=1 SV=1	A0A087X256_HUMAN	137 kDa	0	0	20	0	0	10
dCTP pyrophosphatase 1 OS=Homo sapiens GN=DCTPP1 PE=1 SV=1	DCTP1_HUMAN	19 kDa	0	0	9	11	0	10
RNA-binding protein 39 OS=Homo sapiens GN=RBM39 PE=1 SV=2	RBM39_HUMAN	59 kDa	0	0	20	0	0	10
Eukaryotic translation initiation factor 3 subunit A OS=Homo sapiens GN=EIF3A PE=1 SV=1	EIF3A_HUMAN	167 kDa	8	0	6	13	4	9.5
Chaperonin containing TCP1, subunit 6A (Zeta 1), isoform CRA_a OS=Homo sapiens GN=CCT6A PE=3 SV=1	A0A024RDL1_HUMAN	58 kDa	7	0	16	3	3.5	9.5
Probable ATP-dependent RNA helicase DDX41 OS=Homo sapiens GN=DDX41 PE=1 SV=2	DDX41_HUMAN	70 kDa	5	0	4	15	2.5	9.5
U2 small nuclear ribonucleoprotein A' OS=Homo sapiens GN=SNRPA1 PE=1 SV=2	RU2A_HUMAN	28 kDa	4	0	19	0	2	9.5
HCG27698, isoform CRA_a OS=Homo sapiens GN=hCG_27698 PE=3 SV=1	A0A024RAS3_HUMAN	51 kDa	0	0	13	6	0	9.5
Heterogeneous nuclear ribonucleoprotein A1, isoform CRA_b OS=Homo sapiens GN=HNRPA1 PE=4 SV=1	A0A024RAZ7_HUMAN	39 kDa	0	0	0	19	0	9.5
Heterogeneous nuclear ribonucleoprotein D (AU-rich element RNA binding protein 1, 37kDa), isoform CRA_d OS=Homo sapiens GN=HNRPD PE=4 SV=1	A0A024RDF3_HUMAN	38 kDa	0	0	0	19	0	9.5
WASH complex subunit FAM21C OS=Homo sapiens GN=FAM21C PE=1 SV=1	A0A096LPC5_HUMAN	147 kDa	0	0	0	19	0	9.5
Nucleolar protein 14 OS=Homo sapiens GN=NOP14 PE=1 SV=3	NOP14_HUMAN	98 kDa	0	0	9	10	0	9.5
Caprin-1 OS=Homo sapiens GN=CAPRIN1 PE=1 SV=2	CAPR1_HUMAN	78 kDa	6	6	4	14	6	9
Replication factor C subunit 1 OS=Homo sapiens GN=RFC1 PE=1 SV=4	RFC1_HUMAN	128 kDa	9	0	2	16	4.5	9
Serine/threonine-protein phosphatase PGAM5, mitochondrial OS=Homo sapiens GN=PGAM5 PE=1 SV=2	PGAM5_HUMAN	32 kDa	8	0	9	9	4	9
60S acidic ribosomal protein P0 OS=Homo sapiens GN=RPLP0 PE=1 SV=1	RLA0_HUMAN	34 kDa	0	8	0	18	4	9
Nuclease-sensitive element-binding protein 1 OS=Homo sapiens GN=YBX1 PE=1 SV=3	YBOX1_HUMAN	36 kDa	5	3	7	11	4	9
Probable dimethyladenosine transferase OS=Homo sapiens GN=DIMT1 PE=1 SV=1	DIM1_HUMAN	35 kDa	0	0	12	6	0	9
Ribosomal protein L4 variant (Fragment) OS=Homo sapiens PE=2 SV=1	Q59GY2_HUMAN	49 kDa	0	0	0	18	0	9
Activating signal cointegrator 1 OS=Homo sapiens GN=TRIP4 PE=1 SV=4	TRIP4_HUMAN	66 kDa	0	0	0	18	0	9
DNA repair protein RAD50 OS=Homo sapiens GN=RAD50 PE=1 SV=1	RAD50_HUMAN	154 kDa	17	0	4	13	8.5	8.5
Splicing factor 3a, subunit 1, 120kDa, isoform CRA_a OS=Homo sapiens GN=SF3A1 PE=4 SV=1	A0A024R1K8_HUMAN	89 kDa	12	0	9	8	6	8.5
WD repeat-containing protein 36 OS=Homo sapiens GN=WDR36 PE=1 SV=1	A0A0A0MTB8_HUMAN	99 kDa	0	0	4	13	0	8.5
AP complex subunit beta OS=Homo sapiens PE=2 SV=1	A8K916_HUMAN	106 kDa	0	0	0	17	0	8.5
Kelch repeat and BTB domain-containing protein 7 OS=Homo sapiens GN=KBTBD7 PE=1 SV=1	KBTB7_HUMAN	77 kDa	0	0	0	17	0	8.5
Tubulin beta chain OS=Homo sapiens GN=TUBB PE=1 SV=2	TBB5_HUMAN	50 kDa	0	0	0	17	0	8.5
Heterogeneous nuclear ribonucleoprotein U-like 1, isoform CRA_a OS=Homo sapiens GN=HNRPUL1 PE=4 SV=1	A0A024R0J9_HUMAN	85 kDa	28	2	5	11	15	8
ADP/ATP translocase 2 OS=Homo sapiens GN=SLC25A5 PE=1 SV=7	ADT2_HUMAN	33 kDa	16	9	12	4	12.5	8
Prohibitin-2 OS=Homo sapiens GN=PHB2 PE=1 SV=2	PHB2_HUMAN	33 kDa	19	3	7	9	11	8
Chaperonin containing TCP1, subunit 7 (Eta) variant (Fragment) OS=Homo sapiens PE=2 SV=1	Q53HV2_HUMAN	59 kDa	14	0	16	0	7	8
Insulin-like growth factor 2 mRNA-binding protein 3 OS=Homo sapiens GN=IGF2BP3 PE=1 SV=2	IF2B3_HUMAN	64 kDa	8	4	6	10	6	8
Paraspeckle component 1 OS=Homo sapiens GN=PSPC1 PE=1 SV=1	PSPC1_HUMAN	59 kDa	9	0	16	0	4.5	8
Procollagen-lysine 1, 2-oxoglutarate 5-dioxygenase 1, isoform CRA_a OS=Homo sapiens GN=PLOD1 PE=4 SV=1	A0A024R4H0_HUMAN	84 kDa	4	0	7	9	2	8
Eukaryotic translation initiation factor 5B OS=Homo sapiens GN=EIF5B PE=1 SV=1	A0A087WUT6_HUMAN	139 kDa	0	0	0	16	0	8
ATP-dependent RNA helicase DHX29 OS=Homo sapiens GN=DHX29 PE=1 SV=1	A0A087WYN9_HUMAN	155 kDa	0	0	16	0	0	8
cDNA, FLJ96406, highly similar to Homo sapiens NOL1/NOP2/Sun domain family, member 5 (NSUN5), transcript variant 1, mRNA OS=Homo sapiens PE=2 SV=1	B2RD09_HUMAN	50 kDa	0	0	16	0	0	8
Eukaryotic translation initiation factor 2 beta OS=Homo sapiens GN=EIF2S2 PE=2 SV=1	B5BU01_HUMAN	38 kDa	0	0	0	16	0	8
Developmentally-regulated GTP-binding protein 1 OS=Homo sapiens GN=DRG1 PE=1 SV=1	DRG1_HUMAN	41 kDa	0	0	14	2	0	8
Nucleolar complex protein 4 homolog OS=Homo sapiens GN=NOC4L PE=1 SV=1	NOC4L_HUMAN	58 kDa	0	0	11	5	0	8
THO complex subunit 4 OS=Homo sapiens GN=ALYREF PE=1 SV=3	THOC4_HUMAN	27 kDa	0	0	16	0	0	8
Epididymis tissue sperm binding protein Li 14m OS=Homo sapiens PE=2 SV=1	E9KL44_HUMAN	83 kDa	17	7	0	15	12	7.5
Importin subunit beta-1 OS=Homo sapiens GN=KPNB1 PE=1 SV=2	IMB1_HUMAN	97 kDa	12	0	13	2	6	7.5
Protein PAXX OS=Homo sapiens GN=C9orf142 PE=1 SV=2	PAXX_HUMAN	22 kDa	8	0	13	2	4	7.5
PRP31 pre-mRNA processing factor 31 homolog (Yeast), isoform CRA_a OS=Homo sapiens GN=PRPF31 PE=1 SV=1	F1T0A5_HUMAN	55 kDa	5	0	15	0	2.5	7.5
Cold shock domain protein A, isoform CRA_a OS=Homo sapiens GN=CSDA PE=4 SV=1	A0A024RAQ1_HUMAN	40 kDa	4	0	9	6	2	7.5
U1 small nuclear ribonucleoprotein A OS=Homo sapiens GN=SNRPA PE=1 SV=3	SNRPA_HUMAN	31 kDa	3	0	7	8	1.5	7.5
Heterogeneous nuclear ribonucleoprotein D-like, isoform CRA_a OS=Homo sapiens GN=HNRPDL PE=4 SV=1	A0A024RDF6_HUMAN	46 kDa	2	0	10	5	1	7.5
DNA repair protein-complementing XP-G cells OS=Homo sapiens GN=ERCC5 PE=1 SV=1	A0A087WUH0_HUMAN	133 kDa	0	0	0	15	0	7.5
Peptidyl-prolyl cis-trans isomerase (Fragment) OS=Homo sapiens GN=FKBP15 PE=1 SV=1	A0A0A0MT60_HUMAN	136 kDa	0	0	15	0	0	7.5
Nucleolar GTP-binding protein 1 OS=Homo sapiens GN=GTPBP4 PE=3 SV=1	D2CFK9_HUMAN	74 kDa	0	0	0	15	0	7.5
ATP-dependent RNA helicase DDX54 OS=Homo sapiens GN=DDX54 PE=1 SV=2	DDX54_HUMAN	99 kDa	0	0	3	12	0	7.5
Protein DEK OS=Homo sapiens GN=DEK PE=1 SV=1	DEK_HUMAN	43 kDa	0	0	12	3	0	7.5
Polymerase delta-interacting protein 3 OS=Homo sapiens GN=POLDIP3 PE=1 SV=1	F6VRR5_HUMAN	48 kDa	0	0	9	6	0	7.5
MKI67 FHA domain-interacting nucleolar phosphoprotein OS=Homo sapiens GN=NIFK PE=1 SV=1	MK67I_HUMAN	34 kDa	0	0	0	15	0	7.5
40S ribosomal protein S17-like OS=Homo sapiens GN=RPS17L PE=1 SV=1	RS17L_HUMAN	16 kDa	0	0	4	11	0	7.5
Myosin-10 OS=Homo sapiens GN=MYH10 PE=1 SV=3	MYH10_HUMAN	229 kDa	19	0	14	0	9.5	7
Heat shock 60kDa protein 1 (Chaperonin), isoform CRA_a OS=Homo sapiens GN=HSPD1 PE=3 SV=1	A0A024R3X4_HUMAN	61 kDa	18	0	14	0	9	7
Myosin, heavy polypeptide 9, non-muscle, isoform CRA_a OS=Homo sapiens GN=MYH9 PE=4 SV=1	A0A024R1N1_HUMAN	227 kDa	17	0	14	0	8.5	7
ATP synthase subunit beta, mitochondrial OS=Homo sapiens GN=ATP5B PE=1 SV=3	ATPB_HUMAN	57 kDa	14	0	12	2	7	7
T-complex protein 1 subunit epsilon OS=Homo sapiens GN=CCT5 PE=1 SV=1	TCPE_HUMAN	60 kDa	10	0	14	0	5	7
Histone H2B OS=Homo sapiens GN=HIST1H2BD PE=3 SV=1	A0A024QZZ7_HUMAN	14 kDa	7	0	8	6	3.5	7
Eukaryotic translation initiation factor 4 gamma 1 OS=Homo sapiens GN=EIF4G1 PE=1 SV=1	E7EUU4_HUMAN	172 kDa	6	0	14	0	3	7
Heterochromatin protein 1-binding protein 3 OS=Homo sapiens GN=HP1BP3 PE=1 SV=1	HP1B3_HUMAN	61 kDa	5	0	0	14	2.5	7
Activating signal cointegrator 1 complex subunit 1, isoform CRA_a OS=Homo sapiens GN=ASCC1 PE=4 SV=1	A0A024QZM0_HUMAN	41 kDa	0	0	0	14	0	7
Nudix (Nucleoside diphosphate linked moiety X)-type motif 21, isoform CRA_a OS=Homo sapiens GN=NUDT21 PE=4 SV=1	A0A024R6W2_HUMAN	26 kDa	0	0	12	2	0	7
Heterogeneous nuclear ribonucleoprotein A2/B1, isoform CRA_c OS=Homo sapiens GN=HNRPA2B1 PE=4 SV=1	A0A024RA61_HUMAN	37 kDa	0	0	0	14	0	7
DEAD (Asp-Glu-Ala-Asp) box polypeptide 18, isoform CRA_b OS=Homo sapiens GN=DDX18 PE=3 SV=1	A0A024RAH8_HUMAN	75 kDa	0	0	0	14	0	7
Protein SCAF8 OS=Homo sapiens GN=SCAF8 PE=1 SV=1	A0A0A0MT33_HUMAN	149 kDa	0	0	14	0	0	7
Splicing factor arginine/serine-rich 3 OS=Homo sapiens GN=SFRS3 PE=2 SV=1	B2R6F3_HUMAN	19 kDa	0	0	10	4	0	7
Probable ATP-dependent RNA helicase DDX10 OS=Homo sapiens GN=DDX10 PE=1 SV=2	DDX10_HUMAN	101 kDa	0	0	0	14	0	7
Probable ATP-dependent RNA helicase DHX40 OS=Homo sapiens GN=DHX40 PE=1 SV=2	DHX40_HUMAN	89 kDa	0	0	3	11	0	7
Serine/threonine-protein kinase MARK2 OS=Homo sapiens GN=MARK2 PE=1 SV=3	E9PC69_HUMAN	87 kDa	0	0	0	14	0	7
Serine/threonine-protein kinase RIO1 OS=Homo sapiens GN=RIOK1 PE=1 SV=2	RIOK1_HUMAN	66 kDa	0	0	2	12	0	7
Protein RRP5 homolog OS=Homo sapiens GN=PDCD11 PE=1 SV=3	RRP5_HUMAN	209 kDa	0	0	0	14	0	7
Tight junction protein ZO-2 OS=Homo sapiens GN=TJP2 PE=1 SV=2	ZO2_HUMAN	134 kDa	0	0	0	14	0	7
Heat shock protein 90kDa alpha (Cytosolic), class B member 1, isoform CRA_a OS=Homo sapiens GN=HSP90AB1 PE=3 SV=1	A0A024RD80_HUMAN	83 kDa	37	0	13	0	18.5	6.5
HCG1991735, isoform CRA_a OS=Homo sapiens GN=hCG_1991735 PE=4 SV=1	A0A024RC65_HUMAN	189 kDa	3	0	13	0	1.5	6.5
RAN binding protein 5, isoform CRA_d OS=Homo sapiens GN=RANBP5 PE=4 SV=1	A0A024RDY0_HUMAN	124 kDa	3	0	13	0	1.5	6.5
La-related protein 1 OS=Homo sapiens GN=LARP1 PE=1 SV=2	LARP1_HUMAN	124 kDa	3	0	0	13	1.5	6.5
60S ribosomal protein L9 OS=Homo sapiens GN=RPL9 PE=2 SV=1	Q53Z07_HUMAN	22 kDa	3	0	13	0	1.5	6.5
116 kDa U5 small nuclear ribonucleoprotein component OS=Homo sapiens GN=EFTUD2 PE=1 SV=1	U5S1_HUMAN	109 kDa	0	3	0	13	1.5	6.5
Aspartyl/asparaginyl beta-hydroxylase OS=Homo sapiens GN=ASPH PE=1 SV=3	ASPH_HUMAN	86 kDa	2	0	13	0	1	6.5
Nuclear speckle splicing regulatory protein 1 OS=Homo sapiens GN=NSRP1 PE=1 SV=1	NSRP1_HUMAN	66 kDa	0	0	0	13	0	6.5
U4/U6.U5 tri-snRNP-associated protein 1 OS=Homo sapiens GN=SART1 PE=1 SV=1	SNUT1_HUMAN	90 kDa	0	0	0	13	0	6.5
pre-rRNA processing protein FTSJ3 OS=Homo sapiens GN=FTSJ3 PE=1 SV=2	SPB1_HUMAN	97 kDa	0	0	0	13	0	6.5
ATP-dependent RNA helicase DDX3X OS=Homo sapiens GN=DDX3X PE=2 SV=1	B5BTY4_HUMAN	73 kDa	32	0	12	0	16	6
HSPA9 protein (Fragment) OS=Homo sapiens GN=HSPA9 PE=2 SV=1	Q8N1C8_HUMAN	74 kDa	0	25	0	12	12.5	6
ATP synthase subunit alpha, mitochondrial OS=Homo sapiens GN=ATP5A1 PE=1 SV=1	ATPA_HUMAN	60 kDa	13	3	12	0	8	6
Heat shock protein HSP 90-beta OS=Homo sapiens GN=HSP90AB1 PE=1 SV=4	HS90B_HUMAN	83 kDa	0	12	0	12	6	6
RuvB-like 2 OS=Homo sapiens GN=RUVBL2 PE=1 SV=3	RUVB2_HUMAN	51 kDa	12	0	12	0	6	6
T-complex protein 1 subunit alpha OS=Homo sapiens GN=TCP1 PE=1 SV=1	TCPA_HUMAN	60 kDa	12	0	10	2	6	6
Polyubiquitin-C (Fragment) OS=Homo sapiens GN=UBC PE=1 SV=1	F5H2Z3_HUMAN	15 kDa	10	0	12	0	5	6
40S ribosomal protein S8 OS=Homo sapiens GN=RPS8 PE=2 SV=1	Q5JR94_HUMAN	24 kDa	6	4	6	6	5	6
40S ribosomal protein S19 OS=Homo sapiens GN=RPS19 PE=2 SV=1	B0ZBD0_HUMAN	16 kDa	8	0	2	10	4	6
40S ribosomal protein S13 OS=Homo sapiens GN=RPS13 PE=1 SV=2	RS13_HUMAN	17 kDa	4	2	3	9	3	6
40S ribosomal protein S11 OS=Homo sapiens GN=RPS11 PE=1 SV=3	RS11_HUMAN	18 kDa	5	0	12	0	2.5	6
Bystin OS=Homo sapiens GN=BYSL PE=1 SV=3	BYST_HUMAN	50 kDa	3	0	5	7	1.5	6
60S ribosomal protein L7a OS=Homo sapiens GN=RPL7A PE=1 SV=2	RL7A_HUMAN	30 kDa	2	0	5	7	1	6
60S ribosomal protein L6 OS=Homo sapiens GN=RPL6 PE=3 SV=1	A0A024RBK3_HUMAN	33 kDa	0	0	0	12	0	6
Ras-GTPase activating protein SH3 domain-binding protein 2, isoform CRA_b OS=Homo sapiens GN=G3BP2 PE=4 SV=1	A0A024RDB2_HUMAN	51 kDa	0	0	12	0	0	6
RNA binding motif protein 10, isoform CRA_d OS=Homo sapiens GN=RBM10 PE=1 SV=1	A0A0A0MR66_HUMAN	110 kDa	0	0	8	4	0	6
Serine/arginine repetitive matrix protein 1 OS=Homo sapiens GN=SRRM1 PE=1 SV=1	A9Z1X7_HUMAN	103 kDa	0	0	7	5	0	6
60S ribosomal protein L24 OS=Homo sapiens GN=RPL24 PE=1 SV=1	C9JNW5_HUMAN	18 kDa	0	0	6	6	0	6
Protein CMSS1 OS=Homo sapiens GN=CMSS1 PE=1 SV=2	CMS1_HUMAN	32 kDa	0	0	12	0	0	6
Proteasome-associated protein ECM29 homolog OS=Homo sapiens GN=ECM29 PE=1 SV=2	ECM29_HUMAN	204 kDa	0	0	12	0	0	6
TFIIH basal transcription factor complex helicase XPB subunit OS=Homo sapiens GN=ERCC3 PE=1 SV=1	ERCC3_HUMAN	89 kDa	0	0	0	12	0	6
Golgi-associated PDZ and coiled-coil motif-containing protein OS=Homo sapiens GN=GOPC PE=1 SV=1	GOPC_HUMAN	51 kDa	0	0	0	12	0	6
Prohibitin, isoform CRA_a OS=Homo sapiens GN=PHB PE=2 SV=1	A8K401_HUMAN	30 kDa	11	3	7	4	7	5.5
Structural maintenance of chromosomes protein 1A OS=Homo sapiens GN=SMC1A PE=1 SV=2	SMC1A_HUMAN	143 kDa	11	0	11	0	5.5	5.5
Ribosomal protein S5, isoform CRA_a OS=Homo sapiens GN=RPS5 PE=3 SV=1	A0A024R4Q8_HUMAN	23 kDa	5	3	5	6	4	5.5
14-3-3 protein gamma OS=Homo sapiens GN=YWHAG PE=1 SV=2	1433G_HUMAN	28 kDa	5	0	6	5	2.5	5.5
U2 small nuclear ribonucleoprotein B'' OS=Homo sapiens GN=SNRPB2 PE=1 SV=1	RU2B_HUMAN	25 kDa	5	0	7	4	2.5	5.5
Small nuclear ribonucleoprotein-associated proteins B and B' OS=Homo sapiens GN=SNRPB PE=1 SV=3	A8MT02_HUMAN	30 kDa	4	0	7	4	2	5.5
40S ribosomal protein S14 OS=Homo sapiens GN=RPS14 PE=1 SV=3	RS14_HUMAN	16 kDa	2	2	5	6	2	5.5
14-3-3 protein zeta/delta OS=Homo sapiens GN=YWHAZ PE=1 SV=1	1433Z_HUMAN	28 kDa	3	0	7	4	1.5	5.5
HCG24487, isoform CRA_c OS=Homo sapiens GN=hCG_24487 PE=3 SV=1	A0A024R261_HUMAN	21 kDa	3	0	8	3	1.5	5.5
ATP citrate lyase, isoform CRA_b OS=Homo sapiens GN=ACLY PE=4 SV=1	A0A024R1T9_HUMAN	121 kDa	2	0	11	0	1	5.5
Nuclear RNA export factor 1 OS=Homo sapiens GN=NXF1 PE=1 SV=1	NXF1_HUMAN	70 kDa	2	0	11	0	1	5.5
DEAD (Asp-Glu-Ala-Asp) box polypeptide 48, isoform CRA_a OS=Homo sapiens GN=DDX48 PE=3 SV=1	A0A024R8W0_HUMAN	47 kDa	0	0	6	5	0	5.5
Transcription elongation factor B (SIII), polypeptide 3 (110kDa, elongin A), isoform CRA_a OS=Homo sapiens GN=TCEB3 PE=1 SV=1	A0A024RAC6_HUMAN	87 kDa	0	0	7	4	0	5.5
Zinc finger protein 787 OS=Homo sapiens GN=ZNF787 PE=1 SV=1	A0A087WUD1_HUMAN	40 kDa	0	0	9	2	0	5.5
U2 small nuclear RNA auxiliary factor 2 isoform b OS=Homo sapiens GN=U2AF2 PE=2 SV=1	B5BU25_HUMAN	53 kDa	0	0	6	5	0	5.5
Coiled-coil domain-containing protein 47 OS=Homo sapiens GN=CCDC47 PE=1 SV=1	CCD47_HUMAN	56 kDa	0	0	8	3	0	5.5
DnaJ homolog subfamily C member 21 OS=Homo sapiens GN=DNAJC21 PE=1 SV=2	DJC21_HUMAN	62 kDa	0	0	2	9	0	5.5
GTP-binding protein 10 OS=Homo sapiens GN=GTPBP10 PE=1 SV=1	GTPBA_HUMAN	43 kDa	0	0	5	6	0	5.5
40S ribosomal protein S11 OS=Homo sapiens GN=RPS11 PE=1 SV=1	M0QZC5_HUMAN	14 kDa	0	0	0	11	0	5.5
Arginine/serine-rich splicing factor 6 variant (Fragment) OS=Homo sapiens PE=2 SV=1	Q59GY3_HUMAN	32 kDa	0	0	0	11	0	5.5
SNW domain-containing protein 1 OS=Homo sapiens GN=SNW1 PE=1 SV=1	SNW1_HUMAN	61 kDa	0	0	0	11	0	5.5
WASH complex subunit strumpellin OS=Homo sapiens GN=KIAA0196 PE=1 SV=1	STRUM_HUMAN	134 kDa	0	0	11	0	0	5.5
tRNA methyltransferase 10 homolog A OS=Homo sapiens GN=TRMT10A PE=1 SV=1	TM10A_HUMAN	40 kDa	0	0	0	11	0	5.5
Zinc finger CCCH-type antiviral protein 1 OS=Homo sapiens GN=ZC3HAV1 PE=1 SV=3	ZCCHV_HUMAN	101 kDa	12	0	0	10	6	5
tRNA (cytosine(34)-C(5))-methyltransferase OS=Homo sapiens GN=NSUN2 PE=1 SV=2	NSUN2_HUMAN	86 kDa	10	0	6	4	5	5
60S ribosomal protein L31 OS=Homo sapiens GN=RPL31 PE=1 SV=1	RL31_HUMAN	14 kDa	3	0	0	10	1.5	5
Serine/threonine-protein phosphatase OS=Homo sapiens GN=PPP1CC PE=3 SV=1	A0A024RBP2_HUMAN	37 kDa	2	0	10	0	1	5
40S ribosomal protein S9 OS=Homo sapiens GN=RPS9 PE=1 SV=3	RS9_HUMAN	23 kDa	0	2	0	10	1	5
Protein kinase, AMP-activated, gamma 1 non-catalytic subunit, isoform CRA_a OS=Homo sapiens GN=PRKAG1 PE=4 SV=1	A0A024R125_HUMAN	38 kDa	0	0	2	8	0	5
MRE11 meiotic recombination 11 homolog A (S. cerevisiae), isoform CRA_a OS=Homo sapiens GN=MRE11A PE=3 SV=1	A0A024R395_HUMAN	81 kDa	0	0	0	10	0	5
Calcium binding protein 39, isoform CRA_a OS=Homo sapiens GN=CAB39 PE=4 SV=1	A0A024R496_HUMAN	40 kDa	0	0	2	8	0	5
CDW3/SMU1 OS=Homo sapiens GN=SMU1 PE=2 SV=1	A0MNN4_HUMAN	58 kDa	0	0	0	10	0	5
Actin nucleation promoting factor (Fragment) OS=Homo sapiens GN=WASH PE=4 SV=1	A9QQ22_HUMAN	44 kDa	0	0	0	10	0	5
5'-AMP-activated protein kinase catalytic subunit alpha-1 OS=Homo sapiens GN=PRKAA1 PE=1 SV=4	AAPK1_HUMAN	64 kDa	0	0	0	10	0	5
DNA helicase OS=Homo sapiens PE=2 SV=1	B2R7C5_HUMAN	91 kDa	0	0	0	10	0	5
RNA-binding protein Musashi homolog 2 OS=Homo sapiens GN=MSI2 PE=1 SV=1	B4DHE8_HUMAN	35 kDa	0	0	7	3	0	5
GEMIN5 protein OS=Homo sapiens GN=GEMIN5 PE=2 SV=1	B7ZLC9_HUMAN	168 kDa	0	0	8	2	0	5
Centrosomal protein of 170 kDa OS=Homo sapiens GN=CEP170 PE=1 SV=1	CE170_HUMAN	175 kDa	0	0	0	10	0	5
UPF0568 protein C14orf166 OS=Homo sapiens GN=C14orf166 PE=1 SV=1	CN166_HUMAN	28 kDa	0	0	10	0	0	5
Casein kinase II subunit alpha OS=Homo sapiens GN=CSNK2A1 PE=1 SV=1	CSK21_HUMAN	45 kDa	0	0	10	0	0	5
Probable ATP-dependent RNA helicase DDX46 OS=Homo sapiens GN=DDX46 PE=1 SV=2	DDX46_HUMAN	117 kDa	0	0	10	0	0	5
Endoribonuclease Dicer OS=Homo sapiens GN=DICER1 PE=1 SV=3	DICER_HUMAN	219 kDa	0	0	0	10	0	5
Zinc finger protein 451 OS=Homo sapiens GN=ZNF451 PE=1 SV=1	E9PH99_HUMAN	119 kDa	0	0	0	10	0	5
Protein STX16-NPEPL1 OS=Homo sapiens GN=STX16-NPEPL1 PE=3 SV=1	H3BU86_HUMAN	43 kDa	0	0	0	10	0	5
Serine/threonine-protein kinase STK11 OS=Homo sapiens GN=STK11 PE=1 SV=2	K7EP59_HUMAN	48 kDa	0	0	0	10	0	5
Casein kinase I isoform alpha OS=Homo sapiens GN=CSNK1A1 PE=1 SV=2	KC1A_HUMAN	39 kDa	0	0	10	0	0	5
BTB/POZ domain-containing protein KCTD12 OS=Homo sapiens GN=KCTD12 PE=1 SV=1	KCD12_HUMAN	36 kDa	0	0	10	0	0	5
La-related protein 4 OS=Homo sapiens GN=LARP4 PE=1 SV=3	LARP4_HUMAN	81 kDa	0	0	0	10	0	5
Ribosomal RNA processing protein 1 homolog B OS=Homo sapiens GN=RRP1B PE=1 SV=3	RRP1B_HUMAN	84 kDa	0	0	0	10	0	5
Transcription elongation factor SPT6 OS=Homo sapiens GN=SUPT6H PE=1 SV=2	SPT6H_HUMAN	199 kDa	0	0	10	0	0	5
WAS protein family homolog 2 OS=Homo sapiens GN=WASH2P PE=2 SV=2	WASH2_HUMAN	50 kDa	0	0	0	10	0	5
Filamin-A OS=Homo sapiens GN=FLNA PE=1 SV=4	FLNA_HUMAN	281 kDa	57	0	9	0	28.5	4.5
CAD protein OS=Homo sapiens GN=CAD PE=1 SV=1	F8VPD4_HUMAN	236 kDa	29	0	9	0	14.5	4.5
Eukaryotic translation elongation factor 1 beta 2, isoform CRA_a OS=Homo sapiens GN=EEF1B2 PE=3 SV=1	A0A024R3W7_HUMAN	25 kDa	11	12	5	4	11.5	4.5
40S ribosomal protein SA OS=Homo sapiens GN=RPSA PE=3 SV=1	A0A024R2P0_HUMAN	33 kDa	15	3	0	9	9	4.5
Peroxiredoxin-1 (Fragment) OS=Homo sapiens GN=PRDX1 PE=1 SV=1	A0A0A0MSI0_HUMAN	19 kDa	10	5	6	3	7.5	4.5
Microtubule-associated protein 4 OS=Homo sapiens GN=MAP4 PE=1 SV=3	MAP4_HUMAN	121 kDa	14	0	9	0	7	4.5
60 kDa heat shock protein, mitochondrial OS=Homo sapiens GN=HSPD1 PE=1 SV=2	CH60_HUMAN	61 kDa	0	10	0	9	5	4.5
Polyadenylate-binding protein OS=Homo sapiens GN=PABPC4 PE=2 SV=1	Q6IQ30_HUMAN	72 kDa	10	0	0	9	5	4.5
Ribosomal protein, large, P0, isoform CRA_b OS=Homo sapiens GN=RPLP0 PE=3 SV=1	A0A024RBS2_HUMAN	34 kDa	8	0	9	0	4	4.5
3-hydroxyacyl-CoA dehydrogenase type-2 OS=Homo sapiens GN=HSD17B10 PE=1 SV=3	HCD2_HUMAN	27 kDa	4	2	9	0	3	4.5
Polyadenylate-binding protein OS=Homo sapiens GN=PABPC1 PE=3 SV=1	A0A024R9C1_HUMAN	71 kDa	0	4	0	9	2	4.5
SRSF protein kinase 1 OS=Homo sapiens GN=SRPK1 PE=1 SV=2	SRPK1_HUMAN	74 kDa	4	0	2	7	2	4.5
14-3-3 protein beta/alpha OS=Homo sapiens GN=YWHAB PE=1 SV=3	1433B_HUMAN	28 kDa	0	0	5	4	0	4.5
Small nuclear ribonucleoprotein 70kDa polypeptide (RNP antigen), isoform CRA_b OS=Homo sapiens GN=SNRP70 PE=4 SV=1	A0A024QZD5_HUMAN	52 kDa	0	0	0	9	0	4.5
Ribosomal protein L7, isoform CRA_a OS=Homo sapiens GN=RPL7 PE=3 SV=1	A0A024R814_HUMAN	30 kDa	0	0	0	9	0	4.5
HCG20716 OS=Homo sapiens GN=RPS26 PE=4 SV=1	A0A024RB14_HUMAN	13 kDa	0	0	9	0	0	4.5
Ras-GTPase activating protein SH3 domain-binding protein 2, isoform CRA_a OS=Homo sapiens GN=G3BP2 PE=4 SV=1	A0A024RDE5_HUMAN	54 kDa	0	0	0	9	0	4.5
DNA polymerase delta subunit 2 OS=Homo sapiens GN=POLD2 PE=1 SV=1	A0A087WWF6_HUMAN	55 kDa	0	0	5	4	0	4.5
MAP/microtubule affinity-regulating kinase 3 OS=Homo sapiens GN=MARK3 PE=1 SV=1	A0A0A0MQR8_HUMAN	80 kDa	0	0	0	9	0	4.5
Cyclin-dependent kinase 11B OS=Homo sapiens GN=CDK11B PE=1 SV=1	A0A0D9SEI3_HUMAN	89 kDa	0	0	0	9	0	4.5
AP-3 complex subunit beta OS=Homo sapiens PE=2 SV=1	A8K586_HUMAN	121 kDa	0	0	7	2	0	4.5
Importin subunit alpha OS=Homo sapiens PE=2 SV=1	A8K7D9_HUMAN	58 kDa	0	0	9	0	0	4.5
Cold-inducible RNA-binding protein OS=Homo sapiens GN=CIRBP PE=1 SV=1	CIRBP_HUMAN	19 kDa	0	0	9	0	0	4.5
Casein kinase II subunit beta OS=Homo sapiens GN=CSNK2B PE=1 SV=1	CSK2B_HUMAN	25 kDa	0	0	6	3	0	4.5
Elongation factor 1-delta OS=Homo sapiens GN=EEF1D PE=1 SV=5	EF1D_HUMAN	31 kDa	0	0	0	9	0	4.5
RNA-binding protein EWS OS=Homo sapiens GN=EWSR1 PE=1 SV=1	EWS_HUMAN	68 kDa	0	0	9	0	0	4.5
E3 ubiquitin-protein ligase HERC2 OS=Homo sapiens GN=HERC2 PE=1 SV=2	HERC2_HUMAN	527 kDa	0	0	0	9	0	4.5
RNA-binding protein Musashi homolog 1 OS=Homo sapiens GN=MSI1 PE=1 SV=1	MSI1H_HUMAN	39 kDa	0	0	9	0	0	4.5
RNA-binding protein NOB1 OS=Homo sapiens GN=NOB1 PE=1 SV=1	NOB1_HUMAN	47 kDa	0	0	4	5	0	4.5
U1 small nuclear ribonucleoprotein 70 kDa OS=Homo sapiens GN=SNRNP70 PE=1 SV=2	RU17_HUMAN	52 kDa	0	0	9	0	0	4.5
Selenocysteine-specific elongation factor OS=Homo sapiens GN=EEFSEC PE=1 SV=4	SELB_HUMAN	65 kDa	0	0	9	0	0	4.5
Ubiquitin carboxyl-terminal hydrolase 10 OS=Homo sapiens GN=USP10 PE=1 SV=2	UBP10_HUMAN	87 kDa	0	0	0	9	0	4.5
U3 small nucleolar RNA-associated protein 18 homolog OS=Homo sapiens GN=UTP18 PE=1 SV=3	UTP18_HUMAN	62 kDa	0	0	2	7	0	4.5
RNA-binding protein 14 OS=Homo sapiens GN=RBM14 PE=1 SV=2	RBM14_HUMAN	69 kDa	25	9	0	8	17	4
D-3-phosphoglycerate dehydrogenase OS=Homo sapiens GN=PHGDH PE=1 SV=4	SERA_HUMAN	57 kDa	10	0	8	0	5	4
Eukaryotic translation initiation factor 3 subunit B OS=Homo sapiens GN=EIF3S9 PE=3 SV=1	A0A024R821_HUMAN	92 kDa	7	0	2	6	3.5	4
LanC-like protein 1 OS=Homo sapiens GN=LANCL1 PE=1 SV=1	LANC1_HUMAN	45 kDa	0	6	0	8	3	4
Ubiquitin carboxyl-terminal hydrolase 7 OS=Homo sapiens GN=USP7 PE=1 SV=2	UBP7_HUMAN	128 kDa	5	0	8	0	2.5	4
Heterogeneous nuclear ribonucleoprotein H3 (2H9), isoform CRA_a OS=Homo sapiens GN=HNRPH3 PE=4 SV=1	A0A024QZK8_HUMAN	37 kDa	4	0	6	2	2	4
MRPL1 protein (Fragment) OS=Homo sapiens GN=MRPL1 PE=2 SV=1	A0PJ79_HUMAN	34 kDa	2	0	8	0	1	4
Minichromosome maintenance protein 3 variant (Fragment) OS=Homo sapiens PE=2 SV=1	Q53HJ4_HUMAN	91 kDa	2	0	8	0	1	4
HNRPK protein OS=Homo sapiens GN=HNRPK PE=1 SV=1	Q6IBN1_HUMAN	51 kDa	0	2	0	8	1	4
WD repeat domain 77, isoform CRA_a OS=Homo sapiens GN=WDR77 PE=4 SV=1	A0A024R0H7_HUMAN	37 kDa	0	0	2	6	0	4
Ubiquitin-activating enzyme E1 (A1S9T and BN75 temperature sensitivity complementing), isoform CRA_a OS=Homo sapiens GN=UBE1 PE=3 SV=1	A0A024R1A3_HUMAN	118 kDa	0	0	5	3	0	4
RNA binding motif protein 28, isoform CRA_a OS=Homo sapiens GN=RBM28 PE=4 SV=1	A0A024R753_HUMAN	86 kDa	0	0	0	8	0	4
Mitochondrial ribosomal protein S2, isoform CRA_a OS=Homo sapiens GN=MRPS2 PE=3 SV=1	A0A024R8D4_HUMAN	36 kDa	0	0	0	8	0	4
40S ribosomal protein S24 OS=Homo sapiens GN=RPS24 PE=1 SV=1	A0A087WUS0_HUMAN	15 kDa	0	0	3	5	0	4
DNA primase large subunit OS=Homo sapiens PE=2 SV=1	A8K7A0_HUMAN	59 kDa	0	0	8	0	0	4
5'-AMP-activated protein kinase catalytic subunit alpha-2 OS=Homo sapiens GN=PRKAA2 PE=1 SV=2	AAPK2_HUMAN	62 kDa	0	0	0	8	0	4
Capping protein (Actin filament) muscle Z-line, beta, isoform CRA_a OS=Homo sapiens GN=CAPZB PE=1 SV=1	B1AK87_HUMAN	29 kDa	0	0	0	8	0	4
DEAD box polypeptide 27 OS=Homo sapiens GN=DDX27 PE=2 SV=1	B3GQE6_HUMAN	87 kDa	0	0	0	8	0	4
[3-methyl-2-oxobutanoate dehydrogenase [lipoamide]] kinase, mitochondrial OS=Homo sapiens GN=BCKDK PE=1 SV=2	BCKD_HUMAN	46 kDa	0	0	8	0	0	4
G2/mitotic-specific cyclin-B2 OS=Homo sapiens GN=CCNB2 PE=1 SV=1	CCNB2_HUMAN	45 kDa	0	0	2	6	0	4
RNA-binding region (RNP1, RRM) containing 2, isoform CRA_b OS=Homo sapiens GN=RNPC2 PE=4 SV=1	E1P5S2_HUMAN	41 kDa	0	0	0	8	0	4
Sjoegren syndrome/scleroderma autoantigen 1 (Fragment) OS=Homo sapiens GN=SSSCA1 PE=1 SV=1	H0YEB6_HUMAN	21 kDa	0	0	4	4	0	4
Luc7-like protein 3 OS=Homo sapiens GN=LUC7L3 PE=1 SV=2	LC7L3_HUMAN	51 kDa	0	0	5	3	0	4
Peptidyl-prolyl cis-trans isomerase-like 4 OS=Homo sapiens GN=PPIL4 PE=1 SV=1	PPIL4_HUMAN	57 kDa	0	0	0	8	0	4
U4/U6 small nuclear ribonucleoprotein Prp4 OS=Homo sapiens GN=PRPF4 PE=1 SV=2	PRP4_HUMAN	58 kDa	0	0	0	8	0	4
U4/U6 small nuclear ribonucleoprotein Prp3 OS=Homo sapiens GN=PRPF3 PE=1 SV=2	PRPF3_HUMAN	78 kDa	0	0	0	8	0	4
MAZ protein OS=Homo sapiens PE=2 SV=1	Q8IUI2_HUMAN	29 kDa	0	0	8	0	0	4
Protein Red OS=Homo sapiens GN=IK PE=1 SV=3	RED_HUMAN	66 kDa	0	0	0	8	0	4
40S ribosomal protein S20 OS=Homo sapiens GN=RPS20 PE=1 SV=1	RS20_HUMAN	13 kDa	0	0	2	6	0	4
28S ribosomal protein S29, mitochondrial OS=Homo sapiens GN=DAP3 PE=1 SV=1	RT29_HUMAN	46 kDa	0	0	3	5	0	4
Sphingosine-1-phosphate lyase 1 OS=Homo sapiens GN=SGPL1 PE=1 SV=3	SGPL1_HUMAN	64 kDa	0	0	8	0	0	4
Small nuclear ribonucleoprotein Sm D3 OS=Homo sapiens GN=SNRPD3 PE=1 SV=1	SMD3_HUMAN	14 kDa	0	0	4	4	0	4
Sorting nexin-7 OS=Homo sapiens GN=SNX7 PE=1 SV=1	SNX7_HUMAN	45 kDa	0	0	0	8	0	4
Double-stranded RNA-binding protein Staufen homolog 1 OS=Homo sapiens GN=STAU1 PE=1 SV=2	STAU1_HUMAN	63 kDa	0	0	0	8	0	4
STE20-related kinase adapter protein alpha OS=Homo sapiens GN=STRADA PE=1 SV=1	STRAA_HUMAN	48 kDa	0	0	0	8	0	4
E3 ubiquitin-protein ligase TRIM41 OS=Homo sapiens GN=TRIM41 PE=1 SV=3	TRI41_HUMAN	72 kDa	0	0	0	8	0	4
Splicing factor U2AF 35 kDa subunit OS=Homo sapiens GN=U2AF1 PE=1 SV=3	U2AF1_HUMAN	28 kDa	0	0	8	0	0	4
Zinc finger CCCH domain-containing protein 15 OS=Homo sapiens GN=ZC3H15 PE=1 SV=1	ZC3HF_HUMAN	49 kDa	0	0	8	0	0	4
40S ribosomal protein S12 OS=Homo sapiens GN=RPS12 PE=1 SV=3	RS12_HUMAN	15 kDa	3	0	3	4	1.5	3.5
Heterogeneous nuclear ribonucleoprotein K, isoform CRA_d OS=Homo sapiens GN=HNRPK PE=4 SV=1	A0A024R228_HUMAN	51 kDa	2	0	7	0	1	3.5
Metadherin, isoform CRA_a OS=Homo sapiens GN=MTDH PE=4 SV=1	A0A024R9D2_HUMAN	64 kDa	2	0	0	7	1	3.5
cDNA FLJ55240, highly similar to G-rich sequence factor 1 OS=Homo sapiens PE=2 SV=1	B7Z5F9_HUMAN	45 kDa	0	2	0	7	1	3.5
Peptidyl-prolyl cis-trans isomerase B OS=Homo sapiens GN=PPIB PE=1 SV=2	PPIB_HUMAN	24 kDa	2	0	7	0	1	3.5
WD repeat domain 3, isoform CRA_b OS=Homo sapiens GN=WDR3 PE=2 SV=1	Q5TDG3_HUMAN	106 kDa	2	0	2	5	1	3.5
Polymerase (DNA-directed), delta 3, accessory subunit, isoform CRA_a OS=Homo sapiens GN=POLD3 PE=4 SV=1	A0A024R5M8_HUMAN	51 kDa	0	0	0	7	0	3.5
Regulator of chromosome condensation 2, isoform CRA_a OS=Homo sapiens GN=RCC2 PE=4 SV=1	A0A024RAC5_HUMAN	56 kDa	0	0	0	7	0	3.5
Proliferation-associated 2G4, 38kDa, isoform CRA_a OS=Homo sapiens GN=PA2G4 PE=4 SV=1	A0A024RB85_HUMAN	44 kDa	0	0	7	0	0	3.5
Armadillo repeat containing, X-linked 3, isoform CRA_a OS=Homo sapiens GN=ARMCX3 PE=4 SV=1	A0A024RCF9_HUMAN	43 kDa	0	0	0	7	0	3.5
Tight junction protein ZO-1 OS=Homo sapiens GN=TJP1 PE=1 SV=1	A0A087X0K9_HUMAN	188 kDa	0	0	0	7	0	3.5
E3 ubiquitin-protein ligase SHPRH OS=Homo sapiens GN=SHPRH PE=1 SV=1	A0A0D9SFM0_HUMAN	193 kDa	0	0	0	7	0	3.5
Polypyrimidine tract binding protein 1, isoform CRA_b OS=Homo sapiens GN=PTBP1 PE=1 SV=4	A6NLN1_HUMAN	57 kDa	0	0	7	0	0	3.5
60S ribosomal protein L13 OS=Homo sapiens GN=RPL13 PE=2 SV=1	A8K4C8_HUMAN	24 kDa	0	0	0	7	0	3.5
Kinesin-like protein OS=Homo sapiens PE=2 SV=1	B0AZS5_HUMAN	75 kDa	0	0	0	7	0	3.5
DNA helicase OS=Homo sapiens PE=2 SV=1	B3KXZ4_HUMAN	91 kDa	0	0	7	0	0	3.5
Digestive organ expansion factor homolog OS=Homo sapiens GN=DIEXF PE=1 SV=2	DIEXF_HUMAN	87 kDa	0	0	0	7	0	3.5
Nucleoside diphosphate kinase OS=Homo sapiens GN=NME4 PE=1 SV=1	F2Z2X0_HUMAN	25 kDa	0	0	7	0	0	3.5
Cleavage and polyadenylation-specificity factor subunit 7 (Fragment) OS=Homo sapiens GN=CPSF7 PE=1 SV=1	F5H669_HUMAN	41 kDa	0	0	7	0	0	3.5
Insulin-like growth factor 2 mRNA-binding protein 2 OS=Homo sapiens GN=IGF2BP2 PE=1 SV=1	F8W930_HUMAN	67 kDa	0	0	2	5	0	3.5
Nuclear export mediator factor NEMF (Fragment) OS=Homo sapiens GN=NEMF PE=1 SV=5	G3V5V3_HUMAN	114 kDa	0	0	0	7	0	3.5
Translation machinery-associated protein 16 (Fragment) OS=Homo sapiens GN=TMA16 PE=1 SV=1	H0Y9X1_HUMAN	28 kDa	0	0	7	0	0	3.5
Histone H1.3 OS=Homo sapiens GN=HIST1H1D PE=1 SV=2	H13_HUMAN	22 kDa	0	0	0	7	0	3.5
E2/E3 hybrid ubiquitin-protein ligase UBE2O (Fragment) OS=Homo sapiens GN=UBE2O PE=1 SV=1	K7ES11_HUMAN	89 kDa	0	0	7	0	0	3.5
Protein KRI1 homolog OS=Homo sapiens GN=KRI1 PE=1 SV=3	KRI1_HUMAN	83 kDa	0	0	0	7	0	3.5
Leucine-rich repeat-containing protein 59 OS=Homo sapiens GN=LRRC59 PE=1 SV=1	LRC59_HUMAN	35 kDa	0	0	7	0	0	3.5
Phosphorylated adapter RNA export protein OS=Homo sapiens GN=PHAX PE=1 SV=1	PHAX_HUMAN	44 kDa	0	0	2	5	0	3.5
DNA primase (Fragment) OS=Homo sapiens PE=2 SV=1	Q53F98_HUMAN	50 kDa	0	0	7	0	0	3.5
RNA-binding protein 3 OS=Homo sapiens GN=RBM3 PE=1 SV=1	RBM3_HUMAN	17 kDa	0	0	7	0	0	3.5
60S ribosomal protein L10 OS=Homo sapiens GN=RPL10 PE=1 SV=4	RL10_HUMAN	25 kDa	0	0	0	7	0	3.5
60S ribosomal protein L3 OS=Homo sapiens GN=RPL3 PE=1 SV=2	RL3_HUMAN	46 kDa	0	0	0	7	0	3.5
40S ribosomal protein S16 OS=Homo sapiens GN=RPS16 PE=1 SV=2	RS16_HUMAN	16 kDa	0	0	0	7	0	3.5
Serine/arginine-rich splicing factor 9 OS=Homo sapiens GN=SRSF9 PE=1 SV=1	SRSF9_HUMAN	26 kDa	0	0	5	2	0	3.5
Zinc finger CCCH domain-containing protein 7B OS=Homo sapiens GN=ZC3H7B PE=1 SV=1	Z3H7B_HUMAN	112 kDa	0	0	7	0	0	3.5
Zinc finger CCCH domain-containing protein 11A OS=Homo sapiens GN=ZC3H11A PE=1 SV=3	ZC11A_HUMAN	89 kDa	0	0	0	7	0	3.5
ATPase family AAA domain-containing protein 3A OS=Homo sapiens GN=ATAD3A PE=1 SV=2	ATD3A_HUMAN	71 kDa	27	3	0	6	15	3
Serum albumin OS=Homo sapiens GN=ALB PE=1 SV=2	ALBU_HUMAN	69 kDa	0	8	0	6	4	3
Peroxiredoxin-4 OS=Homo sapiens GN=PRDX4 PE=1 SV=1	PRDX4_HUMAN	31 kDa	4	0	6	0	2	3
DNA-binding protein SMUBP-2 OS=Homo sapiens GN=IGHMBP2 PE=1 SV=3	SMBP2_HUMAN	109 kDa	4	0	6	0	2	3
Signal recognition particle subunit SRP72 OS=Homo sapiens GN=SRP72 PE=1 SV=3	SRP72_HUMAN	75 kDa	4	0	0	6	2	3
Capping protein (Actin filament) muscle Z-line, alpha 1, isoform CRA_a OS=Homo sapiens GN=CAPZA1 PE=4 SV=1	A0A024R0E5_HUMAN	33 kDa	3	0	0	6	1.5	3
Signal recognition particle 14 kDa protein OS=Homo sapiens GN=SRP14 PE=1 SV=2	SRP14_HUMAN	15 kDa	3	0	6	0	1.5	3
RNA pseudouridylate synthase domain-containing protein 3 OS=Homo sapiens GN=RPUSD3 PE=1 SV=3	RUSD3_HUMAN	38 kDa	2	0	0	6	1	3
Branched chain ketoacid dehydrogenase kinase, isoform CRA_b OS=Homo sapiens GN=BCKDK PE=4 SV=1	A0A024QZA9_HUMAN	46 kDa	0	0	0	6	0	3
GTP binding protein 1, isoform CRA_c OS=Homo sapiens GN=GTPBP1 PE=4 SV=1	A0A024R1S5_HUMAN	71 kDa	0	0	4	2	0	3
YTH domain-containing family protein 2 OS=Homo sapiens GN=YTHDF2 PE=1 SV=1	A0A087WXZ3_HUMAN	61 kDa	0	0	2	4	0	3
Probable ATP-dependent RNA helicase DDX46 OS=Homo sapiens GN=DDX46 PE=1 SV=1	A0A0C4DG89_HUMAN	117 kDa	0	0	0	6	0	3
TFIIH basal transcription factor complex helicase XPD subunit (Fragment) OS=Homo sapiens GN=ERCC2 PE=1 SV=2	A8MX75_HUMAN	81 kDa	0	0	0	6	0	3
RNA demethylase ALKBH5 OS=Homo sapiens GN=ALKBH5 PE=1 SV=2	ALKB5_HUMAN	44 kDa	0	0	3	3	0	3
Cullin-associated NEDD8-dissociated protein 1 OS=Homo sapiens GN=CAND1 PE=1 SV=2	CAND1_HUMAN	136 kDa	0	0	6	0	0	3
Probable ATP-dependent RNA helicase DDX6 OS=Homo sapiens GN=DDX6 PE=1 SV=2	DDX6_HUMAN	54 kDa	0	0	6	0	0	3
DnaJ homolog subfamily C member 10 OS=Homo sapiens GN=DNAJC10 PE=1 SV=2	DJC10_HUMAN	91 kDa	0	0	3	3	0	3
ESF1 homolog OS=Homo sapiens GN=ESF1 PE=1 SV=1	ESF1_HUMAN	99 kDa	0	0	0	6	0	3
Transcription elongation regulator 1 OS=Homo sapiens GN=TCERG1 PE=1 SV=1	G3V220_HUMAN	116 kDa	0	0	6	0	0	3
60S ribosomal protein L9 (Fragment) OS=Homo sapiens GN=RPL9 PE=1 SV=1	H0Y9V9_HUMAN	22 kDa	0	0	0	6	0	3
Histone H1x OS=Homo sapiens GN=H1FX PE=1 SV=1	H1X_HUMAN	22 kDa	0	0	2	4	0	3
Neuralized-like protein 4 (Fragment) OS=Homo sapiens GN=NEURL4 PE=1 SV=5	I3L100_HUMAN	153 kDa	0	0	0	6	0	3
28S ribosomal protein S23, mitochondrial OS=Homo sapiens GN=MRPS23 PE=1 SV=1	J3QLR8_HUMAN	18 kDa	0	0	3	3	0	3
La-related protein 4B OS=Homo sapiens GN=LARP4B PE=1 SV=3	LAR4B_HUMAN	81 kDa	0	0	0	6	0	3
Mitogen-activated protein kinase kinase kinase MLT OS=Homo sapiens GN=ZAK PE=1 SV=3	MLTK_HUMAN	91 kDa	0	0	0	6	0	3
Plasminogen activator inhibitor 1 RNA-binding protein OS=Homo sapiens GN=SERBP1 PE=1 SV=2	PAIRB_HUMAN	45 kDa	0	0	0	6	0	3
Histone lysine demethylase PHF8 OS=Homo sapiens GN=PHF8 PE=1 SV=3	PHF8_HUMAN	118 kDa	0	0	0	6	0	3
RNA-binding protein PNO1 OS=Homo sapiens GN=PNO1 PE=1 SV=1	PNO1_HUMAN	28 kDa	0	0	2	4	0	3
Protein PRRC2A OS=Homo sapiens GN=PRRC2A PE=1 SV=3	PRC2A_HUMAN	229 kDa	0	0	0	6	0	3
Small nuclear ribonucleoprotein polypeptide A' variant (Fragment) OS=Homo sapiens PE=2 SV=1	Q53G21_HUMAN	28 kDa	0	0	0	6	0	3
RPL14 protein OS=Homo sapiens GN=RPL14 PE=1 SV=1	Q6IPH7_HUMAN	24 kDa	0	0	0	6	0	3
28S ribosomal protein S9, mitochondrial OS=Homo sapiens GN=MRPS9 PE=1 SV=2	RT09_HUMAN	46 kDa	0	0	0	6	0	3
RNA 3'-terminal phosphate cyclase OS=Homo sapiens GN=RTCA PE=1 SV=1	RTCA_HUMAN	39 kDa	0	0	6	0	0	3
Nucleolar and coiled-body phosphoprotein 1 OS=Homo sapiens GN=NOLC1 PE=1 SV=1	S4R341_HUMAN	8 kDa	0	0	6	0	0	3
Pre-mRNA-splicing factor SLU7 OS=Homo sapiens GN=SLU7 PE=1 SV=2	SLU7_HUMAN	68 kDa	0	0	0	6	0	3
TBC1 domain family member 15 OS=Homo sapiens GN=TBC1D15 PE=1 SV=2	TBC15_HUMAN	79 kDa	0	0	0	6	0	3
tRNA wybutosine-synthesizing protein 3 homolog OS=Homo sapiens GN=TYW3 PE=2 SV=2	TYW3_HUMAN	30 kDa	0	0	4	2	0	3
Polyubiquitin-B OS=Homo sapiens GN=UBB PE=1 SV=1	UBB_HUMAN	26 kDa	0	0	0	6	0	3
Heat shock 105kDa/110kDa protein 1, isoform CRA_a OS=Homo sapiens GN=HSPH1 PE=3 SV=1	A0A024RDQ0_HUMAN	92 kDa	30	20	0	5	25	2.5
cDNA FLJ57283, highly similar to Actin, cytoplasmic 2 OS=Homo sapiens PE=2 SV=1	B4E3A4_HUMAN	40 kDa	11	0	5	0	5.5	2.5
Exportin-2 OS=Homo sapiens GN=CSE1L PE=1 SV=3	XPO2_HUMAN	110 kDa	8	0	5	0	4	2.5
TATA-binding protein-associated factor 2N OS=Homo sapiens GN=TAF15 PE=1 SV=1	RBP56_HUMAN	62 kDa	6	0	5	0	3	2.5
Small nuclear ribonucleoprotein Sm D2 OS=Homo sapiens GN=SNRPD2 PE=1 SV=1	SMD2_HUMAN	14 kDa	4	0	3	2	2	2.5
Importin-7 OS=Homo sapiens GN=IPO7 PE=1 SV=1	IPO7_HUMAN	120 kDa	3	0	5	0	1.5	2.5
Proteasome subunit alpha type-1 OS=Homo sapiens GN=PSMA1 PE=1 SV=1	PSA1_HUMAN	30 kDa	3	0	5	0	1.5	2.5
60S ribosomal protein L22 OS=Homo sapiens GN=RPL22 PE=1 SV=1	K7ERI7_HUMAN	11 kDa	0	2	0	5	1	2.5
39S ribosomal protein L46, mitochondrial OS=Homo sapiens GN=MRPL46 PE=1 SV=1	RM46_HUMAN	32 kDa	2	0	5	0	1	2.5
Eukaryotic translation initiation factor 3 subunit C OS=Homo sapiens GN=EIF3S8 PE=3 SV=1	A0A024QYU9_HUMAN	105 kDa	0	0	0	5	0	2.5
HCG2024613, isoform CRA_a OS=Homo sapiens GN=hCG_2024613 PE=4 SV=1	A0A024QZN2_HUMAN	30 kDa	0	0	2	3	0	2.5
Poly (ADP-ribose) polymerase family, member 1, isoform CRA_a OS=Homo sapiens GN=PARP1 PE=4 SV=1	A0A024R3T8_HUMAN	113 kDa	0	0	0	5	0	2.5
Splicing factor, arginine/serine-rich 5, isoform CRA_a OS=Homo sapiens GN=SFRS5 PE=4 SV=1	A0A024R6D8_HUMAN	31 kDa	0	0	2	3	0	2.5
DNA (cytosine-5)-methyltransferase OS=Homo sapiens GN=DNMT1 PE=3 SV=1	A0A024R7E3_HUMAN	190 kDa	0	0	5	0	0	2.5
Mitochondrial ribosomal protein S7, isoform CRA_a OS=Homo sapiens GN=MRPS7 PE=4 SV=1	A0A024R8L0_HUMAN	28 kDa	0	0	3	2	0	2.5
Aquarius homolog (Mouse), isoform CRA_b OS=Homo sapiens GN=AQR PE=4 SV=1	A0A024R9L1_HUMAN	171 kDa	0	0	5	0	0	2.5
Mitochondrial ribosomal protein S27, isoform CRA_a OS=Homo sapiens GN=MRPS27 PE=4 SV=1	A0A024RAJ1_HUMAN	48 kDa	0	0	0	5	0	2.5
Prostaglandin E synthase 3 (Cytosolic), isoform CRA_a OS=Homo sapiens GN=PTGES3 PE=4 SV=1	A0A024RB32_HUMAN	19 kDa	0	0	5	0	0	2.5
Probable 28S rRNA (cytosine(4447)-C(5))-methyltransferase OS=Homo sapiens GN=NOP2 PE=1 SV=1	A0A087WV73_HUMAN	94 kDa	0	0	0	5	0	2.5
AP-2 complex subunit mu OS=Homo sapiens GN=AP2M1 PE=1 SV=1	A0A087WY71_HUMAN	50 kDa	0	0	0	5	0	2.5
Capping protein (Actin filament) muscle Z-line, alpha 2 OS=Homo sapiens GN=CAPZA2 PE=2 SV=1	A4D0V4_HUMAN	33 kDa	0	0	0	5	0	2.5
cDNA FLJ57007, highly similar to Microtubule-associated protein 9 OS=Homo sapiens PE=2 SV=1	B4DVG9_HUMAN	71 kDa	0	0	0	5	0	2.5
Complement component 1 Q subcomponent-binding protein, mitochondrial OS=Homo sapiens GN=C1QBP PE=1 SV=1	C1QBP_HUMAN	31 kDa	0	0	2	3	0	2.5
Serine/arginine-rich-splicing factor 7 OS=Homo sapiens GN=SRSF7 PE=1 SV=1	C9JAB2_HUMAN	27 kDa	0	0	0	5	0	2.5
Cleavage and polyadenylation specificity factor subunit 6 OS=Homo sapiens GN=CPSF6 PE=1 SV=2	CPSF6_HUMAN	59 kDa	0	0	5	0	0	2.5
Peptidyl-prolyl cis-trans isomerase CWC27 homolog OS=Homo sapiens GN=CWC27 PE=1 SV=1	CWC27_HUMAN	54 kDa	0	0	2	3	0	2.5
Tripartite motif-containing 25, isoform CRA_a OS=Homo sapiens GN=TRIM25 PE=4 SV=1	D3DTY9_HUMAN	48 kDa	0	0	0	5	0	2.5
Nuclear RNA export factor 1 (Fragment) OS=Homo sapiens GN=NXF1 PE=1 SV=1	E9PIN3_HUMAN	68 kDa	0	0	0	5	0	2.5
60S ribosomal protein L28 OS=Homo sapiens GN=RPL28 PE=1 SV=1	H0YKD8_HUMAN	19 kDa	0	0	0	5	0	2.5
40S ribosomal protein S15 OS=Homo sapiens GN=RPS15 PE=1 SV=2	K7EQJ5_HUMAN	17 kDa	0	0	5	0	0	2.5
KH domain-containing, RNA-binding, signal transduction-associated protein 1 OS=Homo sapiens GN=KHDRBS1 PE=1 SV=1	KHDR1_HUMAN	48 kDa	0	0	5	0	0	2.5
Large subunit GTPase 1 homolog OS=Homo sapiens GN=LSG1 PE=1 SV=2	LSG1_HUMAN	75 kDa	0	0	0	5	0	2.5
Melanoma-associated antigen B2 OS=Homo sapiens GN=MAGEB2 PE=1 SV=3	MAGB2_HUMAN	35 kDa	0	0	0	5	0	2.5
DNA mismatch repair protein Msh6 OS=Homo sapiens GN=MSH6 PE=1 SV=2	MSH6_HUMAN	153 kDa	0	0	5	0	0	2.5
Nascent polypeptide-associated complex subunit alpha, muscle-specific form OS=Homo sapiens GN=NACA PE=1 SV=1	NACAM_HUMAN	205 kDa	0	0	3	2	0	2.5
Non-homologous end-joining factor 1 OS=Homo sapiens GN=NHEJ1 PE=1 SV=1	NHEJ1_HUMAN	33 kDa	0	0	5	0	0	2.5
DNA primase large subunit OS=Homo sapiens GN=PRIM2 PE=1 SV=2	PRI2_HUMAN	59 kDa	0	0	0	5	0	2.5
Periodic tryptophan protein 2 homolog OS=Homo sapiens GN=PWP2 PE=2 SV=2	PWP2_HUMAN	102 kDa	0	0	0	5	0	2.5
General transcription factor IIE, polypeptide 1 (Alpha subunit, 56kD) variant (Fragment) OS=Homo sapiens PE=2 SV=1	Q53F88_HUMAN	40 kDa	0	0	5	0	0	2.5
CSNK2A1 protein OS=Homo sapiens GN=CSNK2A1 PE=1 SV=1	Q5U5J2_HUMAN	46 kDa	0	0	0	5	0	2.5
60S ribosomal protein L35 OS=Homo sapiens GN=RPL35 PE=1 SV=2	RL35_HUMAN	15 kDa	0	0	5	0	0	2.5
Small nuclear ribonucleoprotein Sm D1 OS=Homo sapiens GN=SNRPD1 PE=1 SV=1	SMD1_HUMAN	13 kDa	0	0	5	0	0	2.5
Serrate RNA effector molecule homolog OS=Homo sapiens GN=SRRT PE=1 SV=1	SRRT_HUMAN	101 kDa	0	0	5	0	0	2.5
Transducin beta-like protein 3 OS=Homo sapiens GN=TBL3 PE=1 SV=2	TBL3_HUMAN	89 kDa	0	0	0	5	0	2.5
Probable ubiquitin carboxyl-terminal hydrolase FAF-X OS=Homo sapiens GN=USP9X PE=1 SV=3	USP9X_HUMAN	292 kDa	0	0	5	0	0	2.5
Leucine--tRNA ligase, cytoplasmic OS=Homo sapiens GN=LARS PE=1 SV=2	SYLC_HUMAN	134 kDa	23	2	2	2	12.5	2
General transcription factor II-I OS=Homo sapiens GN=GTF2I PE=1 SV=2	GTF2I_HUMAN	112 kDa	18	0	4	0	9	2
DNA ligase OS=Homo sapiens GN=LIG4 PE=3 SV=1	A0A024RE06_HUMAN	104 kDa	5	0	4	0	2.5	2
ATP synthase subunit gamma, mitochondrial OS=Homo sapiens GN=ATP5C1 PE=1 SV=1	ATPG_HUMAN	33 kDa	5	0	4	0	2.5	2
Ribosomal protein L12 variant (Fragment) OS=Homo sapiens PE=2 SV=1	Q59FI9_HUMAN	21 kDa	4	0	0	4	2	2
Replication factor C subunit 4 OS=Homo sapiens GN=RFC4 PE=1 SV=2	RFC4_HUMAN	40 kDa	4	0	0	4	2	2
Ribosome-binding protein 1 OS=Homo sapiens GN=RRBP1 PE=1 SV=1	A0A0A0MRV0_HUMAN	152 kDa	3	0	0	4	1.5	2
Uncharacterized protein OS=Homo sapiens PE=1 SV=1	A0A0B4J2E5_HUMAN	102 kDa	3	0	4	0	1.5	2
Alpha-2-HS-glycoprotein OS=Homo sapiens GN=AHSG PE=1 SV=1	FETUA_HUMAN	39 kDa	0	3	0	4	1.5	2
Cell growth-inhibiting protein 34 OS=Homo sapiens PE=2 SV=1	Q08ES8_HUMAN	20 kDa	0	3	0	4	1.5	2
28S ribosomal protein S2, mitochondrial OS=Homo sapiens GN=MRPS2 PE=1 SV=1	RT02_HUMAN	33 kDa	3	0	4	0	1.5	2
Heterogeneous nuclear ribonucleoprotein L OS=Homo sapiens GN=HNRNPL PE=1 SV=2	HNRPL_HUMAN	64 kDa	2	0	4	0	1	2
Serine/threonine-protein phosphatase 2A 55 kDa regulatory subunit B alpha isoform OS=Homo sapiens GN=PPP2R2A PE=1 SV=1	2ABA_HUMAN	52 kDa	0	0	4	0	0	2
Ribosomal protein L18, isoform CRA_c OS=Homo sapiens GN=RPL18 PE=4 SV=1	A0A024QZD1_HUMAN	22 kDa	0	0	0	4	0	2
Nuclear cap binding protein subunit 1, 80kDa, isoform CRA_a OS=Homo sapiens GN=NCBP1 PE=4 SV=1	A0A024R179_HUMAN	92 kDa	0	0	0	4	0	2
Guanine nucleotide binding protein-like 3 (Nucleolar), isoform CRA_b OS=Homo sapiens GN=GNL3 PE=4 SV=1	A0A024R2Z6_HUMAN	61 kDa	0	0	0	4	0	2
Lamin B receptor, isoform CRA_a OS=Homo sapiens GN=LBR PE=4 SV=1	A0A024R3R5_HUMAN	71 kDa	0	0	4	0	0	2
TROVE domain family, member 2, isoform CRA_b OS=Homo sapiens GN=TROVE2 PE=4 SV=1	A0A024R983_HUMAN	61 kDa	0	0	4	0	0	2
Histone H2A OS=Homo sapiens GN=H2AFJ PE=3 SV=1	A0A024RAS2_HUMAN	14 kDa	0	0	4	0	0	2
PWP1 homolog (S. cerevisiae), isoform CRA_a OS=Homo sapiens GN=PWP1 PE=4 SV=1	A0A024RBH5_HUMAN	56 kDa	0	0	0	4	0	2
Importin subunit alpha OS=Homo sapiens GN=KPNA3 PE=3 SV=1	A0A024RDV7_HUMAN	58 kDa	0	0	0	4	0	2
PHD finger protein 6 OS=Homo sapiens GN=PHF6 PE=1 SV=1	A0A0D9SGE8_HUMAN	41 kDa	0	0	0	4	0	2
Mitochondrial 28S ribosomal protein S34 OS=Homo sapiens PE=2 SV=1	A4UCR9_HUMAN	21 kDa	0	0	4	0	0	2
DNA helicase OS=Homo sapiens PE=2 SV=1	A8K521_HUMAN	82 kDa	0	0	0	4	0	2
Transcription factor BTF3 OS=Homo sapiens GN=BTF3 PE=1 SV=1	BTF3_HUMAN	22 kDa	0	0	4	0	0	2
28S ribosomal protein S34, mitochondrial OS=Homo sapiens GN=MRPS34 PE=1 SV=2	C9JJ19_HUMAN	26 kDa	0	0	0	4	0	2
Eukaryotic translation initiation factor 2-alpha kinase 4 OS=Homo sapiens GN=EIF2AK4 PE=1 SV=3	E2AK4_HUMAN	187 kDa	0	0	0	4	0	2
60S ribosomal protein L8 (Fragment) OS=Homo sapiens GN=RPL8 PE=1 SV=1	E9PKZ0_HUMAN	22 kDa	0	0	0	4	0	2
60S ribosomal protein L27a OS=Homo sapiens GN=RPL27A PE=1 SV=1	E9PLL6_HUMAN	12 kDa	0	0	0	4	0	2
tRNA (uracil-5-)-methyltransferase homolog A OS=Homo sapiens GN=TRMT2A PE=1 SV=1	F2Z2W7_HUMAN	71 kDa	0	0	0	4	0	2
40S ribosomal protein S15a (Fragment) OS=Homo sapiens GN=RPS15A PE=1 SV=1	H3BVC7_HUMAN	7 kDa	0	0	0	4	0	2
Very-long-chain (3R)-3-hydroxyacyl-CoA dehydratase 3 OS=Homo sapiens GN=HACD3 PE=1 SV=2	HACD3_HUMAN	43 kDa	0	0	4	0	0	2
UPF0577 protein KIAA1324-like OS=Homo sapiens GN=KIAA1324L PE=2 SV=2	K132L_HUMAN	114 kDa	0	0	0	4	0	2
Putative RNA-binding protein Luc7-like 2 OS=Homo sapiens GN=LUC7L2 PE=1 SV=2	LC7L2_HUMAN	47 kDa	0	0	4	0	0	2
Putative RNA-binding protein Luc7-like 1 OS=Homo sapiens GN=LUC7L PE=1 SV=1	LUC7L_HUMAN	44 kDa	0	0	4	0	0	2
Glycylpeptide N-tetradecanoyltransferase 1 OS=Homo sapiens GN=NMT1 PE=1 SV=2	NMT1_HUMAN	57 kDa	0	0	4	0	0	2
Nucleoplasmin-3 OS=Homo sapiens GN=NPM3 PE=1 SV=3	NPM3_HUMAN	19 kDa	0	0	4	0	0	2
Nucleolar and spindle-associated protein 1 OS=Homo sapiens GN=NUSAP1 PE=1 SV=1	NUSAP_HUMAN	49 kDa	0	0	0	4	0	2
Pleiotropic regulator 1 OS=Homo sapiens GN=PLRG1 PE=1 SV=1	PLRG1_HUMAN	57 kDa	0	0	0	4	0	2
Nucleolar protein NOP52 variant (Fragment) OS=Homo sapiens PE=2 SV=1	Q53FR7_HUMAN	53 kDa	0	0	0	4	0	2
General transcription factor IIH, polypeptide 4, 52kDa variant (Fragment) OS=Homo sapiens PE=2 SV=1	Q53HH3_HUMAN	52 kDa	0	0	0	4	0	2
DNA-directed RNA polymerase, mitochondrial OS=Homo sapiens GN=POLRMT PE=1 SV=2	RPOM_HUMAN	139 kDa	0	0	2	2	0	2
Signal recognition particle 9 kDa protein OS=Homo sapiens GN=SRP9 PE=1 SV=2	SRP09_HUMAN	10 kDa	0	0	4	0	0	2
General transcription factor IIH subunit 1 OS=Homo sapiens GN=GTF2H1 PE=1 SV=1	TF2H1_HUMAN	62 kDa	0	0	0	4	0	2
Epididymis secretory protein Li 91 OS=Homo sapiens GN=HEL-S-91 PE=2 SV=1	V9HVZ0_HUMAN	40 kDa	0	0	4	0	0	2
Cytoplasmic dynein 1 heavy chain 1 OS=Homo sapiens GN=DYNC1H1 PE=1 SV=5	DYHC1_HUMAN	532 kDa	100	0	0	3	50	1.5
26S proteasome non-ATPase regulatory subunit 1 OS=Homo sapiens GN=PSMD1 PE=1 SV=1	A0A087WW66_HUMAN	106 kDa	13	0	3	0	6.5	1.5
Werner syndrome ATP-dependent helicase OS=Homo sapiens GN=WRN PE=1 SV=2	WRN_HUMAN	162 kDa	13	0	0	3	6.5	1.5
Structural maintenance of chromosomes protein OS=Homo sapiens GN=SMC3 PE=2 SV=1	Q86VX4_HUMAN	142 kDa	11	0	3	0	5.5	1.5
HIV Tat-specific factor 1 OS=Homo sapiens GN=HTATSF1 PE=1 SV=1	HTSF1_HUMAN	86 kDa	10	0	0	3	5	1.5
Mitochondrial ribosomal protein L11 isoform a variant (Fragment) OS=Homo sapiens PE=2 SV=1	Q53G19_HUMAN	21 kDa	6	0	0	3	3	1.5
Glucosidase, alpha neutral AB, isoform CRA_b OS=Homo sapiens GN=GANAB PE=3 SV=1	A0A024R592_HUMAN	96 kDa	3	0	3	0	1.5	1.5
Ribosomal protein L30, isoform CRA_b OS=Homo sapiens GN=RPL30 PE=3 SV=1	A0A024R9D3_HUMAN	13 kDa	3	0	0	3	1.5	1.5
Melanoma antigen family D, 2, isoform CRA_a OS=Homo sapiens GN=MAGED2 PE=4 SV=1	A0A024R9Y7_HUMAN	65 kDa	3	0	0	3	1.5	1.5
RuvB-like 2 (E. coli), isoform CRA_d OS=Homo sapiens GN=RUVBL2 PE=2 SV=1	B3KNL2_HUMAN	47 kDa	0	3	0	3	1.5	1.5
Proteasome subunit alpha type-3 OS=Homo sapiens GN=PSMA3 PE=1 SV=2	PSA3_HUMAN	28 kDa	3	0	3	0	1.5	1.5
Protein LTV1 homolog OS=Homo sapiens GN=LTV1 PE=1 SV=1	LTV1_HUMAN	55 kDa	2	0	0	3	1	1.5
Activated RNA polymerase II transcription cofactor 4 variant (Fragment) OS=Homo sapiens PE=2 SV=1	Q59G24_HUMAN	15 kDa	2	0	3	0	1	1.5
14-3-3 protein theta OS=Homo sapiens GN=YWHAQ PE=1 SV=1	1433T_HUMAN	28 kDa	0	0	0	3	0	1.5
Cullin 3, isoform CRA_a OS=Homo sapiens GN=CUL3 PE=3 SV=1	A0A024R475_HUMAN	89 kDa	0	0	0	3	0	1.5
SFRS protein kinase 2, isoform CRA_b OS=Homo sapiens GN=SRPK2 PE=3 SV=1	A0A024R704_HUMAN	78 kDa	0	0	0	3	0	1.5
MCM4 minichromosome maintenance deficient 4 (S. cerevisiae), isoform CRA_a OS=Homo sapiens GN=MCM4 PE=3 SV=1	A0A024R7U6_HUMAN	97 kDa	0	0	3	0	0	1.5
tRNA pseudouridine synthase OS=Homo sapiens GN=PUS1 PE=3 SV=1	A0A024RBS6_HUMAN	38 kDa	0	0	3	0	0	1.5
CCAAT/enhancer-binding protein zeta OS=Homo sapiens GN=CEBPZ PE=1 SV=1	A0A087X1N2_HUMAN	114 kDa	0	0	0	3	0	1.5
Protein C7orf55-LUC7L2 OS=Homo sapiens GN=C7orf55-LUC7L2 PE=4 SV=1	A0A0A6YYC3_HUMAN	46 kDa	0	0	0	3	0	1.5
Pre-mRNA 3'-end-processing factor FIP1 OS=Homo sapiens GN=FIP1L1 PE=1 SV=1	A0A0B4J203_HUMAN	95 kDa	0	0	0	3	0	1.5
40S ribosomal protein S15 OS=Homo sapiens GN=RPS15 PE=1 SV=1	A0A0B4J2B4_HUMAN	14 kDa	0	0	0	3	0	1.5
Excision repair cross-complementing rodent repair deficiency, complementation group 6 OS=Homo sapiens GN=ERCC6 PE=2 SV=1	A0JP10_HUMAN	168 kDa	0	0	0	3	0	1.5
CDW4/GRWD1 OS=Homo sapiens GN=GRWD1 PE=2 SV=1	A0MNN5_HUMAN	49 kDa	0	0	0	3	0	1.5
Replication protein A3, 14kDa OS=Homo sapiens GN=RPA3 PE=2 SV=1	A4D105_HUMAN	14 kDa	0	0	3	0	0	1.5
40S ribosomal protein S27 OS=Homo sapiens GN=LOC392748 PE=3 SV=1	A4D1G5_HUMAN	17 kDa	0	0	0	3	0	1.5
Glyceraldehyde-3-phosphate dehydrogenase (Fragment) OS=Homo sapiens PE=2 SV=1	A4UCT1_HUMAN	17 kDa	0	0	3	0	0	1.5
LIN28B protein (Fragment) OS=Homo sapiens GN=LIN28B PE=2 SV=1	A7E2T3_HUMAN	25 kDa	0	0	0	3	0	1.5
Ribosomal protein S23, isoform CRA_a OS=Homo sapiens GN=RPS23 PE=2 SV=1	A8K517_HUMAN	16 kDa	0	0	0	3	0	1.5
Fragile X mental retardation protein 1 OS=Homo sapiens GN=FMR1 PE=1 SV=1	A8MQB8_HUMAN	66 kDa	0	0	0	3	0	1.5
Peptidyl-glycine alpha-amidating monooxygenase OS=Homo sapiens GN=PAM PE=1 SV=2	AMD_HUMAN	108 kDa	0	0	0	3	0	1.5
EIF4G1 protein OS=Homo sapiens GN=EIF4G1 PE=2 SV=1	B2RU06_HUMAN	176 kDa	0	0	0	3	0	1.5
Serine/threonine-protein phosphatase OS=Homo sapiens GN=PPP2CA PE=1 SV=1	B3KUN1_HUMAN	36 kDa	0	0	3	0	0	1.5
U2 small nuclear RNA auxillary factor 1 isoform a OS=Homo sapiens GN=U2AF1 PE=2 SV=1	B5BU08_HUMAN	28 kDa	0	0	0	3	0	1.5
Ubiquitin carboxyl-terminal hydrolase OS=Homo sapiens PE=2 SV=1	B7Z855_HUMAN	117 kDa	0	0	0	3	0	1.5
Cleavage and polyadenylation specificity factor subunit 1 OS=Homo sapiens GN=CPSF1 PE=1 SV=2	CPSF1_HUMAN	161 kDa	0	0	0	3	0	1.5
Probable ATP-dependent RNA helicase DDX49 OS=Homo sapiens GN=DDX49 PE=1 SV=1	DDX49_HUMAN	54 kDa	0	0	0	3	0	1.5
Mitochondrial transcription factor A OS=Homo sapiens GN=TFAM PE=4 SV=1	E5KSU5_HUMAN	29 kDa	0	0	3	0	0	1.5
Protein FAM98A OS=Homo sapiens GN=FAM98A PE=1 SV=1	E9PH82_HUMAN	34 kDa	0	0	3	0	0	1.5
Constitutive coactivator of PPAR-gamma-like protein 1 OS=Homo sapiens GN=FAM120A PE=1 SV=2	F120A_HUMAN	122 kDa	0	0	0	3	0	1.5
39S ribosomal protein L48, mitochondrial OS=Homo sapiens GN=MRPL48 PE=1 SV=1	F5H702_HUMAN	13 kDa	0	0	3	0	0	1.5
rRNA 2'-O-methyltransferase fibrillarin OS=Homo sapiens GN=FBL PE=1 SV=2	FBRL_HUMAN	34 kDa	0	0	0	3	0	1.5
Protein FRG1 OS=Homo sapiens GN=FRG1 PE=1 SV=1	FRG1_HUMAN	29 kDa	0	0	3	0	0	1.5
Spermatogenesis-defective protein 39 homolog OS=Homo sapiens GN=VIPAS39 PE=1 SV=1	G3V4K3_HUMAN	60 kDa	0	0	3	0	0	1.5
60S ribosomal protein L36a OS=Homo sapiens GN=RPL36A PE=3 SV=2	H0Y5B4_HUMAN	13 kDa	0	0	0	3	0	1.5
Ribosomal protein L19 OS=Homo sapiens GN=RPL19 PE=1 SV=1	J3KTE4_HUMAN	23 kDa	0	0	0	3	0	1.5
Cell growth-regulating nucleolar protein OS=Homo sapiens GN=LYAR PE=1 SV=2	LYAR_HUMAN	44 kDa	0	0	0	3	0	1.5
NAD-dependent malic enzyme, mitochondrial OS=Homo sapiens GN=ME2 PE=1 SV=1	MAOM_HUMAN	65 kDa	0	0	3	0	0	1.5
Methyltransferase-like protein 17, mitochondrial OS=Homo sapiens GN=METTL17 PE=1 SV=1	MET17_HUMAN	51 kDa	0	0	3	0	0	1.5
DNA mismatch repair protein Msh2 OS=Homo sapiens GN=MSH2 PE=1 SV=1	MSH2_HUMAN	105 kDa	0	0	3	0	0	1.5
Polyadenylate-binding protein 2 OS=Homo sapiens GN=PABPN1 PE=1 SV=3	PABP2_HUMAN	33 kDa	0	0	3	0	0	1.5
PAX3- and PAX7-binding protein 1 OS=Homo sapiens GN=PAXBP1 PE=1 SV=2	PAXB1_HUMAN	105 kDa	0	0	0	3	0	1.5
Programmed cell death protein 4 OS=Homo sapiens GN=PDCD4 PE=1 SV=2	PDCD4_HUMAN	52 kDa	0	0	0	3	0	1.5
Ribonucleases P/MRP protein subunit POP1 OS=Homo sapiens GN=POP1 PE=1 SV=2	POP1_HUMAN	115 kDa	0	0	0	3	0	1.5
Pre-mRNA-processing factor 40 homolog A OS=Homo sapiens GN=PRPF40A PE=1 SV=2	PR40A_HUMAN	109 kDa	0	0	3	0	0	1.5
Proteasome subunit beta type-1 OS=Homo sapiens GN=PSMB1 PE=1 SV=2	PSB1_HUMAN	26 kDa	0	0	3	0	0	1.5
DnaJ (Hsp40) homolog, subfamily A, member 3 variant (Fragment) OS=Homo sapiens PE=2 SV=1	Q59E88_HUMAN	52 kDa	0	0	0	3	0	1.5
Ribosomal protein S10 variant (Fragment) OS=Homo sapiens PE=4 SV=1	Q59GE4_HUMAN	20 kDa	0	0	0	3	0	1.5
Putative uncharacterized protein WBSCR22 OS=Homo sapiens GN=WBSCR22 PE=4 SV=1	Q75ME3_HUMAN	28 kDa	0	0	3	0	0	1.5
60S ribosomal protein L35a OS=Homo sapiens GN=RPL35A PE=1 SV=2	RL35A_HUMAN	13 kDa	0	0	0	3	0	1.5
RNA polymerase-associated protein RTF1 homolog OS=Homo sapiens GN=RTF1 PE=1 SV=4	RTF1_HUMAN	80 kDa	0	0	0	3	0	1.5
Superkiller viralicidic activity 2-like 2 OS=Homo sapiens GN=SKIV2L2 PE=1 SV=3	SK2L2_HUMAN	118 kDa	0	0	0	3	0	1.5
Adenosylhomocysteinase OS=Homo sapiens GN=FGFR2-AHCYL1 PE=2 SV=1	V5YQL4_HUMAN	131 kDa	0	0	0	3	0	1.5
Zinc finger protein 768 OS=Homo sapiens GN=ZNF768 PE=1 SV=2	ZN768_HUMAN	60 kDa	0	0	0	3	0	1.5
Mannosyl-oligosaccharide glucosidase OS=Homo sapiens GN=MOGS PE=1 SV=5	MOGS_HUMAN	92 kDa	29	0	2	0	14.5	1
Isoleucyl-tRNA synthetase, cytoplasmic variant (Fragment) OS=Homo sapiens PE=2 SV=1	Q59G75_HUMAN	146 kDa	21	0	2	0	10.5	1
DEAH (Asp-Glu-Ala-His) box polypeptide 30, isoform CRA_b OS=Homo sapiens GN=DHX30 PE=4 SV=1	A0A024R2T6_HUMAN	134 kDa	20	0	2	0	10	1
26S proteasome non-ATPase regulatory subunit 2 OS=Homo sapiens GN=PSMD2 PE=1 SV=3	PSMD2_HUMAN	100 kDa	17	0	2	0	8.5	1
Trifunctional enzyme subunit beta, mitochondrial OS=Homo sapiens GN=HADHB PE=1 SV=3	ECHB_HUMAN	51 kDa	13	3	0	2	8	1
HCG1811539, isoform CRA_b OS=Homo sapiens GN=hCG_1811539 PE=3 SV=1	A0A024QZV0_HUMAN	36 kDa	8	0	2	0	4	1
LanC lantibiotic synthetase component C-like 1 (Bacterial), isoform CRA_b OS=Homo sapiens GN=LANCL1 PE=4 SV=1	A0A024R3Z5_HUMAN	46 kDa	8	0	2	0	4	1
Elongation factor 1-delta (Fragment) OS=Homo sapiens GN=EEF1D PE=1 SV=1	E9PK01_HUMAN	29 kDa	7	0	2	0	3.5	1
Actin, cytoplasmic 1 OS=Homo sapiens GN=ACTB PE=1 SV=1	ACTB_HUMAN	42 kDa	0	6	0	2	3	1
Eukaryotic translation initiation factor 3 subunit C-like protein OS=Homo sapiens GN=EIF3CL PE=3 SV=1	EIFCL_HUMAN	105 kDa	6	0	2	0	3	1
Proteasome (Prosome, macropain) 26S subunit, ATPase, 4, isoform CRA_b OS=Homo sapiens GN=PSMC4 PE=2 SV=1	A8K2M0_HUMAN	47 kDa	5	0	2	0	2.5	1
Dolichol-phosphate mannosyltransferase subunit 1 OS=Homo sapiens GN=DPM1 PE=1 SV=1	DPM1_HUMAN	30 kDa	5	0	2	0	2.5	1
Ribosomal protein L11, isoform CRA_b OS=Homo sapiens GN=RPL11 PE=2 SV=1	Q5VVD0_HUMAN	20 kDa	5	0	2	0	2.5	1
Ankyrin repeat domain-containing protein 17 OS=Homo sapiens GN=ANKRD17 PE=1 SV=3	ANR17_HUMAN	274 kDa	3	0	2	0	1.5	1
Eukaryotic translation initiation factor 3 subunit L OS=Homo sapiens GN=EIF3L PE=1 SV=1	B0QY89_HUMAN	71 kDa	3	0	0	2	1.5	1
DnaJ homolog subfamily A member 1 OS=Homo sapiens GN=DNAJA1 PE=1 SV=2	DNJA1_HUMAN	45 kDa	3	0	2	0	1.5	1
26S proteasome non-ATPase regulatory subunit 4 OS=Homo sapiens GN=PSMD4 PE=1 SV=1	PSMD4_HUMAN	41 kDa	3	0	2	0	1.5	1
Exportin-1 OS=Homo sapiens GN=XPO1 PE=1 SV=1	XPO1_HUMAN	123 kDa	3	0	2	0	1.5	1
60S ribosomal protein L18a OS=Homo sapiens PE=2 SV=1	B2R4C0_HUMAN	21 kDa	2	0	0	2	1	1
Histone H4 OS=Homo sapiens GN=HIST1H4H PE=2 SV=1	B2R4R0_HUMAN	11 kDa	2	0	2	0	1	1
Replication factor C 2 isoform 1 (Fragment) OS=Homo sapiens GN=RFC2 PE=2 SV=1	B5BUD2_HUMAN	39 kDa	2	0	0	2	1	1
Calnexin OS=Homo sapiens GN=CANX PE=1 SV=2	CALX_HUMAN	68 kDa	2	0	2	0	1	1
Histone-binding protein RBBP7 OS=Homo sapiens GN=RBBP7 PE=1 SV=1	E9PC52_HUMAN	47 kDa	0	2	0	2	1	1
Proteasome subunit alpha type-5 OS=Homo sapiens GN=PSMA5 PE=1 SV=3	PSA5_HUMAN	26 kDa	2	0	2	0	1	1
ATP synthase, H+ transporting, mitochondrial F0 complex, subunit b isoform 1 variant (Fragment) OS=Homo sapiens PE=2 SV=1	Q53GB3_HUMAN	29 kDa	2	0	2	0	1	1
Splicing factor 3A subunit 3 OS=Homo sapiens GN=SF3A3 PE=1 SV=1	SF3A3_HUMAN	59 kDa	2	0	0	2	1	1
Ataxin 2-like, isoform CRA_a OS=Homo sapiens GN=ATXN2L PE=4 SV=1	A0A024QZ91_HUMAN	104 kDa	0	0	0	2	0	1
Ring finger protein 40, isoform CRA_a OS=Homo sapiens GN=RNF40 PE=4 SV=1	A0A024QZG0_HUMAN	114 kDa	0	0	2	0	0	1
Histone H2A OS=Homo sapiens GN=HIST1H2AC PE=3 SV=1	A0A024R017_HUMAN	14 kDa	0	0	0	2	0	1
Tuftelin-interacting protein 11 OS=Homo sapiens GN=TFIP11 PE=3 SV=1	A0A024R1I7_HUMAN	97 kDa	0	0	0	2	0	1
Tight junction protein 2 (Zona occludens 2), isoform CRA_c OS=Homo sapiens GN=TJP2 PE=4 SV=1	A0A024R225_HUMAN	118 kDa	0	0	2	0	0	1
RAD18 homolog (S. cerevisiae), isoform CRA_a OS=Homo sapiens GN=RAD18 PE=4 SV=1	A0A024R2I7_HUMAN	56 kDa	0	0	0	2	0	1
Origin recognition complex, subunit 2-like (Yeast), isoform CRA_a OS=Homo sapiens GN=ORC2L PE=4 SV=1	A0A024R411_HUMAN	66 kDa	0	0	0	2	0	1
Ribosomal protein, large, P1, isoform CRA_a OS=Homo sapiens GN=RPLP1 PE=3 SV=1	A0A024R608_HUMAN	12 kDa	0	0	2	0	0	1
ASF1 anti-silencing function 1 homolog B (S. cerevisiae), isoform CRA_a OS=Homo sapiens GN=ASF1B PE=4 SV=1	A0A024R7G4_HUMAN	22 kDa	0	0	2	0	0	1
Ribosomal protein L38, isoform CRA_a OS=Homo sapiens GN=RPL38 PE=3 SV=1	A0A024R8P8_HUMAN	8 kDa	0	0	0	2	0	1
Vacuolar protein sorting 39 (Yeast), isoform CRA_b OS=Homo sapiens GN=VPS39 PE=4 SV=1	A0A024R9L9_HUMAN	101 kDa	0	0	2	0	0	1
Guanine nucleotide binding protein-like 3 (Nucleolar)-like, isoform CRA_a OS=Homo sapiens GN=GNL3L PE=4 SV=1	A0A024R9Y6_HUMAN	66 kDa	0	0	0	2	0	1
DEAD (Asp-Glu-Ala-Asp) box polypeptide 55, isoform CRA_c OS=Homo sapiens GN=DDX55 PE=3 SV=1	A0A024RBS0_HUMAN	69 kDa	0	0	0	2	0	1
Tripartite motif-containing 26, isoform CRA_a OS=Homo sapiens GN=TRIM26 PE=4 SV=1	A0A024RCP3_HUMAN	62 kDa	0	0	0	2	0	1
Ribosomal protein L7-like 1, isoform CRA_b OS=Homo sapiens GN=RPL7L1 PE=3 SV=1	A0A024RD36_HUMAN	30 kDa	0	0	2	0	0	1
Ribosomal protein L34, isoform CRA_a OS=Homo sapiens GN=RPL34 PE=4 SV=1	A0A024RDH8_HUMAN	13 kDa	0	0	0	2	0	1
TATA-binding protein-associated factor 2N OS=Homo sapiens GN=TAF15 PE=1 SV=1	A0A075B7D9_HUMAN	49 kDa	0	0	0	2	0	1
Truncated KIDINS220 isoform h3 (Fragment) OS=Homo sapiens GN=KIDINS220 PE=2 SV=1	A0A076N408_HUMAN	71 kDa	0	0	2	0	0	1
Putative RNA-binding protein 15 OS=Homo sapiens GN=RBM15 PE=1 SV=1	A0A087WWP4_HUMAN	102 kDa	0	0	0	2	0	1
Double-stranded RNA-binding protein Staufen homolog 1 OS=Homo sapiens GN=STAU1 PE=1 SV=1	A0A087X1A5_HUMAN	55 kDa	0	0	2	0	0	1
Protein CXorf40A OS=Homo sapiens GN=CXorf40A PE=1 SV=1	A0A0A0MTB5_HUMAN	17 kDa	0	0	2	0	0	1
5'-AMP-activated protein kinase subunit beta-2 OS=Homo sapiens GN=PRKAB2 PE=1 SV=1	AAKB2_HUMAN	30 kDa	0	0	0	2	0	1
Acyl-CoA dehydrogenase family member 11 OS=Homo sapiens GN=ACAD11 PE=1 SV=2	ACD11_HUMAN	87 kDa	0	0	0	2	0	1
Rho guanine nucleotide exchange factor 2 OS=Homo sapiens GN=ARHGEF2 PE=1 SV=4	ARHG2_HUMAN	112 kDa	0	0	0	2	0	1
A disintegrin and metalloproteinase with thrombospondin motifs 1 OS=Homo sapiens GN=ADAMTS1 PE=1 SV=4	ATS1_HUMAN	105 kDa	0	0	0	2	0	1
Breast carcinoma amplified sequence 2 OS=Homo sapiens GN=BCAS2 PE=2 SV=1	B2R7W3_HUMAN	26 kDa	0	0	2	0	0	1
DNA primase OS=Homo sapiens PE=2 SV=1	B2RBY4_HUMAN	50 kDa	0	0	0	2	0	1
Ribosome biogenesis protein BOP1 OS=Homo sapiens GN=BOP1 PE=2 SV=1	B4DEN9_HUMAN	72 kDa	0	0	0	2	0	1
DNA-directed RNA polymerase OS=Homo sapiens GN=POLR1A PE=2 SV=1	B7ZKR9_HUMAN	195 kDa	0	0	2	0	0	1
U4/U6.U5 tri-snRNP-associated protein 2 OS=Homo sapiens GN=USP39 PE=1 SV=1	B9A018_HUMAN	62 kDa	0	0	0	2	0	1
CWF19-like protein 1 OS=Homo sapiens GN=CWF19L1 PE=1 SV=2	C19L1_HUMAN	61 kDa	0	0	2	0	0	1
DNA-directed RNA polymerases I, II, and III subunit RPABC3 (Fragment) OS=Homo sapiens GN=POLR2H PE=1 SV=5	C9JLU1_HUMAN	17 kDa	0	0	2	0	0	1
WASH complex subunit CCDC53 OS=Homo sapiens GN=CCDC53 PE=1 SV=1	CCD53_HUMAN	21 kDa	0	0	0	2	0	1
Centromere-associated protein E OS=Homo sapiens GN=CENPE PE=1 SV=2	CENPE_HUMAN	316 kDa	0	0	2	0	0	1
Cilia- and flagella-associated protein 20 OS=Homo sapiens GN=CFAP20 PE=1 SV=1	CFA20_HUMAN	23 kDa	0	0	2	0	0	1
Cleavage and polyadenylation specificity factor subunit 7 OS=Homo sapiens GN=CPSF7 PE=1 SV=1	CPSF7_HUMAN	52 kDa	0	0	0	2	0	1
Ubiquitin carboxyl-terminal hydrolase OS=Homo sapiens GN=USP9X PE=3 SV=1	D3DWB6_HUMAN	271 kDa	0	0	0	2	0	1
E3 ubiquitin-protein ligase TRIM41 (Fragment) OS=Homo sapiens GN=TRIM41 PE=1 SV=1	D6REK2_HUMAN	22 kDa	0	0	2	0	0	1
Lariat debranching enzyme OS=Homo sapiens GN=DBR1 PE=1 SV=2	DBR1_HUMAN	62 kDa	0	0	2	0	0	1
Probable ATP-dependent RNA helicase DDX56 OS=Homo sapiens GN=DDX56 PE=1 SV=1	DDX56_HUMAN	62 kDa	0	0	2	0	0	1
Death-inducer obliterator 1 OS=Homo sapiens GN=DIDO1 PE=1 SV=5	DIDO1_HUMAN	244 kDa	0	0	0	2	0	1
H/ACA ribonucleoprotein complex subunit 4 OS=Homo sapiens GN=DKC1 PE=1 SV=3	DKC1_HUMAN	58 kDa	0	0	2	0	0	1
Dynein heavy chain 9, axonemal OS=Homo sapiens GN=DNAH9 PE=1 SV=3	DYH9_HUMAN	512 kDa	0	0	2	0	0	1
Filamin-B OS=Homo sapiens GN=FLNB PE=1 SV=1	E7EN95_HUMAN	256 kDa	0	0	0	2	0	1
Zinc finger CCCH domain-containing protein 18 OS=Homo sapiens GN=ZC3H18 PE=1 SV=1	E7ERS3_HUMAN	109 kDa	0	0	0	2	0	1
Microtubule-associated protein OS=Homo sapiens GN=MAP4 PE=1 SV=1	E7EVA0_HUMAN	245 kDa	0	0	0	2	0	1
U4/U6 small nuclear ribonucleoprotein Prp31 OS=Homo sapiens GN=PRPF31 PE=1 SV=1	E7EVX8_HUMAN	55 kDa	0	0	0	2	0	1
Glyceraldehyde-3-phosphate dehydrogenase OS=Homo sapiens GN=GAPDH PE=1 SV=3	G3P_HUMAN	36 kDa	0	0	0	2	0	1
Poly (ADP-ribose) polymerase family, member 2, isoform CRA_a OS=Homo sapiens GN=PARP2 PE=1 SV=1	G3V167_HUMAN	60 kDa	0	0	2	0	0	1
28S ribosomal protein S22, mitochondrial OS=Homo sapiens GN=MRPS22 PE=1 SV=1	G5E9V5_HUMAN	41 kDa	0	0	0	2	0	1
Zinc finger protein 598 OS=Homo sapiens GN=ZNF598 PE=1 SV=1	H3BQQ2_HUMAN	93 kDa	0	0	0	2	0	1
Thioredoxin OS=Homo sapiens GN=TXN PE=2 SV=1	H9ZYJ2_HUMAN	12 kDa	0	0	0	2	0	1
HBS1-like protein OS=Homo sapiens GN=HBS1L PE=1 SV=1	HBS1L_HUMAN	75 kDa	0	0	0	2	0	1
Hepatoma-derived growth factor-related protein 2 OS=Homo sapiens GN=HDGFRP2 PE=1 SV=1	HDGR2_HUMAN	74 kDa	0	0	2	0	0	1
U3 small nucleolar ribonucleoprotein protein IMP3 OS=Homo sapiens GN=IMP3 PE=1 SV=1	IMP3_HUMAN	22 kDa	0	0	0	2	0	1
Mitotic checkpoint protein BUB3 (Fragment) OS=Homo sapiens GN=BUB3 PE=1 SV=1	J3QT28_HUMAN	32 kDa	0	0	0	2	0	1
Dyslexia-associated protein KIAA0319-like protein OS=Homo sapiens GN=KIAA0319L PE=1 SV=2	K319L_HUMAN	116 kDa	0	0	0	2	0	1
KRR1 small subunit processome component homolog OS=Homo sapiens GN=KRR1 PE=1 SV=4	KRR1_HUMAN	44 kDa	0	0	0	2	0	1
La-related protein 7 OS=Homo sapiens GN=LARP7 PE=1 SV=1	LARP7_HUMAN	67 kDa	0	0	0	2	0	1
DNA replication licensing factor MCM6 OS=Homo sapiens GN=MCM6 PE=1 SV=1	MCM6_HUMAN	93 kDa	0	0	2	0	0	1
Probable methyltransferase-like protein 15 OS=Homo sapiens GN=METTL15 PE=1 SV=1	MET15_HUMAN	46 kDa	0	0	2	0	0	1
Multiple myeloma tumor-associated protein 2 OS=Homo sapiens GN=MMTAG2 PE=1 SV=1	MMTA2_HUMAN	29 kDa	0	0	0	2	0	1
H/ACA ribonucleoprotein complex non-core subunit NAF1 OS=Homo sapiens GN=NAF1 PE=1 SV=2	NAF1_HUMAN	54 kDa	0	0	0	2	0	1
Nucleolar complex protein 2 homolog OS=Homo sapiens GN=NOC2L PE=1 SV=4	NOC2L_HUMAN	85 kDa	0	0	0	2	0	1
Poly(A) RNA polymerase, mitochondrial OS=Homo sapiens GN=MTPAP PE=1 SV=1	PAPD1_HUMAN	66 kDa	0	0	0	2	0	1
Polymerase I and transcript release factor OS=Homo sapiens GN=PTRF PE=1 SV=1	PTRF_HUMAN	43 kDa	0	0	0	2	0	1
Mitochondrial ribosomal protein S28 variant (Fragment) OS=Homo sapiens PE=2 SV=1	Q53G62_HUMAN	21 kDa	0	0	0	2	0	1
PRPF4 protein OS=Homo sapiens GN=PRPF4 PE=2 SV=1	Q6IAP9_HUMAN	58 kDa	0	0	2	0	0	1
VAMP4 protein OS=Homo sapiens GN=VAMP4 PE=2 SV=1	Q6IAZ3_HUMAN	16 kDa	0	0	2	0	0	1
PPIL4 protein (Fragment) OS=Homo sapiens GN=PPIL4 PE=2 SV=1	Q6P392_HUMAN	50 kDa	0	0	2	0	0	1
MRPS9 protein (Fragment) OS=Homo sapiens GN=MRPS9 PE=2 SV=1	Q86WV4_HUMAN	35 kDa	0	0	2	0	0	1
Probable RNA-binding protein 19 OS=Homo sapiens GN=RBM19 PE=1 SV=3	RBM19_HUMAN	107 kDa	0	0	0	2	0	1
RNA-binding protein 33 OS=Homo sapiens GN=RBM33 PE=1 SV=3	RBM33_HUMAN	130 kDa	0	0	0	2	0	1
RNA-binding protein 4B OS=Homo sapiens GN=RBM4B PE=1 SV=1	RBM4B_HUMAN	40 kDa	0	0	2	0	0	1
Replication protein A 32 kDa subunit OS=Homo sapiens GN=RPA2 PE=1 SV=1	RFA2_HUMAN	29 kDa	0	0	2	0	0	1
60S ribosomal protein L10a OS=Homo sapiens GN=RPL10A PE=1 SV=2	RL10A_HUMAN	25 kDa	0	0	0	2	0	1
28S ribosomal protein S5, mitochondrial OS=Homo sapiens GN=MRPS5 PE=1 SV=2	RT05_HUMAN	48 kDa	0	0	0	2	0	1
28S ribosomal protein S26, mitochondrial OS=Homo sapiens GN=MRPS26 PE=1 SV=1	RT26_HUMAN	24 kDa	0	0	0	2	0	1
Small nuclear ribonucleoprotein E OS=Homo sapiens GN=SNRPE PE=1 SV=1	RUXE_HUMAN	11 kDa	0	0	2	0	0	1
Small nuclear ribonucleoprotein F OS=Homo sapiens GN=SNRPF PE=1 SV=1	RUXF_HUMAN	10 kDa	0	0	0	2	0	1
Something about silencing protein 10 OS=Homo sapiens GN=UTP3 PE=1 SV=1	SAS10_HUMAN	55 kDa	0	0	0	2	0	1
U2 snRNP-associated SURP motif-containing protein OS=Homo sapiens GN=U2SURP PE=1 SV=2	SR140_HUMAN	118 kDa	0	0	0	2	0	1
Signal recognition particle subunit SRP68 OS=Homo sapiens GN=SRP68 PE=1 SV=2	SRP68_HUMAN	71 kDa	0	0	2	0	0	1
Vacuolar protein sorting-associated protein 33B OS=Homo sapiens GN=VPS33B PE=1 SV=2	VP33B_HUMAN	71 kDa	0	0	2	0	0	1
von Willebrand factor A domain-containing protein 3A OS=Homo sapiens GN=VWA3A PE=2 SV=3	VWA3A_HUMAN	134 kDa	0	0	2	0	0	1
Golgin subfamily A member 4 OS=Homo sapiens GN=GOLGA4 PE=1 SV=1	GOGA4_HUMAN	261 kDa	109	166	0	0	137.5	0
Golgi autoantigen, golgin subfamily a, 1, isoform CRA_a OS=Homo sapiens GN=GOLGA1 PE=4 SV=1	A0A024R869_HUMAN	88 kDa	39	101	0	0	70	0
Clathrin heavy chain 1 OS=Homo sapiens GN=CLTC PE=1 SV=5	CLH1_HUMAN	192 kDa	56	0	0	0	28	0
Bifunctional glutamate/proline--tRNA ligase OS=Homo sapiens GN=EPRS PE=1 SV=5	SYEP_HUMAN	171 kDa	46	8	0	0	27	0
Elongation factor 1-alpha 2 OS=Homo sapiens GN=EEF1A2 PE=1 SV=1	EF1A2_HUMAN	50 kDa	36	15	0	0	25.5	0
Heat shock 70 kDa protein 4L OS=Homo sapiens GN=HSPA4L PE=1 SV=3	HS74L_HUMAN	95 kDa	30	16	0	0	23	0
ATP-dependent zinc metalloprotease YME1L1 OS=Homo sapiens GN=YME1L1 PE=1 SV=2	YMEL1_HUMAN	86 kDa	23	12	0	0	17.5	0
Epididymis secretory sperm binding protein Li 124m OS=Homo sapiens GN=HEL-S-124m PE=2 SV=1	V9HW84_HUMAN	74 kDa	30	0	0	0	15	0
Desmoplakin OS=Homo sapiens GN=DSP PE=1 SV=3	DESP_HUMAN	332 kDa	0	25	0	0	12.5	0
MICOS complex subunit MIC60 OS=Homo sapiens GN=IMMT PE=1 SV=1	MIC60_HUMAN	84 kDa	10	13	0	0	11.5	0
Glutamine--tRNA ligase OS=Homo sapiens GN=QARS PE=1 SV=1	SYQ_HUMAN	88 kDa	16	2	0	0	9	0
Structural maintenance of chromosomes protein OS=Homo sapiens GN=SMC2L1 PE=3 SV=1	A0A024R158_HUMAN	136 kDa	17	0	0	0	8.5	0
Microtubule-associated protein 1B, isoform CRA_b OS=Homo sapiens GN=MAP1B PE=4 SV=1	A0A024RAM4_HUMAN	271 kDa	17	0	0	0	8.5	0
Structural maintenance of chromosomes protein OS=Homo sapiens PE=2 SV=1	B3KXX5_HUMAN	144 kDa	17	0	0	0	8.5	0
Dynactin subunit 1 OS=Homo sapiens GN=DCTN1 PE=1 SV=1	E7EX90_HUMAN	139 kDa	16	0	0	0	8	0
Nucleoprotein TPR OS=Homo sapiens GN=TPR PE=1 SV=3	TPR_HUMAN	267 kDa	16	0	0	0	8	0
Clathrin heavy chain OS=Homo sapiens GN=CLTC PE=1 SV=1	A0A087WVQ6_HUMAN	192 kDa	0	15	0	0	7.5	0
Dihydrolipoamide S-succinyltransferase (E2 component of 2-oxo-glutarate complex), isoform CRA_a OS=Homo sapiens GN=DLST PE=3 SV=1	A0A024R6C9_HUMAN	49 kDa	12	2	0	0	7	0
Host cell factor 1 OS=Homo sapiens GN=HCFC1 PE=1 SV=2	A6NEM2_HUMAN	213 kDa	13	0	0	0	6.5	0
Lysine--tRNA ligase OS=Homo sapiens GN=KARS PE=1 SV=3	SYK_HUMAN	68 kDa	13	0	0	0	6.5	0
Methionine--tRNA ligase, cytoplasmic OS=Homo sapiens GN=MARS PE=1 SV=2	SYMC_HUMAN	101 kDa	13	0	0	0	6.5	0
Kinectin 1 (Kinesin receptor), isoform CRA_a OS=Homo sapiens GN=KTN1 PE=4 SV=1	A0A024R663_HUMAN	156 kDa	12	0	0	0	6	0
PRR5-ARHGAP8 fusion OS=Homo sapiens GN=LOC553158 PE=2 SV=1	A2RU51_HUMAN	54 kDa	9	3	0	0	6	0
Aspartate--tRNA ligase, cytoplasmic OS=Homo sapiens GN=DARS PE=1 SV=2	SYDC_HUMAN	57 kDa	12	0	0	0	6	0
ATPase family AAA domain-containing protein 3B OS=Homo sapiens GN=ATAD3B PE=1 SV=1	ATD3B_HUMAN	73 kDa	10	0	0	0	5	0
40S ribosomal protein S16 OS=Homo sapiens GN=RPS16 PE=1 SV=1	M0R210_HUMAN	14 kDa	10	0	0	0	5	0
Junction plakoglobin, isoform CRA_a OS=Homo sapiens GN=JUP PE=4 SV=1	A0A024R1X8_HUMAN	82 kDa	0	9	0	0	4.5	0
A-kinase anchor protein 12 OS=Homo sapiens GN=AKAP12 PE=1 SV=4	AKA12_HUMAN	191 kDa	9	0	0	0	4.5	0
Fatty aldehyde dehydrogenase OS=Homo sapiens GN=ALDH3A2 PE=1 SV=1	AL3A2_HUMAN	55 kDa	6	3	0	0	4.5	0
ATP synthase subunit O, mitochondrial OS=Homo sapiens GN=ATP5O PE=1 SV=1	ATPO_HUMAN	23 kDa	5	4	0	0	4.5	0
Cell cycle and apoptosis regulator protein 2 OS=Homo sapiens GN=CCAR2 PE=1 SV=2	CCAR2_HUMAN	103 kDa	9	0	0	0	4.5	0
Coatomer subunit beta' OS=Homo sapiens GN=COPB2 PE=1 SV=2	COPB2_HUMAN	102 kDa	9	0	0	0	4.5	0
Utrophin OS=Homo sapiens GN=UTRN PE=1 SV=2	UTRO_HUMAN	394 kDa	9	0	0	0	4.5	0
Cytoskeleton-associated protein 4, isoform CRA_c OS=Homo sapiens GN=CKAP4 PE=4 SV=1	A0A024RBH2_HUMAN	66 kDa	8	0	0	0	4	0
E3 ubiquitin-protein ligase CHIP OS=Homo sapiens GN=STUB1 PE=1 SV=2	CHIP_HUMAN	35 kDa	8	0	0	0	4	0
Cytoplasmic dynein 1 intermediate chain 2 OS=Homo sapiens GN=DYNC1I2 PE=1 SV=3	DC1I2_HUMAN	71 kDa	6	2	0	0	4	0
Filamin-C OS=Homo sapiens GN=FLNC PE=1 SV=3	FLNC_HUMAN	291 kDa	8	0	0	0	4	0
Signal recognition particle receptor beta subunit OS=Homo sapiens GN=SRPRB PE=2 SV=1	Q549N5_HUMAN	30 kDa	6	2	0	0	4	0
PSMD3 protein OS=Homo sapiens GN=PSMD3 PE=2 SV=1	Q6IBN0_HUMAN	61 kDa	8	0	0	0	4	0
Histone-binding protein RBBP4 OS=Homo sapiens GN=RBBP4 PE=1 SV=3	RBBP4_HUMAN	48 kDa	8	0	0	0	4	0
Arginine--tRNA ligase, cytoplasmic OS=Homo sapiens GN=RARS PE=1 SV=2	SYRC_HUMAN	75 kDa	6	2	0	0	4	0
TRM1 tRNA methyltransferase 1 homolog (S. cerevisiae), isoform CRA_c OS=Homo sapiens GN=TRMT1 PE=4 SV=1	A0A024R7I5_HUMAN	72 kDa	3	4	0	0	3.5	0
Isoleucine--tRNA ligase, cytoplasmic OS=Homo sapiens GN=IARS PE=1 SV=1	A0A0A0MSX9_HUMAN	142 kDa	0	7	0	0	3.5	0
Sarcoplasmic/endoplasmic reticulum calcium ATPase 2 OS=Homo sapiens GN=ATP2A2 PE=1 SV=1	AT2A2_HUMAN	115 kDa	7	0	0	0	3.5	0
Galactosylgalactosylxylosylprotein 3-beta-glucuronosyltransferase 3 OS=Homo sapiens GN=B3GAT3 PE=1 SV=2	B3GA3_HUMAN	37 kDa	5	2	0	0	3.5	0
Glycogen debranching enzyme OS=Homo sapiens GN=AGL PE=1 SV=3	GDE_HUMAN	175 kDa	7	0	0	0	3.5	0
Ig alpha-1 chain C region OS=Homo sapiens GN=IGHA1 PE=1 SV=2	IGHA1_HUMAN	38 kDa	4	3	0	0	3.5	0
Protein PRRC2C OS=Homo sapiens GN=PRRC2C PE=1 SV=4	PRC2C_HUMAN	317 kDa	7	0	0	0	3.5	0
26S proteasome non-ATPase regulatory subunit 11 OS=Homo sapiens GN=PSMD11 PE=1 SV=3	PSD11_HUMAN	47 kDa	7	0	0	0	3.5	0
26S proteasome non-ATPase regulatory subunit 12 OS=Homo sapiens GN=PSMD12 PE=1 SV=3	PSD12_HUMAN	53 kDa	7	0	0	0	3.5	0
Annexin OS=Homo sapiens GN=ANXA2 PE=3 SV=1	A0A024R5Z7_HUMAN	39 kDa	3	3	0	0	3	0
DnaJ (Hsp40) homolog, subfamily A, member 2, isoform CRA_a OS=Homo sapiens GN=DNAJA2 PE=3 SV=1	A0A024R6S1_HUMAN	46 kDa	6	0	0	0	3	0
AP-2 complex subunit beta (Fragment) OS=Homo sapiens GN=AP2B1 PE=1 SV=1	A0A087WU93_HUMAN	74 kDa	6	0	0	0	3	0
Serum albumin OS=Homo sapiens GN=ALB PE=1 SV=1	A0A0C4DGB6_HUMAN	69 kDa	6	0	0	0	3	0
Chondroitin sulfate glucuronyltransferase OS=Homo sapiens GN=CHPF2 PE=2 SV=2	CHPF2_HUMAN	86 kDa	0	6	0	0	3	0
Mitochondrial NADH-ubiquinone oxidoreductase 75 kDa subunit OS=Homo sapiens GN=NDUFS1 PE=3 SV=1	E5KRK5_HUMAN	79 kDa	4	2	0	0	3	0
26S protease regulatory subunit 4 OS=Homo sapiens GN=PSMC1 PE=1 SV=1	PRS4_HUMAN	49 kDa	6	0	0	0	3	0
Glutaminyl-peptide cyclotransferase-like protein OS=Homo sapiens GN=QPCTL PE=1 SV=2	QPCTL_HUMAN	43 kDa	2	4	0	0	3	0
Dolichyl-diphosphooligosaccharide--protein glycosyltransferase subunit 2 OS=Homo sapiens GN=RPN2 PE=1 SV=3	RPN2_HUMAN	69 kDa	6	0	0	0	3	0
Serpin B12 OS=Homo sapiens GN=SERPINB12 PE=1 SV=1	SPB12_HUMAN	46 kDa	0	6	0	0	3	0
Proteasome (Prosome, macropain) 26S subunit, non-ATPase, 13, isoform CRA_a OS=Homo sapiens GN=PSMD13 PE=4 SV=1	A0A024R201_HUMAN	43 kDa	5	0	0	0	2.5	0
Acyl-CoA synthetase long-chain family member 3, isoform CRA_a OS=Homo sapiens GN=ACSL3 PE=4 SV=1	A0A024R497_HUMAN	80 kDa	5	0	0	0	2.5	0
HCG2027080, isoform CRA_a OS=Homo sapiens GN=hCG_2027080 PE=3 SV=1	A0A024R6Y3_HUMAN	27 kDa	5	0	0	0	2.5	0
Dolichyl-diphosphooligosaccharide--protein glycosyltransferase 48 kDa subunit OS=Homo sapiens GN=DDOST PE=3 SV=1	A0A024RAD5_HUMAN	51 kDa	3	2	0	0	2.5	0
SWI/SNF related, matrix associated, actin dependent regulator of chromatin, subfamily c, member 2, isoform CRA_a OS=Homo sapiens GN=SMARCC2 PE=4 SV=1	A0A024RB22_HUMAN	133 kDa	5	0	0	0	2.5	0
Solute carrier family 25 (Mitochondrial carrier phosphate carrier), member 3, isoform CRA_a OS=Homo sapiens GN=SLC25A3 PE=3 SV=1	A0A024RBE8_HUMAN	40 kDa	3	2	0	0	2.5	0
Replication factor C (Activator 1) 3, 38kDa, isoform CRA_a OS=Homo sapiens GN=RFC3 PE=4 SV=1	A0A024RDQ8_HUMAN	41 kDa	5	0	0	0	2.5	0
Transcription activator BRG1 OS=Homo sapiens GN=SMARCA4 PE=1 SV=1	A0A0A0MT49_HUMAN	189 kDa	5	0	0	0	2.5	0
Proteasomal ubiquitin receptor ADRM1 OS=Homo sapiens GN=ADRM1 PE=1 SV=2	ADRM1_HUMAN	42 kDa	5	0	0	0	2.5	0
CCR4-NOT transcription complex subunit 1 OS=Homo sapiens GN=CNOT1 PE=1 SV=2	CNOT1_HUMAN	267 kDa	5	0	0	0	2.5	0
Coatomer subunit beta OS=Homo sapiens GN=COPB1 PE=1 SV=3	COPB_HUMAN	107 kDa	5	0	0	0	2.5	0
UPF0585 protein C16orf13 OS=Homo sapiens GN=C16orf13 PE=1 SV=2	CP013_HUMAN	23 kDa	5	0	0	0	2.5	0
Desmoglein-1 OS=Homo sapiens GN=DSG1 PE=1 SV=2	DSG1_HUMAN	114 kDa	0	5	0	0	2.5	0
2-oxoglutarate dehydrogenase, mitochondrial OS=Homo sapiens GN=OGDH PE=1 SV=1	E9PDF2_HUMAN	117 kDa	5	0	0	0	2.5	0
Elongation factor 2 OS=Homo sapiens GN=EEF2 PE=1 SV=4	EF2_HUMAN	95 kDa	5	0	0	0	2.5	0
Golgi integral membrane protein 4 OS=Homo sapiens GN=GOLIM4 PE=1 SV=1	GOLI4_HUMAN	82 kDa	5	0	0	0	2.5	0
Nuclear pore membrane glycoprotein 210 OS=Homo sapiens GN=NUP210 PE=1 SV=3	PO210_HUMAN	205 kDa	5	0	0	0	2.5	0
26S protease regulatory subunit 7 OS=Homo sapiens GN=PSMC2 PE=1 SV=3	PRS7_HUMAN	49 kDa	3	2	0	0	2.5	0
26S protease regulatory subunit 8 OS=Homo sapiens GN=PSMC5 PE=1 SV=1	PRS8_HUMAN	46 kDa	5	0	0	0	2.5	0
Transcriptional activator protein Pur-alpha OS=Homo sapiens GN=PURA PE=1 SV=2	PURA_HUMAN	35 kDa	5	0	0	0	2.5	0
Peroxisomal membrane protein 4 OS=Homo sapiens GN=PXMP4 PE=1 SV=3	PXMP4_HUMAN	24 kDa	3	2	0	0	2.5	0
Epididymis secretory sperm binding protein Li 2a OS=Homo sapiens GN=HEL-S-2a PE=2 SV=1	V9HW12_HUMAN	22 kDa	5	0	0	0	2.5	0
Methylenetetrahydrofolate dehydrogenase (NADP+ dependent) 1, methenyltetrahydrofolate cyclohydrolase, formyltetrahydrofolate synthetase, isoform CRA_a OS=Homo sapiens GN=MTHFD1 PE=3 SV=1	A0A024R652_HUMAN	102 kDa	4	0	0	0	2	0
Dihydrolipoyl dehydrogenase OS=Homo sapiens GN=DLD PE=4 SV=1	A0A024R713_HUMAN	54 kDa	4	0	0	0	2	0
Septin 9, isoform CRA_a OS=Homo sapiens GN=SEPT9 PE=3 SV=1	A0A024R8V0_HUMAN	64 kDa	4	0	0	0	2	0
C-Jun-amino-terminal kinase-interacting protein 4 OS=Homo sapiens GN=SPAG9 PE=1 SV=1	A0A087X2D8_HUMAN	145 kDa	4	0	0	0	2	0
Sodium/potassium-transporting ATPase subunit alpha-1 OS=Homo sapiens GN=ATP1A1 PE=1 SV=1	AT1A1_HUMAN	113 kDa	4	0	0	0	2	0
Zinc finger RNA binding protein OS=Homo sapiens GN=ZFR PE=2 SV=1	B2RNR6_HUMAN	117 kDa	4	0	0	0	2	0
Condensin complex subunit 1 OS=Homo sapiens PE=2 SV=1	B3KMS0_HUMAN	157 kDa	4	0	0	0	2	0
Chondroitin sulfate synthase 1 OS=Homo sapiens GN=CHSY1 PE=1 SV=3	CHSS1_HUMAN	92 kDa	2	2	0	0	2	0
Cytochrome c1, heme protein, mitochondrial OS=Homo sapiens GN=CYC1 PE=1 SV=3	CY1_HUMAN	35 kDa	0	4	0	0	2	0
Delta(24)-sterol reductase OS=Homo sapiens GN=DHCR24 PE=1 SV=2	DHC24_HUMAN	60 kDa	4	0	0	0	2	0
DnaJ homolog subfamily B member 12 OS=Homo sapiens GN=DNAJB12 PE=1 SV=4	DJB12_HUMAN	42 kDa	2	2	0	0	2	0
26S protease regulatory subunit 6A OS=Homo sapiens GN=PSMC3 PE=1 SV=1	E9PM69_HUMAN	44 kDa	4	0	0	0	2	0
Protein SCO1 homolog, mitochondrial OS=Homo sapiens GN=SCO1 PE=1 SV=1	J3QL56_HUMAN	30 kDa	2	2	0	0	2	0
Transcriptional regulator Kaiso OS=Homo sapiens GN=ZBTB33 PE=1 SV=2	KAISO_HUMAN	74 kDa	4	0	0	0	2	0
Leucine-rich repeat flightless-interacting protein 1 OS=Homo sapiens GN=LRRFIP1 PE=1 SV=2	LRRF1_HUMAN	89 kDa	4	0	0	0	2	0
Transcriptional activator protein Pur-beta OS=Homo sapiens GN=PURB PE=1 SV=3	PURB_HUMAN	33 kDa	4	0	0	0	2	0
Flightless I homolog variant (Fragment) OS=Homo sapiens PE=2 SV=1	Q59H95_HUMAN	125 kDa	4	0	0	0	2	0
Paired amphipathic helix protein Sin3a OS=Homo sapiens GN=SIN3A PE=1 SV=2	SIN3A_HUMAN	145 kDa	4	0	0	0	2	0
General transcription factor 3C polypeptide 3 OS=Homo sapiens GN=GTF3C3 PE=1 SV=1	TF3C3_HUMAN	101 kDa	4	0	0	0	2	0
Voltage-dependent anion-selective channel protein 1 OS=Homo sapiens GN=VDAC1 PE=1 SV=2	VDAC1_HUMAN	31 kDa	4	0	0	0	2	0
Hexokinase OS=Homo sapiens GN=HK1 PE=3 SV=1	A0A024QZK7_HUMAN	103 kDa	3	0	0	0	1.5	0
JTV1 gene, isoform CRA_a OS=Homo sapiens GN=JTV1 PE=4 SV=1	A0A024QZY1_HUMAN	35 kDa	3	0	0	0	1.5	0
Guanine nucleotide binding protein (G protein), beta polypeptide 1, isoform CRA_a OS=Homo sapiens GN=GNB1 PE=4 SV=1	A0A024R056_HUMAN	37 kDa	3	0	0	0	1.5	0
40S ribosomal protein S9 OS=Homo sapiens GN=RPS9 PE=3 SV=1	A0A024R4M0_HUMAN	23 kDa	3	0	0	0	1.5	0
Cysteinyl-tRNA synthetase, isoform CRA_a OS=Homo sapiens GN=CARS PE=3 SV=1	A0A024RCG3_HUMAN	85 kDa	0	3	0	0	1.5	0
HLA-B associated transcript 3, isoform CRA_a OS=Homo sapiens GN=BAT3 PE=1 SV=1	A0A024RCR6_HUMAN	119 kDa	3	0	0	0	1.5	0
Eukaryotic translation initiation factor 3 subunit H OS=Homo sapiens GN=EIF3H PE=1 SV=1	A0A087WZK9_HUMAN	40 kDa	3	0	0	0	1.5	0
Kanadaptin OS=Homo sapiens GN=SLC4A1AP PE=1 SV=1	A0A087X0M4_HUMAN	83 kDa	3	0	0	0	1.5	0
Coiled-coil-helix-coiled-coil-helix domain containing 3 OS=Homo sapiens GN=CHCHD3 PE=4 SV=1	A4D1N4_HUMAN	26 kDa	3	0	0	0	1.5	0
NADH dehydrogenase (Ubiquinone) 1 beta subcomplex, 10, 22kDa, isoform CRA_b OS=Homo sapiens GN=NDUFB10 PE=2 SV=1	A8K761_HUMAN	21 kDa	3	0	0	0	1.5	0
Mitochondrial ribosomal protein L18, isoform CRA_b OS=Homo sapiens GN=MRPL18 PE=1 SV=1	A8K9D2_HUMAN	20 kDa	3	0	0	0	1.5	0
Apoptosis-inducing factor 1, mitochondrial OS=Homo sapiens GN=AIFM1 PE=1 SV=1	AIFM1_HUMAN	67 kDa	3	0	0	0	1.5	0
GrpE protein homolog OS=Homo sapiens PE=2 SV=1	B4DWV5_HUMAN	22 kDa	3	0	0	0	1.5	0
Kinesin-like protein OS=Homo sapiens GN=KIF5B-ALK PE=2 SV=1	C1PHA2_HUMAN	168 kDa	3	0	0	0	1.5	0
Cell division cycle and apoptosis regulator protein 1 OS=Homo sapiens GN=CCAR1 PE=1 SV=2	CCAR1_HUMAN	133 kDa	3	0	0	0	1.5	0
Dynactin subunit 2 OS=Homo sapiens GN=DCTN2 PE=1 SV=4	DCTN2_HUMAN	44 kDa	3	0	0	0	1.5	0
Septin-7 OS=Homo sapiens GN=SEPT7 PE=1 SV=2	E7EPK1_HUMAN	51 kDa	3	0	0	0	1.5	0
Enhancer of mRNA-decapping protein 4 OS=Homo sapiens GN=EDC4 PE=1 SV=1	EDC4_HUMAN	152 kDa	3	0	0	0	1.5	0
Eukaryotic translation initiation factor 3 subunit I OS=Homo sapiens GN=EIF3I PE=1 SV=1	EIF3I_HUMAN	37 kDa	3	0	0	0	1.5	0
Exosome component 10 OS=Homo sapiens GN=EXOSC10 PE=1 SV=2	EXOSX_HUMAN	101 kDa	3	0	0	0	1.5	0
FAS-associated factor 2 OS=Homo sapiens GN=FAF2 PE=1 SV=2	FAF2_HUMAN	53 kDa	3	0	0	0	1.5	0
Proteasome subunit alpha type OS=Homo sapiens GN=PSMA6 PE=1 SV=1	G3V5Z7_HUMAN	28 kDa	3	0	0	0	1.5	0
Chondroitin sulfate glucuronyltransferase OS=Homo sapiens GN=CHPF2 PE=1 SV=1	G5E9W2_HUMAN	85 kDa	3	0	0	0	1.5	0
Hornerin OS=Homo sapiens GN=HRNR PE=1 SV=2	HORN_HUMAN	282 kDa	0	3	0	0	1.5	0
Eukaryotic translation elongation factor 1 epsilon-1 OS=Homo sapiens GN=EEF1E1 PE=1 SV=1	MCA3_HUMAN	20 kDa	3	0	0	0	1.5	0
Mitochondrial ribonuclease P protein 1 OS=Homo sapiens GN=TRMT10C PE=1 SV=2	MRRP1_HUMAN	47 kDa	0	3	0	0	1.5	0
Proteasome subunit beta type-5 OS=Homo sapiens GN=PSMB5 PE=1 SV=3	PSB5_HUMAN	28 kDa	3	0	0	0	1.5	0
Pentatricopeptide repeat domain-containing protein 3, mitochondrial OS=Homo sapiens GN=PTCD3 PE=1 SV=3	PTCD3_HUMAN	79 kDa	3	0	0	0	1.5	0
PRP3 pre-mRNA processing factor 3 homolog (Fragment) OS=Homo sapiens PE=2 SV=1	Q53GV6_HUMAN	77 kDa	3	0	0	0	1.5	0
Replication factor C subunit 5 OS=Homo sapiens GN=RFC5 PE=1 SV=1	RFC5_HUMAN	38 kDa	3	0	0	0	1.5	0
Protein SCO2 homolog, mitochondrial OS=Homo sapiens GN=SCO2 PE=1 SV=3	SCO2_HUMAN	30 kDa	3	0	0	0	1.5	0
Tubulin gamma-1 chain OS=Homo sapiens GN=TUBG1 PE=1 SV=2	TBG1_HUMAN	51 kDa	3	0	0	0	1.5	0
Voltage-dependent anion channel 2, isoform CRA_a OS=Homo sapiens GN=VDAC2 PE=4 SV=1	A0A024QZN9_HUMAN	34 kDa	2	0	0	0	1	0
Translocase of inner mitochondrial membrane 50 homolog (Yeast), isoform CRA_b OS=Homo sapiens GN=TIMM50 PE=4 SV=1	A0A024R0M6_HUMAN	50 kDa	2	0	0	0	1	0
60S ribosomal protein L27 OS=Homo sapiens GN=RPL27 PE=3 SV=1	A0A024R1V4_HUMAN	16 kDa	2	0	0	0	1	0
TATA element modulatory factor 1, isoform CRA_a OS=Homo sapiens GN=TMF1 PE=4 SV=1	A0A024R370_HUMAN	123 kDa	2	0	0	0	1	0
Angio-associated, migratory cell protein, isoform CRA_b OS=Homo sapiens GN=AAMP PE=4 SV=1	A0A024R410_HUMAN	47 kDa	2	0	0	0	1	0
Metastasis associated 1 family, member 2, isoform CRA_a OS=Homo sapiens GN=MTA2 PE=4 SV=1	A0A024R534_HUMAN	75 kDa	2	0	0	0	1	0
Tankyrase 1 binding protein 1, 182kDa, isoform CRA_a OS=Homo sapiens GN=TNKS1BP1 PE=4 SV=1	A0A024R542_HUMAN	182 kDa	2	0	0	0	1	0
GATA zinc finger domain containing 2A, isoform CRA_b OS=Homo sapiens GN=GATAD2A PE=4 SV=1	A0A024R7K7_HUMAN	68 kDa	2	0	0	0	1	0
Spectrin, alpha, non-erythrocytic 1 (Alpha-fodrin), isoform CRA_g OS=Homo sapiens GN=SPTAN1 PE=4 SV=1	A0A024R889_HUMAN	282 kDa	2	0	0	0	1	0
Solute carrier family 27 (Fatty acid transporter), member 4, isoform CRA_a OS=Homo sapiens GN=SLC27A4 PE=4 SV=1	A0A024R8D2_HUMAN	72 kDa	2	0	0	0	1	0
Lipocalin 1 (Tear prealbumin), isoform CRA_a OS=Homo sapiens GN=LCN1 PE=4 SV=1	A0A024R8D7_HUMAN	19 kDa	2	0	0	0	1	0
OCIA domain containing 1, isoform CRA_a OS=Homo sapiens GN=OCIAD1 PE=4 SV=1	A0A024R9U3_HUMAN	28 kDa	2	0	0	0	1	0
Transmembrane protein 33, isoform CRA_a OS=Homo sapiens GN=TMEM33 PE=4 SV=1	A0A024R9W7_HUMAN	28 kDa	0	2	0	0	1	0
Phosphoribosylaminoimidazole carboxylase, phosphoribosylaminoimidazole succinocarboxamide synthetase, isoform CRA_c OS=Homo sapiens GN=PAICS PE=3 SV=1	A0A024RD93_HUMAN	47 kDa	2	0	0	0	1	0
SEC31-like 1 (S. cerevisiae), isoform CRA_d OS=Homo sapiens GN=SEC31L1 PE=4 SV=1	A0A024RDD3_HUMAN	133 kDa	2	0	0	0	1	0
Zinc finger protein 198, isoform CRA_b OS=Homo sapiens GN=ZNF198 PE=4 SV=1	A0A024RDS3_HUMAN	155 kDa	2	0	0	0	1	0
DNA-directed RNA polymerases I, II, and III subunit RPABC1 OS=Homo sapiens GN=POLR2E PE=1 SV=1	A0A087WVZ9_HUMAN	21 kDa	2	0	0	0	1	0
General transcription factor 3C polypeptide 2 OS=Homo sapiens GN=GTF3C2 PE=1 SV=1	A0A087WZD8_HUMAN	64 kDa	2	0	0	0	1	0
Nodal modulator 1 OS=Homo sapiens GN=NOMO1 PE=1 SV=1	A0A087X117_HUMAN	139 kDa	2	0	0	0	1	0
LIM domain only protein 7 OS=Homo sapiens GN=LMO7 PE=1 SV=1	A0A0A0MTE2_HUMAN	158 kDa	2	0	0	0	1	0
Multiple substrate lipid kinase, isoform CRA_a OS=Homo sapiens GN=FLJ10842 PE=4 SV=1	A4D1U5_HUMAN	47 kDa	2	0	0	0	1	0
Centrosomal protein 170kDa OS=Homo sapiens GN=CEP170 PE=2 SV=1	A6H8X9_HUMAN	161 kDa	2	0	0	0	1	0
Condensin complex subunit 2 OS=Homo sapiens PE=2 SV=1	A8K4T8_HUMAN	83 kDa	2	0	0	0	1	0
Aminoacyl tRNA synthase complex-interacting multifunctional protein 1 OS=Homo sapiens GN=AIMP1 PE=1 SV=2	AIMP1_HUMAN	34 kDa	2	0	0	0	1	0
ATP synthase subunit delta, mitochondrial OS=Homo sapiens GN=ATP5D PE=1 SV=2	ATPD_HUMAN	17 kDa	2	0	0	0	1	0
Archain 1, isoform CRA_b OS=Homo sapiens GN=ARCN1 PE=2 SV=1	B0YIW5_HUMAN	57 kDa	2	0	0	0	1	0
Cytoskeleton associated protein 2 OS=Homo sapiens GN=CKAP2 PE=2 SV=1	B2RMQ4_HUMAN	77 kDa	2	0	0	0	1	0
Eukaryotic translation initiation factor 3 subunit F OS=Homo sapiens GN=EIF3F PE=2 SV=1	B3KSH1_HUMAN	39 kDa	2	0	0	0	1	0
Uncharacterized protein OS=Homo sapiens PE=2 SV=1	B4DLN1_HUMAN	48 kDa	2	0	0	0	1	0
B-cell receptor-associated protein 31 OS=Homo sapiens GN=BCAP31 PE=1 SV=3	BAP31_HUMAN	28 kDa	2	0	0	0	1	0
Cathepsin D OS=Homo sapiens GN=CTSD PE=1 SV=1	CATD_HUMAN	45 kDa	0	2	0	0	1	0
Calcium-binding mitochondrial carrier protein Aralar2 OS=Homo sapiens GN=SLC25A13 PE=1 SV=2	CMC2_HUMAN	74 kDa	2	0	0	0	1	0
Dermcidin OS=Homo sapiens GN=DCD PE=1 SV=2	DCD_HUMAN	11 kDa	0	2	0	0	1	0
DnaJ homolog subfamily C member 11 OS=Homo sapiens GN=DNAJC11 PE=1 SV=2	DJC11_HUMAN	63 kDa	2	0	0	0	1	0
DnaJ homolog subfamily A member 3, mitochondrial OS=Homo sapiens GN=DNAJA3 PE=1 SV=2	DNJA3_HUMAN	52 kDa	2	0	0	0	1	0
Uncharacterized protein OS=Homo sapiens PE=4 SV=1	E7ENQ6_HUMAN	30 kDa	2	0	0	0	1	0
60S ribosomal protein L8 (Fragment) OS=Homo sapiens GN=RPL8 PE=1 SV=1	E9PKU4_HUMAN	26 kDa	2	0	0	0	1	0
40S ribosomal protein S2 OS=Homo sapiens GN=RPS2 PE=1 SV=1	E9PQD7_HUMAN	25 kDa	2	0	0	0	1	0
Exonuclease 3'-5' domain-containing protein 2 OS=Homo sapiens GN=EXD2 PE=1 SV=2	EXD2_HUMAN	70 kDa	2	0	0	0	1	0
Thyroid hormone receptor interacting protein 6 isoform 1 OS=Homo sapiens GN=TRIP6i1 PE=2 SV=1	F2ZC06_HUMAN	48 kDa	2	0	0	0	1	0
Filaggrin-2 OS=Homo sapiens GN=FLG2 PE=1 SV=1	FILA2_HUMAN	248 kDa	0	2	0	0	1	0
Formin-binding protein 4 OS=Homo sapiens GN=FNBP4 PE=1 SV=3	FNBP4_HUMAN	110 kDa	2	0	0	0	1	0
Guanine nucleotide-binding protein subunit beta-4 OS=Homo sapiens GN=GNB4 PE=1 SV=3	GBB4_HUMAN	38 kDa	0	2	0	0	1	0
Gephyrin OS=Homo sapiens GN=GPHN PE=1 SV=1	GEPH_HUMAN	80 kDa	2	0	0	0	1	0
Polypeptide N-acetylgalactosaminyltransferase 16 OS=Homo sapiens GN=GALNT16 PE=1 SV=2	GLT16_HUMAN	63 kDa	2	0	0	0	1	0
Gasdermin-A OS=Homo sapiens GN=GSDMA PE=1 SV=4	GSDMA_HUMAN	49 kDa	0	2	0	0	1	0
Proteasome subunit alpha type-4 OS=Homo sapiens GN=PSMA4 PE=1 SV=1	H0YN18_HUMAN	26 kDa	0	2	0	0	1	0
Microtubule-actin cross-linking factor 1, isoforms 1/2/3/5 OS=Homo sapiens GN=MACF1 PE=1 SV=1	H3BPE1_HUMAN	857 kDa	2	0	0	0	1	0
Splicing factor 3A subunit 2 (Fragment) OS=Homo sapiens GN=SF3A2 PE=1 SV=2	K7EMT0_HUMAN	15 kDa	2	0	0	0	1	0
Lamin-B1 OS=Homo sapiens GN=LMNB1 PE=1 SV=2	LMNB1_HUMAN	66 kDa	2	0	0	0	1	0
Methylmalonic aciduria and homocystinuria type C protein OS=Homo sapiens GN=MMACHC PE=1 SV=3	MMAC_HUMAN	32 kDa	2	0	0	0	1	0
NADH dehydrogenase [ubiquinone] iron-sulfur protein 3, mitochondrial OS=Homo sapiens GN=NDUFS3 PE=1 SV=1	NDUS3_HUMAN	30 kDa	2	0	0	0	1	0
Pyruvate dehydrogenase E1 component subunit beta, mitochondrial OS=Homo sapiens GN=PDHB PE=1 SV=3	ODPB_HUMAN	39 kDa	2	0	0	0	1	0
UDP-N-acetylglucosamine--peptide N-acetylglucosaminyltransferase 110 kDa subunit OS=Homo sapiens GN=OGT PE=1 SV=3	OGT1_HUMAN	117 kDa	2	0	0	0	1	0
Poly(rC)-binding protein 1 OS=Homo sapiens GN=PCBP1 PE=1 SV=2	PCBP1_HUMAN	37 kDa	0	2	0	0	1	0
Prostaglandin E synthase 2 OS=Homo sapiens GN=PTGES2 PE=1 SV=1	PGES2_HUMAN	42 kDa	2	0	0	0	1	0
Thioredoxin-dependent peroxide reductase, mitochondrial OS=Homo sapiens GN=PRDX3 PE=1 SV=3	PRDX3_HUMAN	28 kDa	2	0	0	0	1	0
Proteasome subunit beta type-4 OS=Homo sapiens GN=PSMB4 PE=1 SV=4	PSB4_HUMAN	29 kDa	2	0	0	0	1	0
Proteasome subunit beta type-6 OS=Homo sapiens GN=PSMB6 PE=1 SV=4	PSB6_HUMAN	25 kDa	2	0	0	0	1	0
26S proteasome non-ATPase regulatory subunit 8 OS=Homo sapiens GN=PSMD8 PE=1 SV=2	PSMD8_HUMAN	40 kDa	2	0	0	0	1	0
Dolichyl-diphosphooligosaccharide--protein glycosyltransferase subunit 1 (Fragment) OS=Homo sapiens PE=2 SV=1	Q53EP4_HUMAN	69 kDa	2	0	0	0	1	0
Rab-like protein 6 OS=Homo sapiens GN=RABL6 PE=1 SV=2	RABL6_HUMAN	80 kDa	2	0	0	0	1	0
Cell differentiation protein RCD1 homolog OS=Homo sapiens GN=RQCD1 PE=1 SV=1	RCD1_HUMAN	34 kDa	2	0	0	0	1	0
Replication protein A 70 kDa DNA-binding subunit OS=Homo sapiens GN=RPA1 PE=1 SV=2	RFA1_HUMAN	68 kDa	2	0	0	0	1	0
39S ribosomal protein L19, mitochondrial OS=Homo sapiens GN=MRPL19 PE=1 SV=2	RM19_HUMAN	34 kDa	2	0	0	0	1	0
Translocon-associated protein subunit alpha OS=Homo sapiens GN=SSR1 PE=1 SV=3	SSRA_HUMAN	32 kDa	2	0	0	0	1	0
Translocon-associated protein subunit delta OS=Homo sapiens GN=SSR4 PE=1 SV=1	SSRD_HUMAN	19 kDa	2	0	0	0	1	0
Protein-glutamine gamma-glutamyltransferase E OS=Homo sapiens GN=TGM3 PE=1 SV=4	TGM3_HUMAN	77 kDa	0	2	0	0	1	0
Transmembrane protein 109 OS=Homo sapiens GN=TMEM109 PE=1 SV=1	TM109_HUMAN	26 kDa	2	0	0	0	1	0
Mitochondrial import receptor subunit TOM70 OS=Homo sapiens GN=TOMM70A PE=1 SV=1	TOM70_HUMAN	67 kDa	2	0	0	0	1	0
UDP-glucose:glycoprotein glucosyltransferase 1 OS=Homo sapiens GN=UGGT1 PE=1 SV=3	UGGG1_HUMAN	177 kDa	2	0	0	0	1	0
Epididymis secretory protein Li 105 OS=Homo sapiens GN=HEL-S-105 PE=2 SV=1	V9HW42_HUMAN	69 kDa	2	0	0	0	1	0
Vesicle transport through interaction with t-SNAREs homolog 1B OS=Homo sapiens GN=VTI1B PE=1 SV=3	VTI1B_HUMAN	27 kDa	2	0	0	0	1	0
Zinc finger CCCH domain-containing protein 18 OS=Homo sapiens GN=ZC3H18 PE=1 SV=2	ZCH18_HUMAN	106 kDa	2	0	0	0	1	0

## Sheet: Figure 1C
Data S1. Mass spectrometry data as plotted in Figs. 1, B and C; and Fig. 3D.								:Labelled on plot.
MINUSLOG(P-value)	Difference	Protein IDs	Majority protein IDs	Protein names	Gene names	Razor + unique peptides	Unique peptides	Sequence coverage [%]	Unique + razor sequence coverage [%]	Unique sequence coverage [%]	Mol. weight [kDa]	Q-value	Score	Intensity	MS/MS count	GST-CPD_1	GST-CPD_3	GST-CPD_3	GST-CIMPR_1	GST-CIMPR_2	GST-CIMPR_3
3.12241	-7.88885	Q12996	Q12996	Cleavage stimulation factor subunit 3	CSTF3	34	34	59.3	59.3	59.3	82.921	0	217.37	19342000000	293	31.4372	30.6123	32.2781	22.1487	24.2409	24.2715
2.57585	-7.20271	Q9NUY8	Q9NUY8	TBC1 domain family member 23	TBC1D23	40	40	68.4	68.4	68.4	78.321	0	323.31	165800000000	856	32.1656	34.1384	35.7209	26.6158	26.3348	27.4661
3.97426	-7.10228	Q05048	Q05048	Cleavage stimulation factor subunit 1	CSTF1	17	17	55.7	55.7	55.7	48.357	0	323.31	12136000000	119	29.3634	29.1303	30.522	22.2929	22.8881	22.5278
1.82428	-6.82514	O60701	O60701	UDP-glucose 6-dehydrogenase	UGDH	22	22	60.9	60.9	60.9	55.023	0	292.51	9344900000	131	31.016	25.6464	30.0398	22.2375	22.3912	21.5982
2.2025	-6.00725	O75976	O75976	Carboxypeptidase D	CPD	19	19	13.6	13.6	13.6	152.93	0	323.31	98329000000	1463	30.6752	31.7402	30.9331	23.6902	24.3687	27.2679
2.23245	-5.97536	Q15599	Q15599	Na(+)/H(+) exchange regulatory cofactor NHE-RF2	SLC9A3R2	25	25	67.4	67.4	67.4	37.413	0	323.31	86281000000	323	31.1019	28.6031	27.8772	24.2811	22.8409	22.5341
2.0571	-5.72598	O14745	O14745	Na(+)/H(+) exchange regulatory cofactor NHE-RF1	SLC9A3R1	26	26	77.7	77.7	77.7	38.868	0	323.31	77317000000	239	29.1265	27.2903	29.2667	21.7004	24.8588	21.9463
1.68965	-5.58615	P63151	P63151	Serine/threonine-protein phosphatase 2A 55 kDa regulatory subunit B alpha isoform	PPP2R2A	26	17	68.5	68.5	50.8	51.691	0	323.31	48349000000	390	31.2448	31.4419	30.3802	27.8298	25.7023	22.7763
2.17576	-5.1576	P33240	P33240	Cleavage stimulation factor subunit 2	CSTF2	8	8	39.2	19.1	19.1	60.959	0	89.176	3978100000	53	27.1589	27.1195	29.8332	22.024	23.4558	23.159
1.24992	-4.82784	Q01105;P0DME0	Q01105;P0DME0	Protein SET;Protein SETSIP	SET;SETSIP	7	7	26.9	26.9	26.9	33.488	0	202.24	12071000000	74	30.908	26.0463	29.3333	25.5019	21.7842	24.518
2.40377	-4.81703	Q13131	Q13131	5-AMP-activated protein kinase catalytic subunit alpha-1	PRKAA1	26	22	51.9	51.9	42.9	64.009	0	323.31	22469000000	189	29.3705	29.5146	30.7413	26.3062	24.8994	23.9698
1.21112	-4.76141	P52888	P52888	Thimet oligopeptidase	THOP1	28	28	44.8	44.8	44.8	78.839	0	275.89	16204000000	296	30.5505	28.8221	29.566	28.409	22.7077	23.5378
1.2236	-4.67956	P54619	P54619	5-AMP-activated protein kinase subunit gamma-1	PRKAG1	23	20	74.3	74.3	69.2	37.579	0	168.57	14132000000	130	28.081	27.5546	29.2048	26.9533	22.6611	21.1873
1.53165	-4.48628	Q93063	Q93063	Exostosin-2	EXT2	23	23	42.2	42.2	42.2	82.254	0	102.23	7385700000	88	28.7795	26.4062	28.9179	24.9149	21.4205	24.3094
1.11825	-3.96876	Q9BVG4	Q9BVG4	Protein PBDC1	PBDC1	15	15	72.1	72.1	72.1	26.056	0	323.31	10571000000	124	28.3232	26.2794	27.1287	26.3861	21.5106	21.9283
1.06542	-3.96206	Q96JC1	Q96JC1	Vam6/Vps39-like protein	VPS39	22	22	31.6	31.6	31.6	101.81	0	63.983	8316300000	99	28.1107	26.6529	27.9137	26.9266	22.4054	21.4592
1.40091	-3.87402	Q13217	Q13217	DnaJ homolog subfamily C member 3	DNAJC3	33	33	64.7	64.7	64.7	57.579	0	323.31	48995000000	266	30.6696	29.2896	33.5546	26.9638	27.0583	27.8697
2.5517	-3.86689	P30153	P30153	Serine/threonine-protein phosphatase 2A 65 kDa regulatory subunit A alpha isoform	PPP2R1A	40	31	77.1	77.1	58.4	65.308	0	323.31	263410000000	1452	34.0875	32.5258	34.0532	30.2391	29.5634	29.2633
1.06684	-3.82714	Q8N960	Q8N960	Centrosomal protein of 120 kDa	CEP120	1	1	1	1	1	112.64	0.0068807	1.7539	48949000000	39	28.4514	26.4308	28.5631	22.4466	22.4552	27.0621
1.38685	-3.80306	Q9H0L4	Q9H0L4	Cleavage stimulation factor subunit 2 tau variant	CSTF2T	19	11	45.3	45.3	26.5	64.436	0	193.08	4717500000	96	27.4669	27.4763	30.1067	22.688	25.5377	25.415
2.297	-3.71902	Q1L5Z9	Q1L5Z9	LON peptidase N-terminal domain and RING finger protein 2	LONRF2	10	10	21.2	21.2	21.2	83.653	0	20.951	443600000	16	25.9977	24.9616	25.6988	20.9634	22.9607	21.5769
1.52456	-3.71068	O14874	O14874	[3-methyl-2-oxobutanoate dehydrogenase [lipoamide]] kinase, mitochondrial	BCKDK	15	15	54.6	54.6	54.6	46.36	0	323.31	9537800000	68	27.4068	25.8167	25.2103	21.3959	21.6514	24.2545
3.13572	-3.70125	Q9UKU7	Q9UKU7	Isobutyryl-CoA dehydrogenase, mitochondrial	ACAD8	8	8	24.8	24.8	24.8	45.069	0	23.696	1215900000	27	25.4577	25.4446	26.3539	21.5498	22.4067	22.196
2.76145	-3.60437	Q99611	Q99611	Selenide, water dikinase 2	SEPHS2	11	11	48.2	48.2	48.2	47.305	0	148.15	3696400000	32	27.0492	25.4977	25.7761	22.5611	22.5968	22.3518
2.32676	-3.59515	Q8NCE0	Q8NCE0	tRNA-splicing endonuclease subunit Sen2	TSEN2	9	9	22.8	22.8	22.8	53.246	0	15.972	1394500000	35	26.0045	24.7478	25.5207	21.6264	21.0559	22.8053
1.7009	-3.54702	P32322	P32322	Pyrroline-5-carboxylate reductase 1, mitochondrial	PYCR1	20	20	66.8	62.7	62.7	33.36	0	323.31	506170000000	1226	30.8062	31.0571	32.8291	28.4947	26.6407	28.916
2.19318	-3.50884	O75879	O75879	Glutamyl-tRNA(Gln) amidotransferase subunit B, mitochondrial	GATB	16	16	44.3	44.3	44.3	61.863	0	101.34	5066100000	72	25.994	26.8424	26.9325	22.3615	24.2755	22.6054
2.89262	-3.49817	Q8N5D0	Q8N5D0	WD and tetratricopeptide repeats protein 1	WDTC1	19	19	36.3	36.3	36.3	75.919	0	109.28	4612000000	93	28.8883	28.0517	28.6381	25.3534	24.3176	25.4126
1.94773	-3.49376	Q496Y0	Q496Y0	LON peptidase N-terminal domain and RING finger protein 3	LONRF3	10	10	14.1	14.1	14.1	84.489	0	30.115	365360000	15	24.6272	25.5643	26.925	22.9942	22.0617	21.5793
1.75776	-3.44544	Q96C36	Q96C36	Pyrroline-5-carboxylate reductase 2	PYCR2	23	22	60.3	60.3	56.2	33.637	0	323.31	654780000000	1876	32.0749	31.0071	32.6259	29.308	26.9757	29.0879
1.17841	-3.39109	O95155	O95155	Ubiquitin conjugation factor E4 B	UBE4B	28	28	30.8	30.8	30.8	146.18	0	67.318	1680300000	47	29.2546	26.1218	24.6888	23.166	23.201	23.525
0.70092	-3.38239	O95302	O95302	Peptidyl-prolyl cis-trans isomerase FKBP9	FKBP9	4	4	7	7	7	63.083	0.0022143	2.421	60119000000	23	26.995	32.2195	27.3969	28.0216	23.098	25.3446
1.66464	-3.37849	Q8TBZ3	Q8TBZ3	WD repeat-containing protein 20	WDR20	19	19	39.5	39.5	39.5	62.892	0	125.57	1897900000	47	25.98	25.5269	27.4582	22.5343	21.9579	24.3374
1.19309	-3.3621	P43897	P43897	Elongation factor Ts, mitochondrial	TSFM	28	28	73.2	73.2	73.2	35.39	0	323.31	471700000000	1196	31.7419	30.1082	32.7788	28.8631	26.0784	29.6011
2.66512	-3.34763	Q9UIW2;P51805	Q9UIW2	Plexin-A1	PLXNA1	19	17	10.2	10.2	9.2	211.06	0	15.129	655750000	36	25.2523	25.0132	25.084	22.5793	20.9472	21.7801
0.975284	-3.31621	Q9UPM8	Q9UPM8	AP-4 complex subunit epsilon-1	AP4E1	9	9	9.9	9.9	9.9	127.29	0	60.324	1273300000	37	28.0338	25.1785	25.0301	25.241	21.1394	21.9134
2.07299	-3.25248	Q15208;Q9Y2H1	Q15208	Serine/threonine-protein kinase 38	STK38	9	9	29.5	29.5	29.5	54.19	0	10.989	2236000000	12	24.7776	23.9022	25.69	22.385	21.261	20.9664
1.40057	-3.22329	Q66LE6	Q66LE6	Serine/threonine-protein phosphatase 2A 55 kDa regulatory subunit B delta isoform	PPP2R2D	6	5	36.6	19.2	17.4	52.042	0	19.595	1984400000	26	26.0942	26.8356	25.6596	22.409	24.9465	21.5641
1.67372	-3.21683	P23528;Q9Y281	P23528	Cofilin-1	CFL1	14	14	75.9	75.9	75.9	18.502	0	271.63	14540000000	126	30.2096	27.9756	28.4141	26.7374	25.1646	25.0469
1.24657	-3.20427	Q8NEB9	Q8NEB9	Phosphatidylinositol 3-kinase catalytic subunit type 3	PIK3C3	21	21	30.3	30.3	30.3	101.55	0	64.303	3114000000	55	26.0962	24.0062	26.1395	21.0471	21.4241	24.1581
2.39476	-3.19446	Q9HC35	Q9HC35	Echinoderm microtubule-associated protein-like 4	EML4	9	9	11	11	11	108.91	0	13.435	1088500000	34	25.8031	25.162	25.0658	22.2399	21.2666	22.9411
1.42816	-3.19322	O75164	O75164	Lysine-specific demethylase 4A	KDM4A	7	7	7.1	7.1	7.1	120.66	0	5.7566	1657000000	13	25.0512	23.1943	26.5316	21.5614	22.4726	21.1633
0.811079	-3.18575	Q8NBN7	Q8NBN7	Retinol dehydrogenase 13	RDH13	18	18	49.5	49.5	49.5	35.932	0	186.52	24026000000	98	29.8624	24.5724	28.5535	25.7877	22.8068	24.8366
0.650564	-3.16546	Q8WVB6	Q8WVB6	Chromosome transmission fidelity protein 18 homolog	CHTF18	12	11	16	16	15.3	107.38	0	20.895	26976000000	50	28.9397	28.3419	28.9394	21.2411	27.1816	28.302
1.90496	-3.13172	P23378	P23378	Glycine dehydrogenase (decarboxylating), mitochondrial	GLDC	13	13	19.1	19.1	19.1	112.73	0	65.664	1987300000	43	26.1934	24.2073	24.4434	21.4699	22.5457	21.4333
0.892852	-3.11745	Q8NBX0	Q8NBX0	Saccharopine dehydrogenase-like oxidoreductase	SCCPDH	12	12	43.4	43.4	43.4	47.151	0	109.2	4862000000	49	25.7039	27.3967	21.9583	22.1231	22.2005	21.383
1.13036	-3.11484	Q96QZ7	Q96QZ7	Membrane-associated guanylate kinase, WW and PDZ domain-containing protein 1	MAGI1	19	18	18.2	18.2	17.8	164.58	0	221.15	2132300000	66	26.6264	25.3578	27.7844	22.3893	22.3798	25.6549
1.10595	-3.1013	P34896	P34896	Serine hydroxymethyltransferase, cytosolic	SHMT1	7	7	19.9	17	17	53.082	0	10.449	1890600000	20	27.7165	25.0723	25.3457	21.8916	24.9768	21.9623
2.04395	-3.0581	Q9BY32	Q9BY32	Inosine triphosphate pyrophosphatase	ITPA	9	9	58.2	58.2	58.2	21.445	0	308.33	2468300000	31	26.118	24.4717	24.9532	22.8368	22.1531	21.3786
0.877292	-3.04432	O15344	O15344	E3 ubiquitin-protein ligase Midline-1	MID1	24	23	44.7	44.7	43.2	75.25	0	152.67	5894100000	206	30.1886	26.818	26.569	26.6101	25.0679	22.7647
0.748436	-3.02001	Q9UGI8	Q9UGI8	Testin	TES	25	25	63.4	63.4	63.4	47.996	0	323.31	15849000000	181	29.3077	25.4456	26.0831	26.6956	22.0323	23.0483
1.64847	-3.01836	Q9Y4C2	Q9Y4C2	TRPM8 channel-associated factor 1	TCAF1	41	41	52.7	52.7	52.7	102.12	0	323.31	33467000000	376	27.9599	26.2148	28.9402	25.1137	24.2508	24.6953
1.68988	-2.99619	Q96GW9	Q96GW9	Methionine--tRNA ligase, mitochondrial	MARS2	18	18	45.7	45.7	45.7	66.59	0	271.72	5797900000	74	25.6803	24.0092	26.5976	22.3964	22.92	21.9822
1.64321	-2.9928	Q16394	Q16394	Exostosin-1	EXT1	11	11	24.4	24.4	24.4	86.254	0	95.652	2489700000	61	27.7079	25.5551	27.3328	24.826	23.1355	23.6559
1.12423	-2.98278	Q9UK96	Q9UK96	F-box only protein 10	FBXO10	12	12	15.1	15.1	15.1	105.19	0	16.078	525800000	13	23.8633	24.3774	27.7553	22.2817	21.9392	22.8268
1.27136	-2.97883	P52789;P52790	P52789	Hexokinase-2	HK2	52	48	63.2	63.2	61.2	102.38	0	323.31	42632000000	412	31.6627	28.1065	30.1998	27.6755	26.9926	26.3645
0.849527	-2.97383	Q96S44	Q96S44	TP53-regulating kinase	TP53RK	9	9	37.9	37.9	37.9	28.16	0	135.38	9904300000	66	28.8782	25.5425	27.6807	25.6476	21.7923	25.7401
0.835691	-2.92256	A6NK58	A6NK58	Putative lipoyltransferase 2, mitochondrial	LIPT2	5	5	36.4	36.4	36.4	25.195	0	38.009	8230300000	16	26.6402	21.9637	26.9651	22.5015	22.3016	21.9982
0.498951	-2.91842	P13995	P13995	Bifunctional methylenetetrahydrofolate dehydrogenase/cyclohydrolase, mitochondrial;NAD-dependent methylenetetrahydrofolate dehydrogenase;Methenyltetrahydrofolate cyclohydrolase	MTHFD2	28	28	78.6	78.6	78.6	37.895	0	323.31	149070000000	568	32.4969	24.9033	31.4245	28.1701	24.9286	26.9707
0.906729	-2.91151	Q13619	Q13619	Cullin-4A	CUL4A	15	15	36.2	22.9	22.9	87.679	0	70.535	2218200000	60	27.9445	27.1709	25.9634	26.0722	24.8289	21.4431
0.416487	-2.90769	A0JNW5	A0JNW5	UHRF1-binding protein 1-like	UHRF1BP1L	25	24	22.3	22.3	22.3	164.2	0	119.01	27181000000	69	29.8807	29.006	21.8318	27.013	22.9134	22.0691
1.737	-2.88187	P67775	P67775	Serine/threonine-protein phosphatase 2A catalytic subunit alpha isoform	PPP2CA	23	5	78	78	9.4	35.594	0	323.31	53793000000	335	30.6671	29.2232	31.319	28.3497	26.9768	27.2373
1.03768	-2.87772	Q9NPH2	Q9NPH2	Inositol-3-phosphate synthase 1	ISYNA1	12	12	28.5	28.5	28.5	61.067	0	31.107	2750500000	55	26.84	25.5396	25.5782	25.5689	21.9098	21.846
1.27694	-2.86266	O14578	O14578	Citron Rho-interacting kinase	CIT	17	17	10.1	10.1	10.1	231.43	0	53.918	554560000	38	25.4931	22.8082	26.1419	21.6618	21.736	22.4575
1.04882	-2.85254	P54646	P54646	5-AMP-activated protein kinase catalytic subunit alpha-2	PRKAA2	13	13	41.8	32.8	32.8	62.319	0	323.31	4364200000	53	26.9125	25.3972	25.4286	25.363	21.4954	22.3223
0.835144	-2.85156	P12955	P12955	Xaa-Pro dipeptidase	PEPD	10	10	24.5	24.5	24.5	54.548	0	133.23	2343500000	31	27.5219	24.8551	23.929	24.8082	20.8929	22.0502
0.748659	-2.84196	Q9NSC5	Q9NSC5	Homer protein homolog 3	HOMER3	14	14	55.7	53.5	53.5	39.836	0	323.31	6579300000	75	28.3944	28.5311	24.4299	25.7525	22.1044	24.9726
1.00607	-2.83222	Q14126	Q14126	Desmoglein-2	DSG2	15	15	19.8	19.8	19.8	122.29	0	40.945	1395100000	49	27.5125	24.8205	26.9399	21.7303	25.3123	23.7337
1.5434	-2.8119	P22413	P22413	Ectonucleotide pyrophosphatase/phosphodiesterase family member 1;Alkaline phosphodiesterase I;Nucleotide pyrophosphatase	ENPP1	10	10	14.4	14.4	14.4	104.92	0	16.276	1622700000	19	25.7192	23.1891	25.6171	21.9093	21.858	22.3223
0.628483	-2.80481	Q9Y3C4	Q9Y3C4	EKC/KEOPS complex subunit TPRKB	TPRKB	9	9	71.4	71.4	71.4	19.661	0	66.68	2526200000	53	27.2795	22.1963	27.0706	24.9461	21.8946	21.2913
1.73576	-2.76046	Q3MHD2	Q3MHD2	Protein LSM12 homolog	LSM12	6	6	40.5	40.5	40.5	21.701	0	29.23	2246700000	28	26.1657	24.1221	25.2655	22.4159	21.723	23.133
1.12711	-2.71892	Q86WJ1	Q86WJ1	Chromodomain-helicase-DNA-binding protein 1-like	CHD1L	45	45	55.1	55.1	55.1	101	0	139.84	10293000000	211	28.9958	26.4067	27.2862	26.2428	24.957	23.3321
1.16471	-2.71434	P62714	P62714	Serine/threonine-protein phosphatase 2A catalytic subunit beta isoform	PPP2CB	2	2	75.4	6.8	6.8	35.575	0	94.93	1576400000	17	26.5671	24.664	25.3295	24.6792	21.6743	22.0641
0.471281	-2.70722	Q71U36;P0DPH8;P0DPH7;Q6PEY2	Q71U36;P0DPH8;P0DPH7;Q6PEY2	Tubulin alpha-1A chain;Tubulin alpha-3E chain	TUBA1A;TUBA3E	3	1	83.6	6.2	3.1	50.135	0	37.525	10610000000	99	28.555	27.0949	28.7872	27.8356	27.9046	20.5752
0.974982	-2.70515	O94985	O94985	Calsyntenin-1;Soluble Alc-alpha;CTF1-alpha	CLSTN1	6	6	6.8	6.8	6.8	109.79	0	7.8086	1102600000	10	26.2299	22.4253	26.1401	22.3148	21.5902	22.7748
1.09213	-2.69912	O94952	O94952	F-box only protein 21	FBXO21	22	22	55.3	55.3	55.3	72.269	0	323.31	27542000000	329	32.1185	29.7173	30.5908	27.899	26.6213	29.8089
0.21347	-2.69146	O75152;A0A1B0GTU1	O75152	Zinc finger CCCH domain-containing protein 11A	ZC3H11A	66	66	70.6	70.6	70.6	89.13	0	323.31	133900000000	738	25.851	34.4007	25.3322	20.036	33.2882	24.1853
0.586983	-2.68601	Q9HB71	Q9HB71	Calcyclin-binding protein	CACYBP	20	20	74.6	74.6	74.6	26.21	0	323.31	27197000000	178	28.2811	24.8653	24.1768	26.1568	20.7642	22.3442
0.841252	-2.65201	Q9Y3F4	Q9Y3F4	Serine-threonine kinase receptor-associated protein	STRAP	27	27	79.4	79.4	79.4	38.438	0	323.31	105700000000	633	30.0096	31.203	29.5246	29.3513	24.882	28.5479
1.0089	-2.64158	O75165	O75165	DnaJ homolog subfamily C member 13	DNAJC13	46	46	23	23	23	254.41	0	197.53	7094600000	185	28.0858	27.8625	28.5866	26.0437	23.2343	27.3321
0.825706	-2.64127	Q9NX74	Q9NX74	tRNA-dihydrouridine(20) synthase [NAD(P)+]-like	DUS2	27	27	65.7	65.7	65.7	55.05	0	236.55	7611800000	129	28.0881	26.5729	29.1535	26.4957	22.7397	26.6553
1.15937	-2.62869	O94832	O94832	Unconventional myosin-Id	MYO1D	40	40	42.8	42.8	42.8	116.2	0	91.7	7715100000	189	28.8403	28.5768	28.4155	24.7137	28.0853	25.1475
0.76045	-2.61269	Q9NWX6	Q9NWX6	Probable tRNA(His) guanylyltransferase	THG1L	9	9	33.2	33.2	33.2	34.83	0	214.38	2212200000	36	27.4022	22.2567	26.2746	23.0909	22.7488	22.2557
0.880931	-2.60693	P14635	P14635	G2/mitotic-specific cyclin-B1	CCNB1	11	11	34.9	34.9	34.9	48.337	0	224.95	4904800000	90	28.3933	24.3236	26.2037	25.1318	23.0988	22.8691
0.455285	-2.589	A6NED2	A6NED2	RCC1 domain-containing protein 1	RCCD1	17	17	62.2	62.2	62.2	40.078	0	300.48	6486800000	88	29.3262	23.3911	21.2131	22.4347	21.3238	22.4049
0.462572	-2.57239	Q9UBS0;P23443	Q9UBS0;P23443	Ribosomal protein S6 kinase beta-2;Ribosomal protein S6 kinase beta-1	RPS6KB2;RPS6KB1	2	2	4.4	4.4	4.4	53.455	0.0021964	2.3245	3926000000	8	27.9082	20.1414	26.4802	22.3118	22.7312	21.7695
0.312753	-2.57117	O14681	O14681	Etoposide-induced protein 2.4 homolog	EI24	5	5	12.4	12.4	12.4	38.964	0	5.1181	93800000000	6	21.243	21.6363	31.4987	22.3679	22.4099	21.8867
0.754318	-2.54963	Q15545	Q15545	Transcription initiation factor TFIID subunit 7	TAF7	9	9	36.1	36.1	36.1	40.259	0	18.392	1080400000	24	25.672	22.7897	26.2132	20.3627	22.3757	24.2876
1.84242	-2.54592	Q8NEC7	Q8NEC7	Glutathione S-transferase C-terminal domain-containing protein	GSTCD	18	18	37.9	37.9	37.9	71.078	0	57.188	3236200000	113	26.111	27.5736	26.6309	23.4852	24.1801	25.0125
0.995746	-2.54387	P31327	P31327	Carbamoyl-phosphate synthase [ammonia], mitochondrial	CPS1	34	34	29.1	28	28	164.94	0	79.724	3485400000	101	28.7793	25.8247	25.6711	23.2399	25.4266	23.9771
2.0659	-2.54274	P51571	P51571	Translocon-associated protein subunit delta	SSR4	8	8	41.6	41.6	41.6	18.998	0	31.053	11499000000	131	29.3929	27.914	29.2691	26.6461	26.4406	25.8611
1.37412	-2.5401	P49419	P49419	Alpha-aminoadipic semialdehyde dehydrogenase	ALDH7A1	14	14	36.4	36.4	36.4	58.486	0	63.307	2587400000	43	25.6276	23.093	23.0804	21.3329	21.7062	21.1417
0.810819	-2.52424	Q709C8	Q709C8	Vacuolar protein sorting-associated protein 13C	VPS13C	13	13	4.3	4.3	4.3	422.39	0	14.805	1029000000	35	27.1023	23.4733	24.5427	24.1023	20.7952	22.6481
1.01375	-2.49216	Q86TV6	Q86TV6	Tetratricopeptide repeat protein 7B	TTC7B	20	20	28.1	28.1	28.1	94.178	0	79.333	3706900000	52	27.015	24.082	25.2043	24.3694	22.7516	21.7038
1.09591	-2.4827	Q9H270	Q9H270	Vacuolar protein sorting-associated protein 11 homolog	VPS11	29	29	42.1	42.1	42.1	107.84	0	78.499	2371600000	65	25.2782	23.2726	26.8027	22.7307	22.0752	23.0995
0.80223	-2.48192	P19404	P19404	NADH dehydrogenase [ubiquinone] flavoprotein 2, mitochondrial	NDUFV2	6	6	31.3	31.3	31.3	27.391	0	13.321	1165000000	15	25.9339	22.3125	26.7356	22.9308	21.6311	22.9744
1.40328	-2.46243	Q6PJG6	Q6PJG6	BRCA1-associated ATM activator 1	BRAT1	40	40	75.3	75.3	75.3	88.118	0	323.31	31744000000	359	31.1938	28.9923	30.4179	28.2379	28.2463	26.7326
0.720954	-2.4591	Q6UB35	Q6UB35	Monofunctional C1-tetrahydrofolate synthase, mitochondrial	MTHFD1L	32	32	38.9	37.8	37.8	105.79	0	294.33	18512000000	305	29.9928	27.4757	27.2255	28.2357	25.1799	23.9011
0.877362	-2.44446	Q96I99	Q96I99	Succinyl-CoA ligase [GDP-forming] subunit beta, mitochondrial	SUCLG2	15	15	44.2	44.2	44.2	46.51	0	31.952	2507000000	53	27.293	23.7939	25.6046	24.4458	21.6392	23.2731
1.94489	-2.43522	Q6UW63	Q6UW63	KDEL motif-containing protein 1	KDELC1	13	13	33.9	33.9	33.9	58.042	0	65.15	2310200000	17	26.0655	24.5045	25.3246	22.3701	23.4433	22.7755
0.518481	-2.43482	Q6IQ26	Q6IQ26	DENN domain-containing protein 5A	DENND5A	1	1	0.9	0.9	0.9	147.09	0.00069093	2.9623	7816500000	49	25.9948	22.6576	29.2444	24.0778	21.9605	24.554
1.13895	-2.42874	O43252;O95340	O43252	Bifunctional 3-phosphoadenosine 5-phosphosulfate synthase 1;Sulfate adenylyltransferase;Adenylyl-sulfate kinase	PAPSS1	19	19	40.1	40.1	40.1	70.832	0	98.913	2031800000	44	24.6166	22.6449	22.3306	21.8159	21.0569	19.4331
1.36951	-2.42762	Q13356	Q13356	Peptidyl-prolyl cis-trans isomerase-like 2	PPIL2	28	28	63.3	63.3	63.3	58.823	0	323.31	17526000000	168	26.1283	25.3656	23.6052	23.2432	22.0102	22.5629
1.75134	-2.41798	O94979	O94979	Protein transport protein Sec31A	SEC31A	20	20	21.9	21.9	21.9	133.01	0	77.72	3134500000	58	26.0024	25.7553	25.3622	22.1449	24.1347	23.5865
0.692677	-2.4012	P42224	P42224	Signal transducer and activator of transcription 1-alpha/beta	STAT1	7	7	12.4	12.4	12.4	87.334	0	12.448	3534400000	19	25.8434	21.8981	26.5219	21.3723	23.566	22.1214
0.986743	-2.39998	Q8IWV8	Q8IWV8	E3 ubiquitin-protein ligase UBR2	UBR2	16	16	10.5	10.5	10.5	200.54	0	70.463	1766900000	40	26.7814	25.1851	25.8928	25.0935	24.0002	21.5658
2.78619	-2.39694	O60502	O60502	Protein O-GlcNAcase	MGEA5	8	8	9.9	9.9	9.9	102.91	0	5.448	860250000	19	25.7058	25.1604	25.1106	22.6976	22.6543	23.4341
0.57552	-2.39531	O14757	O14757	Serine/threonine-protein kinase Chk1	CHEK1	19	19	45.4	45.4	45.4	54.433	0	84.208	9511600000	122	28.0523	22.1935	27.3588	23.7123	23.2504	23.456
1.17296	-2.38237	Q92793	Q92793	CREB-binding protein	CREBBP	20	10	10	10	5.8	265.35	0	27.096	1863100000	72	27.2598	24.4767	26.0617	24.251	22.5528	23.8473
0.961808	-2.37144	Q09472	Q09472	Histone acetyltransferase p300	EP300	7	7	8.6	4.3	4.3	264.16	0	11.804	366380000	18	25.578	22.7452	24.2937	22.3217	22.9354	20.2456
0.708796	-2.36318	O95573	O95573	Long-chain-fatty-acid--CoA ligase 3	ACSL3	22	20	39.7	39.7	35.7	80.419	0	130.21	4496000000	75	26.6516	23.9376	25.6399	25.6289	21.492	22.0186
1.24475	-2.34578	Q9P2W9	Q9P2W9	Syntaxin-18	STX18	10	10	39.1	39.1	39.1	38.673	0	112.32	1197400000	29	23.2661	24.7172	24.0443	20.5921	23.1793	21.2189
0.66462	-2.33362	P18858	P18858	DNA ligase 1	LIG1	16	16	22.2	22.2	22.2	101.73	0	28.088	2634500000	39	26.7385	22.0902	24.1507	22.9886	22.691	20.299
0.708426	-2.32933	Q9NSB8	Q9NSB8	Homer protein homolog 2	HOMER2	17	17	45.5	39.8	39.8	40.627	0	123.5	2675100000	39	25.6767	25.9089	21.4538	21.5325	22.8031	21.7157
1.08249	-2.32418	P11498	P11498	Pyruvate carboxylase, mitochondrial	PC	56	56	59.4	59.4	59.4	129.63	0	323.31	41050000000	333	29.0955	26.3871	28.5051	24.5194	26.4277	26.068
0.980886	-2.32392	Q9H0R6	Q9H0R6	Glutamyl-tRNA(Gln) amidotransferase subunit A, mitochondrial	QRSL1	22	22	55.7	55.7	55.7	57.46	0	323.31	6411100000	98	24.2876	26.5443	27.6608	22.9415	24.6643	23.9153
1.07997	-2.32269	P30405	P30405	Peptidyl-prolyl cis-trans isomerase F, mitochondrial	PPIF	11	10	60.9	60.9	57.5	22.04	0	323.31	115480000000	173	25.5488	27.4838	27.7216	23.3906	24.4509	25.9446
0.679355	-2.31199	Q6IA86	Q6IA86	Elongator complex protein 2	ELP2	11	11	20.2	20.2	20.2	92.499	0	45.776	1346300000	56	26.5223	23.0909	26.081	25.1259	22.0131	21.6193
0.767944	-2.28395	Q8NE62	Q8NE62	Choline dehydrogenase, mitochondrial	CHDH	7	7	21.9	21.9	21.9	65.358	0	66.787	361540000	8	25.5182	21.8471	25.9437	22.8229	21.3547	22.2795
0.976634	-2.28065	P13639	P13639	Elongation factor 2	EEF2	69	68	78.1	78.1	76.9	95.337	0	323.31	440340000000	2553	34.735	32.003	33.3968	32.6147	30.3367	30.3414
0.814223	-2.28035	Q8TEP8	Q8TEP8	Centrosomal protein of 192 kDa	CEP192	13	13	6.1	6.1	6.1	279.11	0	14.045	343170000	23	24.2968	23.1641	27.4242	23.0306	22.792	22.2215
1.14576	-2.27615	Q5JSL3;Q96BY6	Q5JSL3	Dedicator of cytokinesis protein 11	DOCK11	26	24	14.2	14.2	13.3	237.67	0	28.79	1337700000	81	26.6629	25.9909	23.9442	23.6469	23.7676	22.355
1.08355	-2.27486	Q9HD45	Q9HD45	Transmembrane 9 superfamily member 3	TM9SF3	3	3	5.4	5.4	5.4	67.887	0.00024201	3.6564	318710000	22	25.2883	23.7268	22.0424	21.96	21.3839	20.889
0.700047	-2.27482	Q6P1Q0	Q6P1Q0	LETM1 domain-containing protein 1	LETMD1	11	11	31.9	31.9	31.9	41.79	0	32.899	8707200000	56	27.3638	26.1028	27.2705	26.4137	21.8191	25.6798
0.869222	-2.27219	Q96GX5	Q96GX5	Serine/threonine-protein kinase greatwall	MASTL	1	1	1.6	1.6	1.6	97.318	0.0068779	1.7531	2437600000	6	25.5505	22.2692	26.0089	22.2019	21.891	22.9192
0.26767	-2.27026	P13489	P13489	Ribonuclease inhibitor	RNH1	17	17	57.9	57.9	57.9	49.973	0	310.74	36714000000	95	30.4991	27.0256	22.588	29.4341	22.1236	21.7443
0.803319	-2.27026	Q5VUJ6	Q5VUJ6	Leucine-rich repeat and calponin homology domain-containing protein 2	LRCH2	13	13	25.9	25.9	25.9	84.587	0	113.47	6496500000	53	26.5288	25.035	26.8513	22.4062	22.993	26.2051
1.3377	-2.25996	P51452	P51452	Dual specificity protein phosphatase 3	DUSP3	7	7	50.8	50.8	50.8	20.478	0	33.246	1481900000	23	26.008	23.9497	23.4924	22.492	21.9338	22.2444
0.730416	-2.25749	Q16763	Q16763	Ubiquitin-conjugating enzyme E2 S	UBE2S	5	5	40.1	40.1	40.1	23.845	0	59.683	1268400000	21	27.0817	23.4911	25.5833	24.9909	22.5927	21.8001
0.454604	-2.25509	O43684	O43684	Mitotic checkpoint protein BUB3	BUB3	14	14	43.3	43.3	43.3	37.154	0	323.31	29118000000	209	29.1747	27.0998	25.2128	28.3729	22.2908	24.0583
0.589531	-2.24986	Q0VDF9	Q0VDF9	Heat shock 70 kDa protein 14	HSPA14	14	14	41.7	41.7	41.7	54.794	0	174.24	3417500000	70	27.4751	23.3529	25.8283	25.4005	23.306	21.2002
0.58603	-2.2445	O95433	O95433	Activator of 90 kDa heat shock protein ATPase homolog 1	AHSA1	21	21	69.5	69.5	69.5	38.274	0	323.31	49273000000	210	31.3483	29.2556	26.9461	28.7687	24.8386	27.2092
0.898766	-2.23712	P53384	P53384	Cytosolic Fe-S cluster assembly factor NUBP1	NUBP1	12	11	49.7	49.7	47.5	34.534	0	323.31	2934600000	47	25.2649	21.9895	25.2756	21.2817	22.6305	21.9064
1.40445	-2.23573	P08240	P08240	Signal recognition particle receptor subunit alpha	SRPR	15	15	29.6	29.6	29.6	69.81	0	24.367	3416900000	70	25.4072	25.1228	23.7762	21.602	23.4903	22.5065
0.902761	-2.23348	Q969S9	Q969S9	Ribosome-releasing factor 2, mitochondrial	GFM2	12	12	20	20	20	86.6	0	21.341	902750000	41	25.4447	24.0257	24.3956	24.2382	22.4066	20.5208
0.669954	-2.23021	Q9BYB4	Q9BYB4	Guanine nucleotide-binding protein subunit beta-like protein 1	GNB1L	16	16	66.1	66.1	66.1	35.618	0	139.62	6277200000	97	26.8623	24.1897	25.218	25.7655	21.6557	22.1582
0.650491	-2.22015	Q9ULV4;Q6QEF8	Q9ULV4	Coronin-1C	CORO1C	15	15	38.4	38.4	38.4	53.248	0	144.53	7191100000	158	26.9072	26.7782	26.5933	21.4637	25.924	26.2306
0.381389	-2.21384	Q6I9Y2	Q6I9Y2	THO complex subunit 7 homolog	THOC7	7	7	37.3	37.3	37.3	23.743	0	21.776	3477800000	22	21.9301	28.2938	26.8696	22.167	21.8178	26.4672
0.285448	-2.21073	P46109	P46109	Crk-like protein	CRKL	16	16	57.4	57.4	57.4	33.777	0	323.31	35859000000	229	28.8861	26.7657	22.4608	28.6848	20.4663	22.3294
0.916222	-2.20971	P46734	P46734	Dual specificity mitogen-activated protein kinase kinase 3	MAP2K3	11	9	43.8	43.8	36.9	39.318	0	47.129	1640300000	43	25.815	24.6617	22.5225	23.2659	21.3643	21.7399
0.682622	-2.20611	Q9BQS8	Q9BQS8	FYVE and coiled-coil domain-containing protein 1	FYCO1	21	21	15.8	15.8	15.8	166.98	0	44.252	1567500000	48	27.4803	24.2773	27.4191	24.4825	22.2898	25.7862
0.793499	-2.20056	Q5T440	Q5T440	Putative transferase CAF17, mitochondrial	IBA57	13	13	66.9	66.9	66.9	38.155	0	99.432	6907800000	74	26.5263	23.9823	25.3268	24.9279	23.0098	21.2961
1.01408	-2.19575	Q96I51	Q96I51	Williams-Beuren syndrome chromosomal region 16 protein	WBSCR16	15	15	43.1	43.1	43.1	49.996	0	239.96	7218100000	61	27.3491	26.4893	25.1906	23.8912	22.9086	25.6421
0.458872	-2.19167	P09958	P09958	Furin	FURIN	4	4	5.4	5.4	5.4	86.677	0	323.31	53114000000	74	28.7012	22.4567	22.7687	23.1192	22.2984	21.9341
0.805186	-2.18263	Q96BW5	Q96BW5	Phosphotriesterase-related protein	PTER	12	12	44.1	44.1	44.1	39.017	0	69.61	7413100000	68	27.4151	24.7783	25.2229	25.3977	23.334	22.1368
0.791729	-2.18257	Q8N335	Q8N335	Glycerol-3-phosphate dehydrogenase 1-like protein	GPD1L	19	19	55.8	55.8	55.8	38.418	0	55.522	6786700000	61	28.3956	24.696	26.0261	25.4775	23.8705	23.2221
1.09029	-2.17841	Q9UBN7	Q9UBN7	Histone deacetylase 6	HDAC6	23	23	25.7	25.7	25.7	131.42	0	315.34	5301200000	121	28.1197	25.0074	27.2802	24.7047	24.3607	24.8068
0.534851	-2.17125	Q96S82	Q96S82	Ubiquitin-like protein 7	UBL7	11	11	44.2	44.2	44.2	40.51	0	305.82	1600300000	30	27.6849	22.0333	24.4339	23.9417	21.5246	22.1721
2.80237	-2.16537	Q12768	Q12768	WASH complex subunit strumpellin	KIAA0196	32	32	35.1	35.1	35.1	134.28	0	158.54	4972100000	114	26.6906	26.5165	26.28	24.7995	23.913	24.2785
0.827847	-2.15487	Q16527	Q16527	Cysteine and glycine-rich protein 2	CSRP2	9	9	61.7	61.7	61.7	20.954	0	261.19	3859800000	40	26.8136	24.9598	24.2126	24.692	23.334	21.4953
1.02631	-2.15236	Q9UJT0	Q9UJT0	Tubulin epsilon chain	TUBE1	11	11	36	36	36	52.931	0	74.843	1756500000	30	25.6522	22.4593	23.048	21.4336	21.7239	21.5448
0.632749	-2.15216	O14910	O14910	Protein lin-7 homolog A	LIN7A	5	4	36.5	22.3	18.9	25.996	0	9.6858	2762900000	22	26.5792	22.8374	21.8761	22.231	20.5371	22.0682
0.44677	-2.14574	P06730;A6NMX2	P06730	Eukaryotic translation initiation factor 4E	EIF4E	10	10	44.2	44.2	44.2	25.097	0	158.71	14596000000	72	29.6724	24.8324	24.4725	26.4331	22.3088	23.7983
1.97939	-2.13991	Q9ULW0	Q9ULW0	Targeting protein for Xklp2	TPX2	11	11	15.4	15.4	15.4	85.652	0	15.311	1132300000	37	24.2698	24.4939	23.8549	21.3501	22.0045	22.8443
0.304483	-2.13321	Q96EY1	Q96EY1	DnaJ homolog subfamily A member 3, mitochondrial	DNAJA3	21	21	41.5	41.5	41.5	52.488	0	323.31	58393000000	389	29.4129	28.0303	29.467	29.848	21.2159	29.4467
0.461561	-2.12725	Q16740	Q16740	ATP-dependent Clp protease proteolytic subunit, mitochondrial	CLPP	6	6	28.5	28.5	28.5	30.18	0	74.647	3202900000	13	21.706	22.4425	27.7633	20.97	22.9085	21.6515
1.40994	-2.12156	Q96CP2	Q96CP2	FLYWCH family member 2	FLYWCH2	9	8	70.7	70.7	60.7	14.563	0	37.114	1805500000	35	25.3594	24.2164	22.9875	21.8087	22.3262	22.0637
0.406592	-2.11941	Q8NEZ5	Q8NEZ5	F-box only protein 22	FBXO22	15	15	42.4	42.4	42.4	44.508	0	323.31	8330000000	108	27.1754	28.7829	24.26	25.8589	21.1263	26.8749
1.07592	-2.11658	O14795;Q9UPW8	O14795;Q9UPW8	Protein unc-13 homolog B;Protein unc-13 homolog A	UNC13B;UNC13A	9	6	5.6	5.6	4.3	180.68	0	7.2908	638380000	17	24.9191	22.0865	23.9616	21.474	20.8745	22.2689
1.49743	-2.09421	P61081	P61081	NEDD8-conjugating enzyme Ubc12	UBE2M	7	7	37.2	37.2	37.2	20.9	0	21.042	388250000	13	25.1012	23.384	23.8971	22.0972	21.3107	22.6917
1.79568	-2.09206	P43034	P43034	Platelet-activating factor acetylhydrolase IB subunit alpha	PAFAH1B1	5	5	16.1	16.1	16.1	46.637	0	6.1911	585420000	8	24.5532	23.2995	23.7011	21.7613	21.1202	22.3961
1.07082	-2.08305	Q16644	Q16644	MAP kinase-activated protein kinase 3	MAPKAPK3	6	4	19.6	19.6	14.4	42.987	0	10.097	1655100000	19	25.1608	22.3774	23.221	22.1605	20.7913	21.5583
0.627675	-2.07989	Q02978	Q02978	Mitochondrial 2-oxoglutarate/malate carrier protein	SLC25A11	15	15	53.5	53.5	53.5	34.061	0	257.06	5951300000	124	28.458	26.1354	27.4661	27.0201	22.6595	26.1402
0.515217	-2.07813	P34897	P34897	Serine hydroxymethyltransferase, mitochondrial	SHMT2	26	25	71.2	71.2	68.5	55.992	0	323.31	74045000000	450	32.9975	27.0459	30.3487	28.5705	27.2461	28.3411
0.640858	-2.0732	Q9Y6B7	Q9Y6B7	AP-4 complex subunit beta-1	AP4B1	12	12	24.6	24.6	24.6	83.259	0	17.913	768170000	20	27.721	23.4994	23.2961	22.5051	22.5739	23.2179
1.04018	-2.07217	Q9UBQ5	Q9UBQ5	Eukaryotic translation initiation factor 3 subunit K	EIF3K	8	8	43.1	43.1	43.1	25.059	0	82.79	2199600000	28	25.671	25.251	25.1883	23.6093	21.5658	24.7186
0.46129	-2.0683	Q96E39	Q96E39	RNA binding motif protein, X-linked-like-1	RBMXL1	6	6	59.7	12.3	12.3	42.141	0	13.557	3266900000	22	23.8777	28.7264	24.3729	22.2324	25.9284	22.6113
0.379729	-2.06438	Q96CP6;Q3KR37	Q96CP6	GRAM domain-containing protein 1A	GRAMD1A	14	14	23.8	23.8	23.8	80.679	0	43.813	5379300000	31	22.1544	26.7645	28.1414	22.8563	21.6874	26.3235
0.640852	-2.0569	Q9P2P1	Q9P2P1	Protein NYNRIN	NYNRIN	5	5	3	3	3	208.36	0.00069045	2.955	5798900000	17	26.2735	26.9909	26.655	21.7228	26.1889	25.837
0.897692	-2.05672	Q9GZP4	Q9GZP4	PITH domain-containing protein 1	PITHD1	10	10	64.9	64.9	64.9	24.178	0	113.44	3185500000	42	26.0882	23.8	24.2315	23.4643	21.0387	23.4466
1.06111	-2.05209	Q9NUX5	Q9NUX5	Protection of telomeres protein 1	POT1	10	10	18.6	18.6	18.6	71.441	0	27.866	1050500000	14	25.1495	22.7521	25.3605	22.4155	22.9592	21.7312
1.4782	-2.04101	Q5TAQ9;A6NGE4;P0C7V8	Q5TAQ9	DDB1- and CUL4-associated factor 8	DCAF8	13	13	29.5	29.5	29.5	66.851	0	323.31	2779800000	70	27.7464	27.0796	26.9741	25.5158	24.0855	26.0758
0.510074	-2.03929	Q8IY18	Q8IY18	Structural maintenance of chromosomes protein 5	SMC5	11	11	11.4	11.4	11.4	128.81	0	47.691	5368400000	25	27.3491	27.661	26.5865	21.7364	27.1992	26.5431
0.794643	-2.03685	P22102	P22102	Trifunctional purine biosynthetic protein adenosine-3;Phosphoribosylamine--glycine ligase;Phosphoribosylformylglycinamidine cyclo-ligase;Phosphoribosylglycinamide formyltransferase	GART	49	49	57.7	57.7	57.7	107.77	0	323.31	43467000000	583	30.8736	28.5185	28.3652	28.761	27.1035	25.7823
1.54965	-2.035	O43148	O43148	mRNA cap guanine-N7 methyltransferase	RNMT	17	17	42.9	42.9	42.9	54.843	0	323.31	7951000000	69	24.554	25.6047	24.4744	21.9714	22.9168	23.6399
0.619533	-2.03456	O15144	O15144	Actin-related protein 2/3 complex subunit 2	ARPC2	6	6	32	32	32	34.333	0	40.898	1331100000	50	26.0442	25.3005	21.5718	21.3791	23.1594	22.2744
1.86224	-2.03414	Q14919	Q14919	Dr1-associated corepressor	DRAP1	3	3	15.6	15.6	15.6	22.35	0	4.8413	495120000	18	24.2802	23.1585	24.2042	22.38	21.8944	21.266
0.640081	-2.02515	Q8TEL6	Q8TEL6	Short transient receptor potential channel 4-associated protein	TRPC4AP	10	10	19.3	19.3	19.3	90.851	0	26.564	5750700000	12	26.1533	25.1668	26.0802	21.7974	23.0666	26.4607
1.00317	-2.01642	P50570;Q9UQ16;Q05193	P50570	Dynamin-2	DNM2	9	9	11.4	11.4	11.4	98.063	0	10.808	930400000	30	24.8702	24.8287	24.3077	21.512	21.9602	24.4852
0.547547	-2.01515	Q8N6T7	Q8N6T7	NAD-dependent protein deacetylase sirtuin-6	SIRT6	23	23	61.7	61.7	61.7	39.118	0	323.31	22984000000	207	29.5635	26.683	26.1195	27.1816	23.0654	26.0736
0.893281	-2.00855	Q9Y5K6	Q9Y5K6	CD2-associated protein	CD2AP	25	25	45.7	45.7	45.7	71.45	0	37.167	5061800000	75	26.3846	24.7298	24.8949	24.5498	21.5567	23.8771
0.816209	-2.00696	Q66PJ3	Q66PJ3	ADP-ribosylation factor-like protein 6-interacting protein 4	ARL6IP4	3	3	11.2	11.2	11.2	44.915	0	217.38	1153900000	28	25.74	25.3787	25.1875	25.6746	22.1469	22.4639
0.620138	-2.00547	P48059;Q7Z4I7	P48059	LIM and senescent cell antigen-like-containing domain protein 1	LIMS1	7	7	28.6	28.6	28.6	37.251	0	66.395	4813400000	17	26.5901	22.2834	22.637	21.2798	22.7352	21.479
1.21099	-2.00387	Q9BZH6	Q9BZH6	WD repeat-containing protein 11	WDR11	56	56	54.8	54.8	54.8	136.68	0	323.31	29794000000	837	32.1199	31.2344	30.0972	29.469	29.8268	28.1441
1.58036	-2.00021	Q96Q05	Q96Q05	Trafficking protein particle complex subunit 9	TRAPPC9	15	15	16.8	16.8	16.8	128.53	0	25.449	887130000	38	25.1134	24.2815	25.841	23.7546	22.4911	22.9896
0.506608	-1.99825	Q9GZT8	Q9GZT8	NIF3-like protein 1	NIF3L1	11	11	37.7	37.7	37.7	41.968	0	58.515	1511200000	27	27.5314	22.1592	23.2761	22.9823	21.2341	22.7557
0.904201	-1.97812	Q92600	Q92600	Cell differentiation protein RCD1 homolog	RQCD1	10	10	44.8	44.8	44.8	33.631	0	42.789	2282600000	41	24.8305	24.6366	25.4574	21.7455	22.2928	24.9518
0.59431	-1.97296	Q99829	Q99829	Copine-1	CPNE1	7	7	17.7	17.7	17.7	59.058	0	27.463	1425800000	22	25.6484	22.0387	25.5523	24.1072	21.0646	22.1489
0.549976	-1.97012	Q9NRD5	Q9NRD5	PRKCA-binding protein	PICK1	8	8	21	21	21	46.6	0	29.753	736530000	20	23.1692	23.9322	26.5386	22.5897	20.4679	24.6721
1.19647	-1.96826	Q01650;Q9UM01;Q92536	Q01650	Large neutral amino acids transporter small subunit 1	SLC7A5	4	4	10.8	10.8	10.8	55.01	0	5.7369	4060100000	39	26.6449	26.5177	25.6262	25.3111	22.9434	24.6295
0.432835	-1.96453	P36551	P36551	Oxygen-dependent coproporphyrinogen-III oxidase, mitochondrial	CPOX	18	18	46.3	46.3	46.3	50.151	0	89.822	5026200000	95	26.8434	22.275	26.97	25.7395	21.9894	22.4658
0.856363	-1.95825	Q13535	Q13535	Serine/threonine-protein kinase ATR	ATR	8	8	3.6	3.6	3.6	301.36	0	5.6952	784300000	19	25.2213	22.0862	24.7409	21.4515	22.8728	21.8493
0.780109	-1.95676	Q9H7Z6;Q8WYB5	Q9H7Z6	Histone acetyltransferase KAT8	KAT8	6	6	16.6	14.2	14.2	52.402	0	6.536	1148000000	13	24.9948	21.6544	25.2329	21.917	22.1071	21.9877
0.844583	-1.95133	Q16831	Q16831	Uridine phosphorylase 1	UPP1	9	9	38.4	38.4	38.4	33.934	0	111.48	1514800000	30	26.051	22.6326	24.6455	22.0917	22.0753	23.3082
0.843219	-1.94924	Q81020	Q81020			1	1	3	3	3	71.835	0.0034195	2.0164	1109500000	7	21.8231	23.2558	25.4275	21.8383	21.0932	21.7272
0.447987	-1.94788	P84085	P84085	ADP-ribosylation factor 5	ARF5	5	5	49.4	31.7	31.7	20.529	0	11.056	1180700000	24	27.1187	23.803	23.4191	25.6913	20.9276	21.8783
0.497374	-1.9466	Q9NSE4	Q9NSE4	Isoleucine--tRNA ligase, mitochondrial	IARS2	20	20	26.4	26.4	26.4	113.79	0	35.361	3424200000	73	28.7447	24.317	26.242	26.3672	22.4625	24.6342
0.473137	-1.94513	P51530	P51530	DNA replication ATP-dependent helicase/nuclease DNA2;DNA replication nuclease DNA2;DNA replication ATP-dependent helicase DNA2	DNA2	20	20	22.3	22.3	22.3	120.41	0	48.628	1281200000	45	26.0938	22.0091	27.3094	24.5524	23.169	21.8555
0.819211	-1.94239	P60981	P60981	Destrin	DSTN	4	4	28.5	28.5	28.5	18.506	0	10.26	496700000	11	24.9185	23.9828	22.4359	23.4742	21.2027	20.8331
0.448971	-1.94019	P10589	P10589	COUP transcription factor 1	NR2F1	3	1	7.8	7.8	2.4	46.155	0.00047904	3.4803	1054200000	24	26.4217	25.4736	21.4555	20.5466	22.7641	24.2195
0.527136	-1.92744	Q71RC2	Q71RC2	La-related protein 4	LARP4	15	15	21.5	21.5	21.5	80.595	0	24.707	2313300000	83	26.0279	27.6398	24.2608	21.8529	26.284	24.0092
0.465828	-1.91256	Q6P1N0	Q6P1N0	Coiled-coil and C2 domain-containing protein 1A	CC2D1A	43	43	50.3	50.3	50.3	104.06	0	215.66	13882000000	197	28.1333	22.1608	25.4784	22.7204	24.1204	23.194
1.26868	-1.90093	Q8TD19	Q8TD19	Serine/threonine-protein kinase Nek9	NEK9	21	21	24.7	24.7	24.7	107.17	0	49.386	6845400000	97	28.4463	26.3242	27.3946	26.1532	25.3105	24.9986
0.575003	-1.90036	O43809	O43809	Cleavage and polyadenylation specificity factor subunit 5	NUDT21	8	8	45.4	45.4	45.4	26.227	0	88.657	5624900000	65	26.4346	24.7184	25.8957	25.737	21.1144	24.4961
0.779096	-1.89596	Q5JRX3	Q5JRX3	Presequence protease, mitochondrial	PITRM1	20	20	28.5	28.5	28.5	117.41	0	66.489	1998600000	49	25.9634	24.9299	25.9578	24.8526	21.5864	24.7243
0.8869	-1.89562	P42356;A4QPH2;Q8N8J0	P42356	Phosphatidylinositol 4-kinase alpha	PI4KA	28	28	16.5	16.5	16.5	236.83	0	27.362	647370000	64	25.812	25.5824	24.8966	24.6489	24.3259	21.6293
0.532764	-1.89369	O75880	O75880	Protein SCO1 homolog, mitochondrial	SCO1	11	11	37.5	37.5	37.5	33.814	0	93.32	14742000000	74	27.8105	25.7674	27.5862	26.4582	22.3117	26.7131
0.582311	-1.88125	P22061	P22061	Protein-L-isoaspartate(D-aspartate) O-methyltransferase	PCMT1	12	12	62.1	62.1	62.1	24.636	0	323.31	15748000000	121	27.6594	23.7121	26.6702	25.4221	22.6157	24.36
0.885007	-1.87809	Q9Y617	Q9Y617	Phosphoserine aminotransferase	PSAT1	8	8	26.5	26.5	26.5	40.422	0	15.001	2255800000	12	25.9058	25.4554	23.1965	23.9461	22.1464	22.8309
0.467518	-1.87672	P62993	P62993	Growth factor receptor-bound protein 2	GRB2	13	13	67.7	67.7	67.7	25.206	0	88.61	9411900000	61	27.6418	24.3276	25.5381	26.2606	21.3023	24.3144
0.307823	-1.86941	P23921;P32984	P23921	Ribonucleoside-diphosphate reductase large subunit	RRM1	30	30	52	52	52	90.069	0	323.31	13429000000	201	30.094	25.8736	23.8275	27.6548	21.94	24.5921
0.404938	-1.85892	Q04323	Q04323	UBX domain-containing protein 1	UBXN1	12	12	60.6	60.6	60.6	33.325	0	323.31	5450500000	77	27.6335	24.7488	23.1319	26.1291	21.4417	22.3666
0.764398	-1.8581	Q9UBQ0	Q9UBQ0	Vacuolar protein sorting-associated protein 29	VPS29	5	5	29.1	29.1	29.1	20.505	0	143.89	4358400000	37	26.3063	25.4041	25.0155	25.3139	24.1035	21.7343
0.412991	-1.85292	A0AVT1	A0AVT1	Ubiquitin-like modifier-activating enzyme 6	UBA6	41	41	53.1	53.1	53.1	117.97	0	172.6	9476500000	201	28.5535	26.0764	23.8018	26.7096	22.1431	24.0202
0.996531	-1.85276	Q15788	Q15788	Nuclear receptor coactivator 1	NCOA1	6	6	6.3	6.3	6.3	156.75	0	23.583	897140000	11	24.3872	25.6918	22.939	21.7856	22.9654	22.7087
0.800991	-1.85186	P23284	P23284	Peptidyl-prolyl cis-trans isomerase B	PPIB	16	16	56.9	56.9	56.9	23.742	0	323.31	197320000000	312	26.6775	27.6814	27.8075	23.5348	26.7273	26.3487
1.13475	-1.85033	Q9BSJ8	Q9BSJ8	Extended synaptotagmin-1	ESYT1	18	18	21.8	21.8	21.8	122.85	0	35.252	2436600000	79	26.3278	25.4168	25.7357	22.6141	24.2594	25.0558
0.486906	-1.83665	P41250	P41250	Glycine--tRNA ligase	GARS	27	27	50.2	50.2	50.2	83.165	0	323.31	18351000000	277	30.4881	26.9628	26.0933	27.7641	25.7397	24.5303
0.619952	-1.83512	Q96G61	Q96G61	Diphosphoinositol polyphosphate phosphohydrolase 3-beta	NUDT11	7	2	39	39	7.3	18.559	0	17.534	1139000000	16	26.0125	21.5361	23.6567	22.3597	21.2985	22.0417
0.624344	-1.83167	O75717	O75717	WD repeat and HMG-box DNA-binding protein 1	WDHD1	22	22	22.8	22.8	22.8	125.97	0	219.55	4818900000	96	27.8055	26.3352	27.2625	26.7038	22.8131	26.3912
0.35452	-1.81676	Q6PI48	Q6PI48	Aspartate--tRNA ligase, mitochondrial	DARS2	24	24	47.9	47.9	47.9	73.562	0	258.26	9219700000	118	25.8601	21.8751	27.5706	22.8605	21.2717	25.7234
0.548358	-1.81391	Q8IX18	Q8IX18	Probable ATP-dependent RNA helicase DHX40	DHX40	37	37	47.5	47.5	47.5	88.559	0	323.31	15969000000	290	29.1455	27.6814	26.4251	27.3429	26.991	23.4764
0.566493	-1.79947	P54819	P54819	Adenylate kinase 2, mitochondrial;Adenylate kinase 2, mitochondrial, N-terminally processed	AK2	14	14	74.5	74.5	74.5	26.477	0	323.31	30378000000	196	26.4882	26.5305	29.5733	25.035	24.5037	27.6549
0.864887	-1.79679	Q9Y2L1	Q9Y2L1	Exosome complex exonuclease RRP44	DIS3	58	58	62.7	62.7	62.7	109	0	323.31	93800000000	1041	33.6684	30.6627	31.3672	30.6305	30.1871	29.4903
0.736704	-1.79533	Q13472	Q13472	DNA topoisomerase 3-alpha	TOP3A	35	34	42.3	42.3	41.2	112.37	0	323.31	17624000000	162	26.0469	23.1957	26.7145	23.7385	22.95	23.8826
0.517093	-1.78722	Q96HE7	Q96HE7	ERO1-like protein alpha	ERO1L	11	10	27.4	27.4	25	54.392	0	146.05	1756600000	42	25.9415	22.7904	27.031	25.1089	22.8237	22.4686
0.330801	-1.78684	P78406	P78406	mRNA export factor	RAE1	17	17	64.7	64.7	64.7	40.968	0	302.87	29686000000	260	30.1218	29.5019	27.4943	30.1683	23.2286	28.3606
1.27748	-1.78055	P49736	P49736	DNA replication licensing factor MCM2	MCM2	29	29	40.3	40.3	40.3	101.89	0	122.4	4634500000	124	27.6239	26.882	26.6788	24.1122	25.7658	25.9651
0.549569	-1.78	Q9Y6N1	Q9Y6N1	Cytochrome c oxidase assembly protein COX11, mitochondrial	COX11	5	5	39.5	39.5	39.5	31.43	0	29.748	555860000	14	24.1851	20.8613	25.7043	21.8805	21.9183	21.6119
0.56963	-1.7795	Q01581;P54868	Q01581	Hydroxymethylglutaryl-CoA synthase, cytoplasmic	HMGCS1	10	10	25.8	25.8	25.8	57.293	0	19.193	1281700000	20	25.9046	24.3535	22.2657	24.2002	21.5923	21.3927
0.722665	-1.77915	Q14807	Q14807	Kinesin-like protein KIF22	KIF22	11	11	23.9	23.9	23.9	73.261	0	48.204	2782600000	55	26.0076	23.8644	24.1774	24.6697	22.3792	21.6631
0.364295	-1.77713	P08559;P29803	P08559	Pyruvate dehydrogenase E1 component subunit alpha, somatic form, mitochondrial	PDHA1	26	26	65.9	65.9	65.9	43.295	0	323.31	28882000000	246	28.9305	29.6456	26.5338	28.079	22.9975	28.702
0.53929	-1.77206	P43246	P43246	DNA mismatch repair protein Msh2	MSH2	32	32	43.4	43.4	43.4	104.74	0	312.49	14044000000	260	29.3597	26.1581	26.995	27.9047	24.7649	24.527
0.613204	-1.77141	Q86UE8	Q86UE8	Serine/threonine-protein kinase tousled-like 2	TLK2	10	7	13.3	13.3	10.6	87.66	0	13.262	3294400000	46	27.1482	25.9077	26.9627	26.0546	22.4277	26.222
0.802733	-1.76879	O75155	O75155	Cullin-associated NEDD8-dissociated protein 2	CAND2	15	15	19	15.5	15.5	135.25	0	42.893	919370000	45	24.9686	25.3702	25.5091	21.5533	24.1051	24.8832
0.297818	-1.76002	Q9BRP4	Q9BRP4	Proteasomal ATPase-associated factor 1	PAAF1	12	12	39.3	39.3	39.3	42.19	0	43.767	7388100000	127	29.4764	24.3753	21.911	22.827	22.4023	25.2534
1.3037	-1.75941	Q08426	Q08426	Peroxisomal bifunctional enzyme;Enoyl-CoA hydratase/3,2-trans-enoyl-CoA isomerase;3-hydroxyacyl-CoA dehydrogenase	EHHADH	19	19	34	34	34	79.494	0	68.278	1315600000	29	24.1542	23.5444	24.12	21.5828	23.3813	21.5763
0.764945	-1.75607	Q9NYS0	Q9NYS0	NF-kappa-B inhibitor-interacting Ras-like protein 1	NKIRAS1	4	4	21.4	21.4	21.4	21.643	0	100.2	820450000	8	26.7173	23.0902	24.7737	23.012	22.9323	23.3688
1.11299	-1.75273	P33176	P33176	Kinesin-1 heavy chain	KIF5B	38	28	48.1	48.1	36.3	109.68	0	323.31	6263700000	210	27.9538	26.0438	27.07	25.8299	24.2852	25.6942
0.458801	-1.743	Q9BST9	Q9BST9	Rhotekin	RTKN	8	8	22.6	22.6	22.6	62.667	0	100.04	966290000	18	26.7701	22.1615	24.3124	21.7181	21.7111	24.5858
0.647271	-1.74205	Q92889	Q92889	DNA repair endonuclease XPF	ERCC4	23	23	33.7	33.7	33.7	104.48	0	80.874	4096000000	60	26.0705	24.7619	24.6494	21.7324	25.5579	22.9653
0.640499	-1.74044	P61006	P61006	Ras-related protein Rab-8A	RAB8A	6	5	34.3	34.3	29	23.668	0	11.132	1183900000	21	25.5352	25.3969	23.0814	22.1067	24.7925	21.893
2.5019	-1.7402	P30044	P30044	Peroxiredoxin-5, mitochondrial	PRDX5	10	10	55.6	55.6	55.6	22.086	0	134.42	2677000000	27	26.0037	26.5035	26.7374	24.3855	24.9677	24.6708
1.13924	-1.73225	P41214	P41214	Eukaryotic translation initiation factor 2D	EIF2D	9	9	20.5	20.5	20.5	64.706	0	33.084	547520000	16	24.4002	23.894	22.1811	22.2423	21.6004	21.4358
0.710743	-1.73109	Q9NPI6	Q9NPI6	mRNA-decapping enzyme 1A	DCP1A	9	9	22.3	22.3	22.3	63.278	0	19.224	1525800000	26	25.6926	22.1804	22.5955	21.9388	21.5998	21.7367
0.959715	-1.73049	Q9UPU5	Q9UPU5	Ubiquitin carboxyl-terminal hydrolase 24	USP24	10	10	5	5	5	294.36	0	10.865	227900000	19	24.28	24.1331	22.3137	20.9255	21.7533	22.8565
1.14136	-1.72989	Q9BV20	Q9BV20	Methylthioribose-1-phosphate isomerase	MRI1	8	8	26.8	26.8	26.8	39.149	0	28.711	1330000000	22	25.6339	24.9721	23.955	24.096	22.954	22.3214
0.455874	-1.72949	P00492;Q9NRG1	P00492	Hypoxanthine-guanine phosphoribosyltransferase	HPRT1	11	11	66.5	66.5	66.5	24.579	0	203.58	6053700000	53	27.1476	24.9399	25.2697	26.5993	21.458	24.1115
0.448504	-1.7287	Q53GT1	Q53GT1	Kelch-like protein 22	KLHL22	13	13	24.1	24.1	24.1	71.666	0	41.93	790690000	35	26.2026	22.3558	27.5005	23.5256	22.6328	24.7144
2.50543	-1.72732	Q96PZ0	Q96PZ0	Pseudouridylate synthase 7 homolog	PUS7	40	40	71.1	71.1	71.1	75.035	0	323.31	16263000000	292	28.4964	29.3345	29.0466	27.3095	27.3802	27.0058
0.756856	-1.72526	Q86YM7;REV__Q8N4C6	Q86YM7	Homer protein homolog 1	HOMER1	25	22	73.4	73.4	67.8	40.276	0	323.31	11058000000	127	27.8796	28.722	25.3931	25.0257	25.6819	26.1113
0.458418	-1.7222	Q9UMR2	Q9UMR2	ATP-dependent RNA helicase DDX19B	DDX19B	21	4	66.6	66.6	21.3	53.926	0	100.69	9093600000	79	28.0295	29.8906	25.2565	24.4403	27.5694	26.0003
1.21064	-1.71994	Q9UHD1	Q9UHD1	Cysteine and histidine-rich domain-containing protein 1	CHORDC1	12	12	45.5	45.5	45.5	37.489	0	104.47	2244300000	35	24.5274	23.2321	23.3745	22.8539	22.0841	21.0362
0.45447	-1.71644	O60678	O60678	Protein arginine N-methyltransferase 3	PRMT3	22	22	44.8	44.8	44.8	59.902	0	136.22	7349100000	129	27.2226	24.5529	24.2351	26.2597	22.4846	22.117
0.251383	-1.71573	Q16643	Q16643	Drebrin	DBN1	21	21	33.4	33.4	33.4	71.428	0	323.31	4663700000	83	23.809	29.3653	24.5502	22.1662	28.335	22.0761
0.387252	-1.71344	Q93034	Q93034	Cullin-5	CUL5	33	33	45.9	45.9	45.9	90.954	0	240.95	8772000000	165	29.5161	26.1039	26.171	28.0275	25.7304	22.8927
0.423011	-1.7132	Q13438	Q13438	Protein OS-9	OS9	10	10	22.5	22.5	22.5	75.561	0	16.393	1445800000	12	27.4289	22.2531	24.7352	24.7787	22.6008	21.8981
0.452205	-1.70643	Q9H4M9	Q9H4M9	EH domain-containing protein 1	EHD1	22	14	54.3	54.3	36.7	60.626	0	88.549	6467000000	68	26.8199	23.0286	26.5624	25.67	21.9668	23.6548
0.525294	-1.70367	O15014	O15014	Zinc finger protein 609	ZNF609	21	21	20	20	20	151.19	0	167.42	1303800000	47	25.1508	27.1227	28.5595	23.5264	25.112	27.0837
1.24224	-1.70355	Q658Y4;P0C866	Q658Y4	Protein FAM91A1	FAM91A1	34	34	56.1	56.1	56.1	93.908	0	323.31	28050000000	336	30.0326	29.5202	28.8442	28.2926	28.3199	26.6737
0.681476	-1.69888	O95453	O95453	Poly(A)-specific ribonuclease PARN	PARN	10	10	21.3	21.3	21.3	73.45	0	14.574	632190000	16	21.5351	25.198	24.3532	22.4236	21.5899	21.9761
0.858898	-1.69792	A0AVF1	A0AVF1	Intraflagellar transport protein 56	TTC26	4	4	8.8	8.8	8.8	64.177	0	4.4511	742440000	5	24.7443	22.3539	25.293	22.7677	22.1794	22.3503
0.382349	-1.69399	Q96EE3	Q96EE3	Nucleoporin SEH1	SEH1L	17	17	61.7	61.7	61.7	39.648	0	323.31	44891000000	372	28.9367	26.2517	28.2322	27.5629	22.7617	28.014
0.595558	-1.6932	Q9HBK9	Q9HBK9	Arsenite methyltransferase	AS3MT	11	11	31.2	31.2	31.2	41.747	0	15.872	1227600000	25	25.137	25.2306	21.5041	22.4868	21.608	22.6973
0.200421	-1.69182	P27361;P31152;Q16659	P27361	Mitogen-activated protein kinase 3	MAPK3	17	17	69.7	50.9	50.9	43.135	0	191.03	17438000000	123	31.0206	22.7149	22.9856	27.4322	22.1141	22.0993
0.677288	-1.68433	Q9UG63	Q9UG63	ATP-binding cassette sub-family F member 2	ABCF2	6	6	11.6	11.6	11.6	71.289	0	8.6156	1049500000	17	25.3534	23.4638	21.8157	21.6624	22.7747	21.1428
0.557351	-1.67846	Q9Y5M8	Q9Y5M8	Signal recognition particle receptor subunit beta	SRPRB	20	20	69	69	69	29.702	0	323.31	9196100000	96	26.8255	25.4565	26.1324	26.1671	21.965	25.2471
0.389225	-1.67614	Q92759	Q92759	General transcription factor IIH subunit 4	GTF2H4	10	10	29.7	29.7	29.7	52.186	0	54.41	2223700000	20	22.6475	25.7016	24.0772	22.0577	25.3953	19.9448
0.775566	-1.67229	P63208	P63208	S-phase kinase-associated protein 1	SKP1	18	18	93.3	93.3	93.3	18.658	0	323.31	36285000000	253	31.0079	28.7285	30.7846	29.2317	27.1447	29.1278
1.09343	-1.67196	Q9Y2A7	Q9Y2A7	Nck-associated protein 1	NCKAP1	35	35	37.4	37.4	37.4	128.79	0	323.31	9482700000	194	28.1984	25.8947	26.7693	25.7195	25.2978	24.8292
0.338362	-1.67182	P07384	P07384	Calpain-1 catalytic subunit	CAPN1	23	23	38.2	38.2	38.2	81.889	0	135.99	3373100000	70	28.5048	22.5151	24.7255	25.4149	23.5487	21.7662
1.49594	-1.67065	P40926	P40926	Malate dehydrogenase, mitochondrial	MDH2	13	13	52.7	52.7	52.7	35.503	0	80.663	3644700000	38	22.9537	23.9191	24.5106	22.1662	22.5301	21.6751
3.29658	-1.66846	Q15165	Q15165	Serum paraoxonase/arylesterase 2	PON2	2	2	7.1	7.1	7.1	39.38	0	30.955	414650000	8	23.2892	23.3654	22.8642	21.4143	21.546	21.5531
1.25721	-1.66461	Q9UBG0	Q9UBG0	C-type mannose receptor 2	MRC2	3	3	2.9	2.9	2.9	166.67	0	4.3413	35388000	6	22.2641	23.8478	23.2794	21.6441	20.6759	22.0774
0.650832	-1.66174	Q7Z460	Q7Z460	CLIP-associating protein 1	CLASP1	29	29	28.9	24.4	24.4	169.45	0	115.37	4704500000	65	26.7617	25.5669	26.7363	26.1513	22.5721	25.3563
0.365621	-1.65757	P54709	P54709	Sodium/potassium-transporting ATPase subunit beta-3	ATP1B3	12	12	53.4	53.4	53.4	31.512	0	135.54	19639000000	111	26.5891	25.6328	22.5203	26.0714	22.3907	21.3073
1.15128	-1.65721	Q13838	Q13838	Spliceosome RNA helicase DDX39B	DDX39B	25	12	67.5	67.5	35.7	48.991	0	323.31	26254000000	271	28.8062	29.8324	30.9107	27.6101	28.5969	28.3708
0.301664	-1.65622	Q96D46	Q96D46	60S ribosomal export protein NMD3	NMD3	19	19	49.5	49.5	49.5	57.603	0	162.03	8424600000	160	29.0729	23.6059	25.8623	27.203	21.7652	24.6042
0.251862	-1.65232	P09543	P09543	2,3-cyclic-nucleotide 3-phosphodiesterase	CNP	37	37	66.7	66.7	66.7	47.578	0	323.31	103710000000	466	32.2603	24.6152	26.4386	27.8183	23.7853	26.7535
1.12437	-1.65049	Q9Y2H2	Q9Y2H2	Phosphatidylinositide phosphatase SAC2	INPP5F	9	9	8.9	8.9	8.9	128.41	0	11.657	1711200000	11	25.0281	23.2841	23.0124	22.1064	22.6161	21.6507
1.27966	-1.64901	P15170	P15170	Eukaryotic peptide chain release factor GTP-binding subunit ERF3A	GSPT1	14	5	35.3	35.3	17.6	55.755	0	36.842	2806300000	78	26.6341	26.3555	24.8364	24.2559	23.9133	24.7098
0.585897	-1.64439	P50991	P50991	T-complex protein 1 subunit delta	CCT4	33	33	62.9	62.9	62.9	57.924	0	323.31	112540000000	703	32.0404	28.2981	30.3695	29.0775	27.3414	29.356
0.905283	-1.63853	Q9P265	Q9P265	Disco-interacting protein 2 homolog B	DIP2B	23	19	17.6	17.6	15.3	171.49	0	37.371	2557600000	68	26.1137	26.7718	25.4387	24.7984	25.5758	23.0345
0.383179	-1.63751	P35611	P35611	Alpha-adducin	ADD1	11	11	19.5	19.5	19.5	80.954	0	57.397	6288000000	33	26.2048	22.4524	26.6592	22.9054	21.7183	25.7802
0.340021	-1.63724	O60934	O60934	Nibrin	NBN	10	10	16.4	16.4	16.4	84.958	0	11.587	2323700000	23	26.535	22.6798	27.7012	22.098	23.4474	26.4589
0.412342	-1.63645	Q9NVH6	Q9NVH6	Trimethyllysine dioxygenase, mitochondrial	TMLHE	12	12	35.9	35.9	35.9	49.517	0	26.962	3437300000	28	26.085	24.5668	25.0668	26.7725	22.6548	21.382
0.373714	-1.63325	Q13642	Q13642	Four and a half LIM domains protein 1	FHL1	19	19	47.7	47.7	47.7	36.263	0	323.31	31244000000	270	31.0054	26.1597	28.8941	29.1085	25.0287	27.0222
0.188857	-1.63073	O43813	O43813	LanC-like protein 1	LANCL1	27	27	89.5	89.5	89.5	45.283	0	323.31	262720000000	1259	31.3095	30.234	28.3408	31.175	21.9693	31.8478
0.267024	-1.62937	P51991	P51991	Heterogeneous nuclear ribonucleoprotein A3	HNRNPA3	41	38	57.4	57.4	54.8	39.594	0	323.31	923660000000	2644	30.8954	36.5335	28.2747	30.0961	30.4903	30.2291
0.347863	-1.62911	Q99729	Q99729	Heterogeneous nuclear ribonucleoprotein A/B	HNRNPAB	20	20	43.4	43.4	43.4	36.224	0	218.18	139930000000	665	28.2286	33.2677	27.3811	28.2045	26.8146	28.971
0.669605	-1.62548	O15067	O15067	Phosphoribosylformylglycinamidine synthase	PFAS	27	27	27.6	27.6	27.6	144.73	0	96.897	5888000000	119	27.4923	25.7946	26.2735	26.1084	25.6173	22.9583
0.292729	-1.62439	Q8NFP9	Q8NFP9	Neurobeachin	NBEA	19	19	11.3	9.3	9.3	327.82	0	22.032	6834000000	36	27.1437	22.9172	26.1408	21.3855	22.5267	27.4163
0.388552	-1.62195	Q9BSD7	Q9BSD7	Cancer-related nucleoside-triphosphatase	NTPCR	10	10	66.8	66.8	66.8	20.713	0	70.638	13001000000	122	30.8512	26.1482	26.6505	28.0641	25.7826	24.9373
0.514596	-1.61517	P08754	P08754	Guanine nucleotide-binding protein G(k) subunit alpha	GNAI3	9	4	34.5	31.4	15.3	40.532	0	139.88	1541300000	34	23.7013	26.7781	23.4371	24.3553	23.3096	21.4062
0.752242	-1.61115	Q96HP0	Q96HP0	Dedicator of cytokinesis protein 6	DOCK6	29	28	20.1	18.7	18.3	229.56	0	61.793	2291000000	85	25.6629	24.7748	25.2692	21.8893	25.162	23.8222
0.777581	-1.60381	Q9UI26	Q9UI26	Importin-11	IPO11	15	15	25.1	25.1	25.1	112.53	0	109.43	3016500000	39	25.8062	24.5249	25.3862	22.1958	25.2099	23.5002
0.221435	-1.60185	Q5TZA2	Q5TZA2	Rootletin	CROCC	4	4	2.2	2.2	2.2	228.52	0.00090992	2.8059	5162700000	47	27.4002	21.0622	27.6721	20.9904	23.1512	27.1874
1.73396	-1.60142	P15104	P15104	Glutamine synthetase	GLUL	7	7	25.5	25.5	25.5	42.064	0	140.63	1033800000	19	24.3243	23.7741	22.9459	21.9488	21.9804	22.3109
0.863046	-1.59852	P20020;Q16720;Q01814	P20020	Plasma membrane calcium-transporting ATPase 1	ATP2B1	16	6	17.2	17.2	6.4	134.68	0	16.295	1079000000	69	26.1437	25.409	24.9647	24.5808	24.808	22.3331
0.491697	-1.59715	P11908	P11908	Ribose-phosphate pyrophosphokinase 2	PRPS2	9	7	61.3	37.1	32.7	34.769	0	188.85	2126100000	23	26.2199	21.4861	23.2425	22.4541	21.445	22.2579
0.383322	-1.589	Q9HAS0	Q9HAS0	Protein Njmu-R1	C17orf75	18	18	52	52	52	44.621	0	159.06	7621600000	140	27.5201	26.8232	24.1472	25.8039	26.1547	21.765
0.589309	-1.58501	O75891	O75891	Cytosolic 10-formyltetrahydrofolate dehydrogenase	ALDH1L1	3	3	7.5	3.2	3.2	98.828	0	32.085	1306600000	21	25.469	21.9152	25.4113	23.0517	22.2071	22.7818
0.33546	-1.57694	O00483	O00483	Cytochrome c oxidase subunit NDUFA4	NDUFA4	4	4	46.9	46.9	46.9	9.3697	0	11.922	3309300000	18	21.9695	25.0901	27.7387	22.4754	22.2569	25.3352
0.261411	-1.57625	O43929;CON__Q2YDI2;Q96NJ5	O43929	Origin recognition complex subunit 4	ORC4	23	23	63.3	63.3	63.3	50.377	0	323.31	11389000000	105	28.7697	21.0563	24.0219	24.7391	22.3517	22.0283
1.93749	-1.57611	Q96BY7	Q96BY7	Autophagy-related protein 2 homolog B	ATG2B	3	3	2	2	2	232.76	0.00070939	3.3101	23690000	3	23.2785	22.9068	23.7655	21.857	21.2507	22.1147
0.91588	-1.56672	Q641Q2	Q641Q2	WASH complex subunit FAM21A	FAM21A	17	2	20.1	20.1	2.7	147.18	0	40.587	758350000	41	24.7316	22.1747	23.9481	21.8884	22.5552	21.7107
0.565144	-1.56336	P35658	P35658	Nuclear pore complex protein Nup214	NUP214	17	17	11.7	11.7	11.7	213.62	0	23.876	940200000	39	24.6889	24.4192	25.7009	24.8174	21.0671	24.2344
0.634805	-1.55932	Q8NFQ8	Q8NFQ8	Torsin-1A-interacting protein 2	TOR1AIP2	6	6	21.7	19.6	19.6	51.263	0	22.478	1094700000	25	24.9646	24.0942	25.2811	24.0803	21.1336	24.448
0.621813	-1.5543	Q9BY41	Q9BY41	Histone deacetylase 8	HDAC8	10	10	40.8	40.8	40.8	41.757	0	72.738	1768700000	29	26.0035	23.2475	22.5864	21.8546	22.1225	23.1973
0.36832	-1.55315	P12004	P12004	Proliferating cell nuclear antigen	PCNA	19	19	80.5	80.5	80.5	28.768	0	323.31	61933000000	264	32.2118	27.3298	29.2546	30.12	26.7717	27.2451
1.11988	-1.55067	Q9NYP9	Q9NYP9	Protein Mis18-alpha	MIS18A	3	3	19.7	19.7	19.7	25.863	0	9.2372	307620000	10	24.0953	22.1312	23.913	21.5072	22.1192	21.8612
0.649464	-1.5496	P42574	P42574	Caspase-3;Caspase-3 subunit p17;Caspase-3 subunit p12	CASP3	6	6	26.7	26.7	26.7	31.608	0	214.46	1135900000	33	25.0207	22.2706	24.8836	22.0758	21.7517	23.6986
0.430327	-1.54874	Q9NYR9	Q9NYR9	NF-kappa-B inhibitor-interacting Ras-like protein 2	NKIRAS2	6	6	28.8	28.8	28.8	21.508	0	7.1928	945950000	22	26.607	21.845	22.981	23.2671	21.3542	22.1654
0.970403	-1.5451	Q13257	Q13257	Mitotic spindle assembly checkpoint protein MAD2A	MAD2L1	13	13	61.5	61.5	61.5	23.51	0	323.31	30403000000	120	29.9198	28.8317	30.5367	27.3854	27.9978	29.2697
0.563483	-1.54386	P48047	P48047	ATP synthase subunit O, mitochondrial	ATP5O	16	16	75.1	75.1	75.1	23.277	0	188.84	60485000000	180	32.1408	29.3218	28.6207	29.1083	28.9936	27.3498
1.04865	-1.54129	Q9BVV7	Q9BVV7	Mitochondrial import inner membrane translocase subunit Tim21	TIMM21	4	4	17.3	17.3	17.3	28.202	0.00070572	3.2315	723180000	13	25.4216	23.8698	25.4855	23.3499	22.6318	24.1712
0.608097	-1.53885	Q86YV9	Q86YV9	Hermansky-Pudlak syndrome 6 protein	HPS6	12	12	25.5	25.5	25.5	82.974	0	32.835	5563800000	28	25.9573	23.6683	22.3012	22.1995	23.194	21.9167
3.08315	-1.53754	P53396	P53396	ATP-citrate synthase	ACLY	45	45	51	51	51	120.84	0	323.31	22708000000	389	28.8984	29.2865	28.8935	27.2748	27.6336	27.5574
0.556489	-1.53542	Q8IUD2	Q8IUD2	ELKS/Rab6-interacting/CAST family member 1	ERC1	22	16	22.1	22.1	16.9	128.08	0	111.38	14594000000	60	25.4464	26.3012	25.9707	22.0141	25.9183	25.1796
1.13485	-1.53332	Q969N2	Q969N2	GPI transamidase component PIG-T	PIGT	8	8	15.1	15.1	15.1	65.699	0	51.718	1148100000	29	24.8597	23.5342	25.1699	23.7197	22.8563	22.3878
0.650836	-1.53272	O60921	O60921	Checkpoint protein HUS1	HUS1	5	5	25.4	25.4	25.4	31.691	0	8.4784	589060000	12	25.3307	22.7125	22.0171	22.501	21.4414	21.5199
0.497743	-1.53213	Q13085;O00763	Q13085	Acetyl-CoA carboxylase 1;Biotin carboxylase	ACACA	79	79	41.3	41.3	41.3	265.55	0	323.31	26490000000	599	32.5929	29.8271	28.621	29.9994	28.6902	27.755
0.784198	-1.52857	Q6NUQ4	Q6NUQ4	Transmembrane protein 214	TMEM214	12	12	21.5	21.5	21.5	77.15	0	59.065	1278900000	19	24.0702	22.2349	24.4634	21.8741	21.1622	23.1466
0.676822	-1.52402	P22314	P22314	Ubiquitin-like modifier-activating enzyme 1	UBA1	41	41	49.8	49.8	49.8	117.85	0	323.31	32326000000	433	29.6675	28.7333	27.6984	28.6962	27.0744	25.7565
0.387718	-1.51967	Q3ZCQ8	Q3ZCQ8	Mitochondrial import inner membrane translocase subunit TIM50	TIMM50	15	15	41.9	41.9	41.9	39.646	0	323.31	24028000000	209	27.9681	25.9233	29.19	27.3282	23.4857	27.7085
1.11326	-1.51948	Q9NR09	Q9NR09	Baculoviral IAP repeat-containing protein 6	BIRC6	24	24	6.9	6.9	6.9	530.25	0	26.546	806550000	51	24.344	24.4227	24.9901	23.3369	21.9028	23.9587
0.713113	-1.51698	Q8TCS8	Q8TCS8	Polyribonucleotide nucleotidyltransferase 1, mitochondrial	PNPT1	18	18	29.5	29.5	29.5	85.95	0	26.059	1713300000	28	23.7137	21.5266	23.7799	22.6934	21.2091	20.5667
0.439686	-1.51642	Q9NXR8	Q9NXR8	Inhibitor of growth protein 3	ING3	2	2	7.4	7.4	7.4	46.742	0.0034188	2.0157	145190000000	89	27.9568	27.0057	31.2284	28.502	27.215	25.9245
0.419082	-1.51553	P03243;P03244	P03243;P03244			29	29	62.9	62.9	62.9	54.999	0	323.31	146140000000	1314	29.5202	34.2679	30.9285	29.471	31.308	29.391
0.69751	-1.51353	Q13045	Q13045	Protein flightless-1 homolog	FLII	34	34	33.9	33.9	33.9	144.75	0	157.01	5430600000	217	27.4545	27.6901	29.7588	25.4972	27.1534	27.7121
0.629396	-1.509	Q9UM54	Q9UM54	Unconventional myosin-VI	MYO6	13	13	11.1	11.1	11.1	149.69	0	47.956	1449700000	25	25.6846	25.3605	24.7514	21.6735	24.9327	24.6634
0.567453	-1.50603	P30740	P30740	Leukocyte elastase inhibitor	SERPINB1	10	9	29.8	29.8	27.2	42.741	0	14.596	1441200000	41	25.4241	22.6596	21.8854	22.0723	22.5042	20.8746
0.991845	-1.50228	P04075	P04075	Fructose-bisphosphate aldolase A	ALDOA	11	11	36	36	36	39.42	0	72.162	2185300000	40	24.2875	25.3461	23.1817	23.4347	22.3364	22.5374
0.531924	-1.50024	Q8TDX7	Q8TDX7	Serine/threonine-protein kinase Nek7	NEK7	9	7	42.7	42.7	34.8	34.551	0	10.873	1357400000	21	25.3284	21.4467	24.9076	22.2134	22.7504	22.2183
0.62626	-1.49608	P05109	P05109	Protein S100-A8;Protein S100-A8, N-terminally processed	S100A8	2	2	23.7	23.7	23.7	10.834	0.00070472	3.2225	215320000	18	24.5102	24.7733	22.9047	21.024	24.1502	22.5258
1.21736	-1.49549	Q9Y314	Q9Y314	Nitric oxide synthase-interacting protein	NOSIP	16	16	63.8	63.8	63.8	33.172	0	255.12	6083800000	55	24.4621	22.7693	22.7842	22.1063	21.7361	21.6868
0.625204	-1.49496	Q7KZF4	Q7KZF4	Staphylococcal nuclease domain-containing protein 1	SND1	57	57	66.2	66.2	66.2	102	0	323.31	33020000000	406	28.2243	29.4689	30.1582	25.9744	28.4891	28.903
1.48692	-1.49485	Q9P258	Q9P258	Protein RCC2	RCC2	31	31	74.5	74.5	74.5	56.084	0	323.31	131480000000	927	30.8742	30.411	31.4289	30.121	28.9467	29.1618
0.736077	-1.49428	Q9NR28	Q9NR28	Diablo homolog, mitochondrial	DIABLO	7	7	27.6	27.6	27.6	27.131	0	12.863	775440000	30	24.358	24.5858	24.1416	22.1933	24.6905	21.7186
0.671895	-1.49306	P27816	P27816	Microtubule-associated protein 4	MAP4	54	54	52	52	52	121	0	323.31	21285000000	440	28.3206	26.9908	28.7542	24.9849	26.6532	27.9483
0.621843	-1.48949	Q96F86	Q96F86	Enhancer of mRNA-decapping protein 3	EDC3	22	22	62.2	62.2	62.2	56.077	0	323.31	10176000000	139	28.2545	25.0183	25.9282	25.7972	24.7921	24.1432
0.944053	-1.48853	Q7Z6J9	Q7Z6J9	tRNA-splicing endonuclease subunit Sen54	TSEN54	9	9	20.7	20.7	20.7	58.819	0	15.216	1208400000	37	25.0149	23.2746	25.1267	22.5328	22.5754	23.8423
0.492797	-1.48477	O95260	O95260	Arginyl-tRNA--protein transferase 1	ATE1	7	7	19.1	19.1	19.1	59.09	0	62.54	828070000	14	22.7467	24.389	25.7724	24.1061	20.8942	23.4535
0.611987	-1.47674	P00367;P49448	P00367;P49448	Glutamate dehydrogenase 1, mitochondrial;Glutamate dehydrogenase 2, mitochondrial	GLUD1;GLUD2	17	17	41.4	41.4	41.4	61.397	0	41.074	2476800000	46	24.6949	24.6011	26.581	22.0765	24.643	24.7272
0.334212	-1.47422	P52565	P52565	Rho GDP-dissociation inhibitor 1	ARHGDIA	9	9	61.8	61.8	61.8	23.207	0	323.31	7109800000	69	27.1846	25.3172	22.2096	25.5875	22.0019	22.6994
0.758707	-1.47288	O00429	O00429	Dynamin-1-like protein	DNM1L	9	9	17.4	17.4	17.4	81.876	0	11.85	691850000	20	24.641	24.166	22.8485	22.1068	23.7726	21.3575
0.363968	-1.46885	Q01968	Q01968	Inositol polyphosphate 5-phosphatase OCRL-1	OCRL	12	12	14.9	14.9	14.9	104.2	0	10.515	1232600000	20	26.1913	20.813	25.3189	22.9688	22.1517	22.7962
0.747787	-1.46753	Q99497	Q99497	Protein deglycase DJ-1	PARK7	7	7	47.6	47.6	47.6	19.891	0	20.124	767270000	20	24.6516	24.6465	24.082	24.7519	22.0274	22.1982
0.591063	-1.46734	P53350	P53350	Serine/threonine-protein kinase PLK1	PLK1	30	30	58	58	58	68.254	0	323.31	34080000000	318	26.834	27.8627	30.2712	26.2368	26.6246	27.7044
0.987399	-1.46014	Q8WWM7	Q8WWM7	Ataxin-2-like protein	ATXN2L	24	24	24.5	24.5	24.5	113.37	0	166.17	6063000000	117	27.3807	26.9164	25.174	24.9462	25.3607	24.7838
0.37607	-1.4601	Q8TB36	Q8TB36	Ganglioside-induced differentiation-associated protein 1	GDAP1	12	12	36.9	36.9	36.9	41.345	0	114.29	19113000000	43	26.1175	24.4498	25.5888	26.9984	22.004	22.7734
1.27872	-1.45842	Q05682	Q05682	Caldesmon	CALD1	19	19	26.1	26.1	26.1	93.23	0	143.58	2788900000	39	23.654	23.1831	22.5567	21.6669	22.421	20.9306
0.777665	-1.45718	Q06210;O94808	Q06210	Glutamine--fructose-6-phosphate aminotransferase [isomerizing] 1	GFPT1	22	22	40.6	40.6	40.6	78.806	0	87.284	2869200000	65	27.0544	26.1636	25.5925	25.6619	23.314	25.4631
0.376573	-1.45679	P81605	P81605	Dermcidin;Survival-promoting peptide;DCD-1	DCD	3	3	22.7	22.7	22.7	11.284	0	3.9238	970140000	39	26.3475	26.4	22.4144	21.7234	24.7431	24.3251
0.261148	-1.45652	Q15366	Q15366	Poly(rC)-binding protein 2	PCBP2	13	12	71.5	60.8	57	38.58	0	323.31	32043000000	218	29.4783	27.1828	27.2128	29.3002	22.4159	27.7882
0.496152	-1.45609	Q5T4S7	Q5T4S7	E3 ubiquitin-protein ligase UBR4	UBR4	76	76	18.4	18.4	18.4	573.83	0	150.98	5204100000	346	29.043	27.8844	29.7858	28.0021	25.2292	29.1136
0.398458	-1.45221	Q13464	Q13464	Rho-associated protein kinase 1	ROCK1	59	52	44.5	44.5	39.6	158.17	0	247.65	10711000000	178	31.2257	25.9309	28.8631	27.5595	26.9638	27.1398
1.19184	-1.45123	Q8N0Z6	Q8N0Z6	Tetratricopeptide repeat protein 5	TTC5	20	20	50.2	50.2	50.2	48.927	0	323.31	6080100000	92	25.3394	24.4035	24.8597	22.5219	24.2683	23.4588
0.793254	-1.44894	Q9UHI6	Q9UHI6	Probable ATP-dependent RNA helicase DDX20	DDX20	10	10	15.5	15.5	15.5	92.239	0	23.991	2052500000	54	26.167	25.4765	25.7872	22.8336	25.6395	24.6107
0.193058	-1.44699	Q8NHU6	Q8NHU6	Tudor domain-containing protein 7	TDRD7	29	29	34.4	34.4	34.4	123.58	0	323.31	4662200000	75	24.0868	30.4675	21.5992	22.3714	26.1419	23.2992
0.211322	-1.44315	Q96H79	Q96H79	Zinc finger CCCH-type antiviral protein 1-like	ZC3HAV1L	18	18	76.3	76.3	76.3	32.962	0	323.31	33701000000	257	29.3309	23.2092	24.2388	27.7331	23.1717	21.5446
0.464672	-1.44282	Q8NFI3	Q8NFI3	Cytosolic endo-beta-N-acetylglucosaminidase	ENGASE	16	16	24.5	24.5	24.5	83.986	0	125.66	2706300000	74	26.372	22.9109	22.2121	22.3446	23.0773	21.7446
0.670588	-1.44188	Q14457	Q14457	Beclin-1	BECN1	4	4	8	8	8	51.896	0	4.2151	139400000	5	24.9282	21.9727	24.4361	22.2341	21.8055	22.9717
1.11563	-1.4403	Q00341	Q00341	Vigilin	HDLBP	51	51	43.7	43.7	43.7	141.45	0	323.31	11625000000	239	28.4151	26.3497	27.2041	25.8791	26.0541	25.7148
0.60255	-1.43849	Q6FI81	Q6FI81	Anamorsin	CIAPIN1	8	8	27.2	27.2	27.2	33.582	0	10.298	2327400000	25	24.7763	24.8194	24.8659	25.4874	22.008	22.6508
0.518771	-1.43781	Q15345	Q15345	Leucine-rich repeat-containing protein 41	LRRC41	27	27	42.5	42.5	42.5	88.649	0	206.99	5539000000	61	26.0671	24.8431	27.1157	26.19	24.8488	22.6737
0.603211	-1.42886	O60762	O60762	Dolichol-phosphate mannosyltransferase subunit 1	DPM1	21	21	66.9	66.9	66.9	29.634	0	280.02	24088000000	176	29.4927	27.1692	29.9566	27.8578	26.2278	28.2463
0.392676	-1.42861	P31040	P31040	Succinate dehydrogenase [ubiquinone] flavoprotein subunit, mitochondrial	SDHA	26	26	53.9	53.9	53.9	72.691	0	323.31	27892000000	261	28.9555	25.808	27.5439	27.9717	23.7231	26.3268
0.11092	-1.42746	O75525	O75525	KH domain-containing, RNA-binding, signal transduction-associated protein 3	KHDRBS3	21	21	50.9	48.3	48.3	38.799	0	323.31	93251000000	245	26.7589	33.3569	21.0676	24.5029	31.3312	21.0669
0.474679	-1.42599	P11310	P11310	Medium-chain specific acyl-CoA dehydrogenase, mitochondrial	ACADM	9	9	30.9	30.9	30.9	46.588	0	59.459	1186600000	26	26.01	25.0304	21.7758	23.3242	22.6932	22.521
0.31963	-1.41929	Q8WXG6	Q8WXG6	MAP kinase-activating death domain protein	MADD	3	3	1.9	1.9	1.9	183.3	0.00090641	2.7622	568300000	6	21.7067	21.4661	26.9187	21.9683	21.2664	22.599
0.732515	-1.4167	Q92620	Q92620	Pre-mRNA-splicing factor ATP-dependent RNA helicase PRP16	DHX38	15	15	13.5	13.5	13.5	140.5	0	21.442	2854100000	44	26.7478	25.2912	28.1032	25.9916	25.0793	24.8212
0.472426	-1.41542	Q92626	Q92626	Peroxidasin homolog	PXDN	19	19	16.2	16.2	16.2	165.27	0	46.904	938120000	42	24.0889	23.7249	26.2105	23.0807	21.5508	25.1466
1.76079	-1.41477	Q9NUQ9	Q9NUQ9	Protein FAM49B	FAM49B	5	5	22.2	22.2	22.2	36.748	0	16.805	366950000	11	23.528	23.2182	23.1831	21.7959	21.3541	22.5351
0.913152	-1.41281	P30566	P30566	Adenylosuccinate lyase	ADSL	11	11	31.8	31.8	31.8	54.889	0	183.21	1876700000	46	25.3518	24.4679	24.5006	24.6191	23.087	22.3758
0.4939	-1.40993	P52732	P52732	Kinesin-like protein KIF11	KIF11	31	31	38.2	38.2	38.2	119.16	0	323.31	4956400000	148	27.5658	25.5809	28.3339	24.8253	24.8021	27.6234
0.290235	-1.40945	Q9UBS4	Q9UBS4	DnaJ homolog subfamily B member 11	DNAJB11	15	15	35.2	35.2	35.2	40.513	0	323.31	23837000000	157	28.7961	26.7301	26.1019	27.559	22.226	27.6149
0.496423	-1.40816	O00560	O00560	Syntenin-1	SDCBP	8	8	43	43	43	32.444	0	323.31	1116500000	24	26.3563	23.6456	22.82	24.1171	22.2648	22.2155
0.77146	-1.40711	Q13322	Q13322	Growth factor receptor-bound protein 10	GRB10	9	9	16.2	16.2	16.2	67.231	0	14.831	1172600000	26	24.675	22.3221	24.2941	21.9936	21.8875	23.1889
0.832196	-1.40438	Q9UK59	Q9UK59	Lariat debranching enzyme	DBR1	21	21	46.1	46.1	46.1	61.554	0	323.31	8594900000	148	25.8202	25.0539	24.4522	23.5724	22.6067	24.934
0.425745	-1.40267	P51149	P51149	Ras-related protein Rab-7a	RAB7A	6	6	35.7	35.7	35.7	23.489	0	66.742	1158500000	13	25.2811	21.9742	25.6707	21.6439	24.3233	22.7508
0.55906	-1.40101	Q99543	Q99543	DnaJ homolog subfamily C member 2;DnaJ homolog subfamily C member 2, N-terminally processed	DNAJC2	21	21	41.5	41.5	41.5	71.996	0	62.611	2374600000	75	26.0387	22.4937	23.124	22.7709	22.6023	22.0801
1.22114	-1.39556	Q6NUM9	Q6NUM9	All-trans-retinol 13,14-reductase	RETSAT	7	7	14.3	14.3	14.3	66.819	0	10.537	1116800000	28	23.8103	22.2124	22.9574	21.3825	21.2687	22.1423
0.226807	-1.39366	Q9BTE3	Q9BTE3	Mini-chromosome maintenance complex-binding protein	MCMBP	29	29	58.4	58.4	58.4	72.979	0	323.31	17699000000	214	29.0054	25.8213	22.7759	27.4946	23.8527	22.0742
0.600082	-1.39334	Q96EK5	Q96EK5	KIF1-binding protein	KIAA1279	8	8	18.8	18.8	18.8	71.813	0	14.353	567380000	16	24.7303	22.3988	22.8545	23.4397	21.3032	21.0606
0.837771	-1.38307	Q9P253	Q9P253	Vacuolar protein sorting-associated protein 18 homolog	VPS18	12	12	18.5	18.5	18.5	110.18	0	39.075	849670000	34	24.4295	22.6121	24.4187	21.4949	22.8976	22.9186
0.414274	-1.38135	Q9H7S9	Q9H7S9	Zinc finger protein 703	ZNF703	8	7	22.7	22.7	20.7	58.221	0	16.926	1030800000	25	25.851	21.6102	25.5781	22.8189	22.4177	23.6587
0.593908	-1.38128	Q53GQ0	Q53GQ0	Very-long-chain 3-oxoacyl-CoA reductase	HSD17B12	15	15	54.5	54.5	54.5	34.324	0	270.67	12811000000	127	27.9234	25.2814	26.4872	26.4825	24.0568	25.0088
0.700458	-1.38059	Q5VYK3	Q5VYK3	Proteasome-associated protein ECM29 homolog	ECM29	24	24	17.3	17.3	17.3	204.29	0	21.246	1903600000	56	25.5763	25.9007	25.1818	22.4546	24.7468	25.3155
0.665684	-1.3798	Q9NUQ8	Q9NUQ8	ATP-binding cassette sub-family F member 3	ABCF3	6	6	10.4	10.4	10.4	79.744	0	9.4972	1375000000	21	25.4578	24.5611	22.4124	23.0885	22.9493	22.2541
0.382633	-1.37809	Q96S55	Q96S55	ATPase WRNIP1	WRNIP1	7	7	12.8	12.8	12.8	72.132	0	8.7625	1840200000	17	26.0216	25.639	23.1009	21.1626	25.0704	24.3943
0.432411	-1.36931	Q9NS69	Q9NS69	Mitochondrial import receptor subunit TOM22 homolog	TOMM22	5	5	66.2	66.2	66.2	15.521	0	248.2	1515000000	38	26.3622	23.1619	24.6205	24.9634	21.5466	23.5266
0.551709	-1.36769	P40222;Q8N3L3	P40222	Alpha-taxilin	TXLNA	21	20	44.5	44.5	43	61.89	0	323.31	6344100000	124	26.9709	23.6428	24.4908	24.0641	22.7581	24.1793
0.792481	-1.36327	Q8WV22	Q8WV22	Non-structural maintenance of chromosomes element 1 homolog	NSMCE1	4	4	23.7	23.7	23.7	30.855	0	14.717	759920000	17	23.5262	24.2095	21.8745	22.444	21.1161	21.9603
0.471046	-1.36092	Q13627;Q9Y463	Q13627	Dual specificity tyrosine-phosphorylation-regulated kinase 1A	DYRK1A	7	7	11	11	11	85.583	0	18.105	602150000	12	25.2966	21.3884	22.4597	22.5761	21.4136	21.0723
0.478804	-1.3555	Q13155	Q13155	Aminoacyl tRNA synthase complex-interacting multifunctional protein 2	AIMP2	10	10	48.1	48.1	48.1	35.348	0	262.12	10291000000	195	27.5783	26.627	27.1552	26.9946	23.3688	26.9306
0.288262	-1.35532	Q7Z4W1	Q7Z4W1	L-xylulose reductase	DCXR	10	10	61.5	61.5	61.5	25.913	0	84.484	3471300000	47	26.4433	21.6589	24.0269	25.2821	21.1633	21.6177
1.02997	-1.34724	P26196	P26196	Probable ATP-dependent RNA helicase DDX6	DDX6	29	29	77.6	77.6	77.6	54.416	0	323.31	88748000000	560	29.151	29.4898	28.4195	26.8813	28.6708	27.4665
2.24228	-1.34312	P09960	P09960	Leukotriene A-4 hydrolase	LTA4H	19	19	42.2	42.2	42.2	69.284	0	240.57	1959900000	31	22.6688	23.4192	22.8659	21.8515	21.4945	21.5785
0.896727	-1.33898	Q9BSV6	Q9BSV6	tRNA-splicing endonuclease subunit Sen34	TSEN34	9	9	33.5	33.5	33.5	33.652	0	25.132	2172900000	44	25.7574	23.7358	25.0048	24.0652	22.8008	23.615
0.535289	-1.33628	Q8N6R0	Q8N6R0	Methyltransferase-like protein 13	METTL13	31	31	63.2	63.2	63.2	78.767	0	323.31	10448000000	137	29.173	26.8342	27.956	27.5833	27.4568	24.9144
0.298658	-1.33447	Q9Y4P1	Q9Y4P1	Cysteine protease ATG4B	ATG4B	8	8	32.3	32.3	32.3	44.294	0	70.403	2086300000	29	26.7498	25.146	21.7566	25.3368	22.1416	22.1706
0.622655	-1.3333	P45954	P45954	Short/branched chain specific acyl-CoA dehydrogenase, mitochondrial	ACADSB	8	8	20.6	20.6	20.6	47.485	0	12.568	1017500000	16	25.4892	23.8967	24.4914	24.0675	21.6072	24.2026
0.811172	-1.33278	P13804	P13804	Electron transfer flavoprotein subunit alpha, mitochondrial	ETFA	5	5	24.9	24.9	24.9	35.079	0	16.983	862920000	16	24.4355	24.2098	22.5525	21.5537	23.1968	22.4489
2.46093	-1.33134	P22392;O60361	P22392;O60361	Nucleoside diphosphate kinase B;Putative nucleoside diphosphate kinase	NME2;NME2P1	9	5	71.7	71.7	41.4	17.298	0	102.09	17902000000	72	26.2296	26.5589	26.2215	25.3131	25.0265	24.6765
0.40631	-1.32957	P0DPI2;A0A0B4J2D5	P0DPI2;A0A0B4J2D5			10	10	55.2	55.2	55.2	28.17	0	70.327	3828000000	47	26.7967	22.7957	24.329	24.638	23.267	22.0277
0.47648	-1.326	Q9H936;Q9H1K4	Q9H936	Mitochondrial glutamate carrier 1	SLC25A22	10	10	47.1	47.1	47.1	34.47	0	154.41	2444500000	43	25.3963	25.0088	26.9399	25.107	22.3943	25.8657
0.554305	-1.32403	Q8WWH5	Q8WWH5	Probable tRNA pseudouridine synthase 1	TRUB1	16	16	53	53	53	37.252	0	69.406	4933500000	50	25.5961	23.378	24.2699	24.7447	22.5127	22.0145
0.444525	-1.32233	Q9UJX5	Q9UJX5	Anaphase-promoting complex subunit 4	ANAPC4	15	15	25.1	25.1	25.1	92.115	0	93.717	1520900000	45	23.4108	25.7086	24.7787	22.1239	22.3195	25.4877
2.03777	-1.32161	Q9H583	Q9H583	HEAT repeat-containing protein 1;HEAT repeat-containing protein 1, N-terminally processed	HEATR1	18	18	9.9	9.9	9.9	242.37	0	24.968	17746000000	73	28.9418	29.436	29.0371	28.21	27.3956	27.8444
0.474878	-1.31932	Q7Z628;Q9NR81	Q7Z628	Neuroepithelial cell-transforming gene 1 protein	NET1	8	8	14.4	14.4	14.4	67.739	0	13.19	883540000	32	25.5916	24.9646	25.8366	21.8845	24.7085	25.8419
1.15353	-1.31832	Q8N543	Q8N543	Prolyl 3-hydroxylase OGFOD1	OGFOD1	6	6	17.3	17.3	17.3	63.245	0	21.711	471000000	16	23.6796	22.7417	22.9752	20.9109	22.3943	22.1364
0.477244	-1.31744	P55786;A6NEC2	P55786	Puromycin-sensitive aminopeptidase	NPEPPS	34	34	44.2	44.2	44.2	103.28	0	323.31	11618000000	217	29.6461	28.0746	26.799	28.1286	27.2477	25.191
0.596101	-1.31642	Q8NAT1	Q8NAT1	Protein O-linked-mannose beta-1,4-N-acetylglucosaminyltransferase 2	POMGNT2	9	9	23.3	23.3	23.3	66.615	0	194.77	730420000	17	24.9401	22.1356	23.4182	23.2877	21.4335	21.8235
0.775313	-1.31639	Q15022	Q15022	Polycomb protein SUZ12	SUZ12	7	7	10.8	10.8	10.8	83.054	0	8.8847	344890000	22	22.5931	22.9235	23.8095	22.7856	20.4585	22.1327
0.724406	-1.31609	P50851	P50851	Lipopolysaccharide-responsive and beige-like anchor protein	LRBA	35	30	14	14	11.9	319.1	0	63.441	2388400000	134	25.9711	23.6735	24.0559	23.9042	22.4359	23.4121
0.530915	-1.31238	Q9HCN8	Q9HCN8	Stromal cell-derived factor 2-like protein 1	SDF2L1	9	9	50.7	50.7	50.7	23.598	0	323.31	7171900000	72	27.6784	24.7631	27.776	25.6449	24.5497	26.0858
0.736837	-1.31085	P38117	P38117	Electron transfer flavoprotein subunit beta	ETFB	9	9	40	40	40	27.843	0	7.4311	1048500000	12	24.6733	22.4134	23.4689	23.1601	21.5394	21.9236
0.632306	-1.30706	Q9UJA3	Q9UJA3	DNA helicase MCM8	MCM8	6	6	9.2	9.2	9.2	93.696	0	5.1531	1005800000	9	23.6906	22.2092	25.03	21.4351	22.8381	22.7354
0.897711	-1.30514	Q7Z2E3	Q7Z2E3	Aprataxin	APTX	10	10	35.7	35.7	35.7	40.74	0	34.362	1329400000	21	22.5233	23.7479	22.5263	21.9454	20.5713	22.3653
0.778439	-1.30487	Q96B97	Q96B97	SH3 domain-containing kinase-binding protein 1	SH3KBP1	9	9	17.7	17.7	17.7	73.125	0	49.607	395290000	15	23.6686	21.906	24.3148	21.9796	22.4842	21.5109
0.489949	-1.30419	P21912	P21912	Succinate dehydrogenase [ubiquinone] iron-sulfur subunit, mitochondrial	SDHB	11	11	44.6	44.6	44.6	31.629	0	24.932	10001000000	76	26.76	23.6925	25.7185	25.473	22.9951	23.7903
0.616214	-1.30212	P0DN79;P35520	P0DN79;P35520	Cystathionine beta-synthase	CBS	24	24	67.5	67.5	67.5	60.586	0	323.31	26245000000	215	28.0404	26.6959	27.0896	27.6779	25.3325	24.9091
0.652086	-1.30089	Q9Y4K4	Q9Y4K4	Mitogen-activated protein kinase kinase kinase kinase 5	MAP4K5	11	11	18.2	18.2	18.2	95.023	0	323.31	1515200000	23	25.0014	22.7561	22.1199	22.3866	21.6109	21.9771
0.297553	-1.3003	Q9NZW5	Q9NZW5	MAGUK p55 subfamily member 6	MPP6	29	27	62.6	61.3	58.9	61.116	0	178.33	52187000000	154	29.9464	24.8181	28.9708	27.5789	24.9814	27.2742
0.573105	-1.2951	O95831	O95831	Apoptosis-inducing factor 1, mitochondrial	AIFM1	30	30	61.8	61.8	61.8	66.9	0	323.31	157710000000	860	30.945	29.9114	32.9942	30.3543	29.1189	30.4921
0.498059	-1.29187	O75044;P0DMP2;P0DJJ0;Q7Z6B7	O75044	SLIT-ROBO Rho GTPase-activating protein 2	SRGAP2	12	12	14.6	14.6	14.6	120.87	0	42.07	560050000	15	25.3459	21.8064	22.2976	21.9514	21.4062	22.2167
1.45178	-1.29036	P08243	P08243	Asparagine synthetase [glutamine-hydrolyzing]	ASNS	13	13	32.1	32.1	32.1	64.369	0	36.201	3986100000	78	26.9126	25.7079	26.2409	25.3745	24.6083	25.0075
0.580279	-1.28429	P50748	P50748	Kinetochore-associated protein 1	KNTC1	16	16	8.6	8.6	8.6	250.75	0	16.501	771480000	40	25.2613	25.0348	25.01	25.1142	21.8891	24.4499
0.354249	-1.28381	Q16254	Q16254	Transcription factor E2F4	E2F4	9	8	26.2	26.2	24	43.96	0	40.761	8646100000	24	26.8129	26.4387	26.6549	22.3458	26.9126	26.7966
0.461649	-1.28223	A3KMH1	A3KMH1	von Willebrand factor A domain-containing protein 8	VWA8	71	71	39.8	39.8	39.8	214.82	0	288.3	16041000000	456	29.1105	29.6794	32.5185	28.035	29.9299	29.4967
0.769034	-1.28162	Q5T200	Q5T200	Zinc finger CCCH domain-containing protein 13	ZC3H13	2	2	1.5	1.5	1.5	196.63	0	8.221	137400000	8	22.5653	22.2795	22.6619	22.3413	19.7743	21.5463
1.51164	-1.27981	P55884	P55884	Eukaryotic translation initiation factor 3 subunit B	EIF3B	41	41	63.3	63.3	63.3	92.48	0	323.31	23587000000	366	29.4663	28.6872	29.0771	28.3059	27.2056	27.8796
0.650954	-1.27909	Q9UM13	Q9UM13	Anaphase-promoting complex subunit 10	ANAPC10	8	8	55.1	55.1	55.1	21.252	0	81.791	1943000000	31	25.7992	24.1437	24.5338	24.703	22.1834	23.7531
0.577717	-1.27594	P14735	P14735	Insulin-degrading enzyme	IDE	24	24	27.1	27.1	27.1	117.97	0	41.519	10963000000	93	29.3378	26.1966	27.9732	27.1895	25.8907	26.5995
1.02342	-1.27253	P20340	P20340	Ras-related protein Rab-6A	RAB6A	7	2	31.2	31.2	11.5	23.593	0	32.704	2031100000	36	26.3611	25.0748	24.4296	23.9507	23.8203	24.277
2.47639	-1.26967	Q86YT6	Q86YT6	E3 ubiquitin-protein ligase MIB1	MIB1	3	3	4.2	4.2	4.2	110.13	0	4.2088	65715000	8	23.309	23.0834	23.4837	22.2583	21.7001	22.1086
0.674466	-1.26967	P09936	P09936	Ubiquitin carboxyl-terminal hydrolase isozyme L1	UCHL1	8	8	51.1	51.1	51.1	24.824	0	187.51	1986500000	26	24.8096	22.4658	23.4711	21.8817	23.3465	21.7094
0.613135	-1.26858	O60313	O60313	Dynamin-like 120 kDa protein, mitochondrial;Dynamin-like 120 kDa protein, form S1	OPA1	44	44	54.7	54.7	54.7	111.63	0	241.63	29894000000	312	29.7082	27.6048	27.2267	27.92	26.5989	26.215
0.78607	-1.26485	Q6PJ69	Q6PJ69	Tripartite motif-containing protein 65	TRIM65	13	13	33.3	33.3	33.3	57.353	0	140.04	20188000000	48	26.7581	27.9902	29.3244	26.7323	26.8485	26.6974
0.22667	-1.2642	Q9NXW2	Q9NXW2	DnaJ homolog subfamily B member 12	DNAJB12	19	19	49.1	49.1	49.1	41.859	0	251.53	18845000000	155	27.3646	27.0132	26.0702	27.6591	21.2573	27.739
1.04	-1.26365	Q12931	Q12931	Heat shock protein 75 kDa, mitochondrial	TRAP1	30	30	49.4	49.4	49.4	80.109	0	323.31	24919000000	334	30.84	29.4343	29.1504	28.9857	28.2117	28.4362
0.847229	-1.26338	P49006	P49006	MARCKS-related protein	MARCKSL1	3	3	33.8	33.8	33.8	19.529	0	79.4	766420000	27	24.4924	23.6598	22.3942	22.0166	22.8999	21.8398
0.59864	-1.25436	Q92796	Q92796	Disks large homolog 3	DLG3	13	13	24.7	23.3	23.3	90.313	0	158.37	1785400000	31	22.5919	22.3485	24.5033	21.0732	21.4432	23.1641
0.486697	-1.25386	Q08378	Q08378	Golgin subfamily A member 3	GOLGA3	21	21	17	17	17	167.35	0	33.296	1702400000	62	25.3857	25.8317	26.4962	22.581	25.1891	26.1819
0.340393	-1.25289	O75616	O75616	GTPase Era, mitochondrial	ERAL1	9	9	26.1	26.1	26.1	48.349	0	61.53	3067400000	56	27.333	26.317	22.7949	24.5358	22.9763	25.1741
0.770783	-1.25233	Q14566	Q14566	DNA replication licensing factor MCM6	MCM6	30	30	43.8	43.8	43.8	92.888	0	323.31	11105000000	278	28.9938	27.2567	27.536	27.6556	25.8858	26.4882
0.295924	-1.25174	Q8N371	Q8N371	Lysine-specific demethylase 8	KDM8	11	11	36.5	36.5	36.5	47.27	0	79.438	1362500000	18	27.568	23.1834	21.9297	22.7745	23.246	22.9053
2.76722	-1.25105	Q86SQ9	Q86SQ9	Dehydrodolichyl diphosphate syntase complex subunit DHDDS	DHDDS	5	5	17.7	17.7	17.7	38.657	0	8.1829	439080000	10	23.5843	23.6085	23.5183	22.411	21.9988	22.5482
0.572794	-1.24807	Q8TBZ6	Q8TBZ6	tRNA methyltransferase 10 homolog A	TRMT10A	6	6	26	26	26	39.718	0	9.1794	575350000	22	24.5201	22.6978	21.4271	21.1393	22.3495	21.4119
0.990742	-1.248	Q9UPY8	Q9UPY8	Microtubule-associated protein RP/EB family member 3	MAPRE3	5	5	23.1	23.1	23.1	31.982	0	5.9929	1935300000	7	23.5916	21.7909	22.5895	20.952	21.9131	21.3629
0.434285	-1.24788	P43304	P43304	Glycerol-3-phosphate dehydrogenase, mitochondrial	GPD2	16	16	32.6	32.6	32.6	80.852	0	52.416	2381100000	53	26.1162	23.7423	24.8588	25.168	21.7105	24.0951
0.684571	-1.24757	Q8IYB1	Q8IYB1	Protein MB21D2	MB21D2	14	14	36.9	36.9	36.9	55.8	0	110.63	1775800000	21	22.0205	23.6282	23.0849	20.8159	21.1637	23.0113
0.407207	-1.2457	P18085	P18085	ADP-ribosylation factor 4	ARF4	9	7	53.3	53.3	35.6	20.511	0	50.181	12048000000	98	29.7653	25.9242	26.6017	27.2024	25.4032	25.9486
0.286547	-1.24138	P61962	P61962	DDB1- and CUL4-associated factor 7	DCAF7	17	17	54.4	54.4	54.4	38.926	0	323.31	37506000000	184	27.7813	25.5615	24.7508	27.0899	21.9833	25.2964
0.417286	-1.24133	Q6PK18	Q6PK18	2-oxoglutarate and iron-dependent oxygenase domain-containing protein 3	OGFOD3	13	13	46.1	46.1	46.1	35.646	0	323.31	7337300000	55	24.3394	23.0139	25.5907	25.1231	22.0078	22.0891
0.409403	-1.23758	P57740	P57740	Nuclear pore complex protein Nup107	NUP107	14	14	21.6	21.6	21.6	106.37	0	147.73	2573400000	38	25.418	25.6533	25.938	25.3254	21.9175	26.0537
0.35718	-1.22857	Q9Y4Z0	Q9Y4Z0	U6 snRNA-associated Sm-like protein LSm4	LSM4	5	5	25.9	25.9	25.9	15.35	0	8.5198	2684700000	31	25.4157	22.5547	26.64	22.1257	24.5857	24.2134
0.457163	-1.22846	Q05086	Q05086	Ubiquitin-protein ligase E3A	UBE3A	11	11	15.3	15.3	15.3	100.69	0	47.432	892540000	27	24.7333	24.5998	21.4449	22.8299	21.4953	22.7675
1.4279	-1.22482	Q3SY69	Q3SY69	Mitochondrial 10-formyltetrahydrofolate dehydrogenase	ALDH1L2	50	46	68.1	68.1	63.9	101.74	0	323.31	25079000000	346	29.0893	28.3043	29.4548	27.3048	27.9269	27.9423
1.68528	-1.22471	Q04837	Q04837	Single-stranded DNA-binding protein, mitochondrial	SSBP1	12	12	69.6	69.6	69.6	17.259	0	323.31	51192000000	169	28.6539	28.5838	29.1934	27.9526	27.0637	27.7405
0.365563	-1.22443	Q8NFF5	Q8NFF5	FAD synthase;Molybdenum cofactor biosynthesis protein-like region;FAD synthase region	FLAD1	14	14	32.7	32.7	32.7	65.265	0	30.298	1458300000	71	25.8995	22.1717	24.7701	24.6246	22.8842	21.6592
0.104489	-1.22167	Q9H074	Q9H074	Polyadenylate-binding protein-interacting protein 1	PAIP1	25	25	48.2	48.2	48.2	53.524	0	323.31	54153000000	215	21.2815	32.6045	25.632	21.9229	30.4442	23.4858
0.334298	-1.22019	O75818	O75818	Ribonuclease P protein subunit p40	RPP40	16	16	55.6	55.6	55.6	41.833	0	323.31	9521200000	124	27.1217	25.6278	24.5013	24.9734	22.0893	26.5275
1.91072	-1.21912	Q15477	Q15477	Helicase SKI2W	SKIV2L	24	24	28.7	28.7	28.7	137.75	0	51.977	1919900000	74	26.569	25.9324	26.0132	24.8322	25.3383	24.6869
1.11274	-1.21873	Q6DKK2	Q6DKK2	Tetratricopeptide repeat protein 19, mitochondrial	TTC19	4	4	10.3	10.3	10.3	42.456	0.00024184	3.6539	292680000	6	23.718	22.0641	22.679	21.6958	21.8552	21.2538
0.380001	-1.21714	Q6VY07	Q6VY07	Phosphofurin acidic cluster sorting protein 1	PACS1	13	12	15.9	15.9	15.2	104.9	0	13.399	1757500000	37	25.7414	25.4449	25.239	21.6016	25.8621	25.3102
0.7383	-1.21391	O15294	O15294	UDP-N-acetylglucosamine--peptide N-acetylglucosaminyltransferase 110 kDa subunit	OGT	25	25	30.9	30.9	30.9	116.92	0	197.36	3610600000	110	26.7679	25.7691	27.3747	24.937	24.7333	26.5996
0.9634	-1.21293	Q92878	Q92878	DNA repair protein RAD50	RAD50	73	73	54	54	54	153.89	0	255.96	19659000000	417	30.7291	29.0592	30.1315	28.6387	28.2593	29.3831
0.435194	-1.21162	Q76FK4	Q76FK4	Nucleolar protein 8	NOL8	6	6	5.7	5.7	5.7	131.61	0	132.67	299900000	8	23.9394	21.633	24.8509	20.8869	23.2614	22.6401
0.580706	-1.20758	Q14181	Q14181	DNA polymerase alpha subunit B	POLA2	6	6	16.9	16.9	16.9	65.947	0	17.033	1329400000	16	25.3178	22.941	22.9077	23.2728	22.622	21.649
0.582501	-1.20637	Q96F07	Q96F07	Cytoplasmic FMR1-interacting protein 2	CYFIP2	16	16	27.4	13.5	13.5	148.4	0	29.196	1891600000	70	26.3463	25.0847	24.3215	22.7725	25.2279	24.133
0.619018	-1.20386	Q96IU4	Q96IU4	Alpha/beta hydrolase domain-containing protein 14B	ABHD14B	6	6	39.5	39.5	39.5	22.345	0	165.64	4304700000	52	27.1654	24.6969	25.478	25.3612	24.6713	23.6963
0.460071	-1.20086	Q9P0U4	Q9P0U4	CXXC-type zinc finger protein 1	CXXC1	12	12	23.3	23.3	23.3	75.711	0	28.168	1423900000	46	25.2853	24.8441	25.3781	21.7832	24.6761	25.4456
0.226197	-1.1996	P49915	P49915	GMP synthase [glutamine-hydrolyzing]	GMPS	34	34	64.1	64.1	64.1	76.715	0	323.31	16477000000	253	29.3285	24.0352	24.9542	27.3241	24.4203	22.9747
0.546572	-1.19915	P10586;P23468	P10586	Receptor-type tyrosine-protein phosphatase F	PTPRF	14	14	9.1	9.1	9.1	212.88	0	75.664	637500000	19	22.0709	22.8631	25.0383	22.2568	21.3884	22.7297
0.301233	-1.19866	P62834;P61224;A6NIZ1	P62834;P61224;A6NIZ1	Ras-related protein Rap-1A;Ras-related protein Rap-1b;Ras-related protein Rap-1b-like protein	RAP1A;RAP1B	9	9	52.2	52.2	52.2	20.987	0	28.008	2613400000	53	26.4989	25.3684	21.9778	25.1069	22.1607	22.9815
0.184323	-1.19812	P35250	P35250	Replication factor C subunit 2	RFC2	20	20	71.2	71.2	71.2	39.157	0	308.69	11381000000	168	27.4958	27.4156	24.9356	27.8949	20.7561	27.6017
0.877484	-1.19806	Q93100	Q93100	Phosphorylase b kinase regulatory subunit beta	PHKB	12	12	10.6	10.6	10.6	124.88	0	15.236	1973300000	69	27.2239	25.3104	26.933	24.9408	25.2267	25.7057
0.965336	-1.1957	Q2NKJ3	Q2NKJ3	CST complex subunit CTC1	CTC1	9	9	10.7	10.7	10.7	134.61	0	11.215	467640000	11	24.2498	22.614	23.9084	21.9542	22.9606	22.2702
0.302972	-1.19443	P24752	P24752	Acetyl-CoA acetyltransferase, mitochondrial	ACAT1	17	17	50.8	50.8	50.8	45.199	0	323.31	9043200000	81	25.12	24.6153	24.207	22.8357	21.0745	26.4487
0.450766	-1.19376	Q9Y296	Q9Y296	Trafficking protein particle complex subunit 4	TRAPPC4	9	9	41.6	41.6	41.6	24.34	0	54.241	1573500000	26	24.9908	22.373	24.3518	21.1901	22.9233	24.021
0.215986	-1.19314	Q9BZQ6	Q9BZQ6	ER degradation-enhancing alpha-mannosidase-like protein 3	EDEM3	30	30	36.8	36.8	36.8	104.66	0	105.66	4408200000	78	21.6347	25.1755	28.2236	22.975	25.7995	22.68
0.245018	-1.18952	P30520	P30520	Adenylosuccinate synthetase isozyme 2	ADSS	13	13	33.3	33.3	33.3	50.097	0	55.161	3988500000	59	26.9861	22.5451	22.6967	25.2828	21.0733	22.3032
0.457529	-1.18932	P61758	P61758	Prefoldin subunit 3	VBP1	11	11	51.3	51.3	51.3	22.626	0	200.78	7975300000	58	26.0149	22.9217	25.5068	24.3207	24.0891	22.4656
0.767746	-1.1892	Q6P4A7	Q6P4A7	Sideroflexin-4	SFXN4	7	7	30.9	30.9	30.9	37.998	0	29.646	840700000	17	24.1305	24.4194	24.9126	21.9475	24.0006	23.9467
1.09788	-1.18814	P45877	P45877	Peptidyl-prolyl cis-trans isomerase C	PPIC	2	2	9.9	9.9	9.9	22.763	0.002384	2.1577	466320000	2	22.5472	23.3958	22.4823	22.4268	21.388	21.0462
1.88213	-1.18698	O75419	O75419	Cell division control protein 45 homolog	CDC45	13	13	26	26	26	65.568	0	130.43	4477800000	92	28.2592	27.3719	27.7994	26.4075	26.689	26.773
1.10939	-1.18606	Q7L5N1	Q7L5N1	COP9 signalosome complex subunit 6	COPS6	6	6	24.5	24.5	24.5	36.163	0	10.589	666850000	19	23.7371	24.5149	23.1932	22.8004	22.0002	23.0863
0.323512	-1.18579	Q96RQ3	Q96RQ3	Methylcrotonoyl-CoA carboxylase subunit alpha, mitochondrial	MCCC1	5	5	8.3	8.3	8.3	80.472	0	34.316	3355100000	16	26.4024	22.089	25.2458	22.147	24.8189	23.2139
0.278252	-1.18331	Q9HA64	Q9HA64	Ketosamine-3-kinase	FN3KRP	16	16	46.9	46.9	46.9	34.412	0	215.49	43831000000	209	29.4965	23.8359	26.424	26.3834	25.0381	24.7849
0.337777	-1.18261	Q9NXH9	Q9NXH9	tRNA (guanine(26)-N(2))-dimethyltransferase	TRMT1	25	25	48.4	48.4	48.4	72.233	0	323.31	28840000000	627	27.731	30.2706	31.7155	27.6888	28.0554	30.425
0.61882	-1.17946	O75694	O75694	Nuclear pore complex protein Nup155	NUP155	41	41	39.1	39.1	39.1	155.2	0	323.31	18693000000	268	28.506	25.8753	26.4578	26.2452	25.8744	25.1813
0.332188	-1.17802	Q99661	Q99661	Kinesin-like protein KIF2C	KIF2C	20	19	34.5	31.9	30.3	81.312	0	200.25	4983600000	92	26.149	24.1503	24.459	26.1913	23.3813	21.6516
0.430136	-1.17219	Q7L266	Q7L266	Isoaspartyl peptidase/L-asparaginase;Isoaspartyl peptidase/L-asparaginase alpha chain;Isoaspartyl peptidase/L-asparaginase beta chain	ASRGL1	9	9	46.1	46.1	46.1	32.054	0	176.59	855900000	22	24.2433	20.505	23.5649	21.3215	21.9626	21.5126
0.31572	-1.16985	Q7Z417	Q7Z417	Nuclear fragile X mental retardation-interacting protein 2	NUFIP2	7	7	14.4	14.4	14.4	76.12	0	16.568	1399400000	17	21.7128	26.2681	21.7426	21.9332	22.0478	22.2328
0.305467	-1.1665	O75153;Q9Y5I4	O75153	Clustered mitochondria protein homolog	CLUH	47	47	47.7	47.7	47.7	146.67	0	323.31	10539000000	258	28.9254	25.6682	24.557	26.6786	23.7799	25.1927
0.931035	-1.16547	P11586	P11586	C-1-tetrahydrofolate synthase, cytoplasmic;Methylenetetrahydrofolate dehydrogenase;Methenyltetrahydrofolate cyclohydrolase;Formyltetrahydrofolate synthetase;C-1-tetrahydrofolate synthase, cytoplasmic, N-terminally processed	MTHFD1	67	66	74.7	74.7	73.6	101.56	0	323.31	157380000000	1144	32.4173	30.6826	31.6087	31.0005	30.0226	30.1891
0.626315	-1.16447	P49721	P49721	Proteasome subunit beta type-2	PSMB2	6	6	33.8	33.8	33.8	22.836	0	46.694	3058800000	38	25.0127	24.8781	26.4484	24.0988	23.2255	25.5214
0.587747	-1.16356	Q13308	Q13308	Inactive tyrosine-protein kinase 7	PTK7	6	6	7.5	7.5	7.5	118.39	0	9.2359	406140000	7	23.7535	22.1784	21.4998	22.1144	20.1881	21.6385
0.278047	-1.16238	Q9Y508	Q9Y508	E3 ubiquitin-protein ligase RNF114	RNF114	9	9	53.9	53.9	53.9	25.694	0	117.84	5530300000	54	27.007	24.2364	22.0379	25.0049	22.3816	22.4076
2.33787	-1.16222	P27708	P27708	CAD protein;Glutamine-dependent carbamoyl-phosphate synthase;Aspartate carbamoyltransferase;Dihydroorotase	CAD	77	75	44.7	44.7	44	242.98	0	323.31	37769000000	998	32.1517	31.8064	32.3353	30.6861	31.1284	30.9923
1.59512	-1.16124	Q9BVK6	Q9BVK6	Transmembrane emp24 domain-containing protein 9	TMED9	4	4	15.3	15.3	15.3	27.277	0	16.658	255470000	15	23.4712	23.6523	22.7726	21.7961	22.485	22.1314
0.442941	-1.16094	Q3ZCM7	Q3ZCM7	Tubulin beta-8 chain	TUBB8	2	2	24.5	7.4	7.4	49.775	0	323.31	28748000000	117	28.4107	27.0381	30.2343	28.3103	27.7252	26.1648
0.31256	-1.1579	Q9BY42	Q9BY42	Protein RTF2 homolog	RTFDC1	9	9	32.4	32.4	32.4	33.886	0	59.77	2015900000	42	25.3221	21.8925	24.1795	24.6571	20.7532	22.5101
0.864042	-1.15609	Q8TEQ6	Q8TEQ6	Gem-associated protein 5	GEMIN5	52	52	40.3	40.3	40.3	168.59	0	294.21	22496000000	317	29.4325	28.8711	30.1007	27.4088	28.3501	29.1772
0.275739	-1.1553	P07355	P07355	Annexin A2	ANXA2	36	13	77	77	23.6	38.604	0	323.31	247690000000	612	28.493	24.2206	25.8004	27.172	23.3572	24.5189
0.306927	-1.15417	Q15365	Q15365	Poly(rC)-binding protein 1	PCBP1	18	14	84.8	84.8	73.9	37.497	0	323.31	70441000000	441	30.1553	28.5622	28.1618	29.8842	25.1254	28.4072
0.326724	-1.1538	Q7KZ85	Q7KZ85	Transcription elongation factor SPT6	SUPT6H	12	12	9.7	9.7	9.7	199.07	0	21.896	747770000	34	25.7227	22.3239	25.0158	25.2277	22.029	22.3443
0.274552	-1.15329	Q99653	Q99653	Calcineurin B homologous protein 1	CHP1	12	12	76.4	76.4	76.4	22.456	0	229.3	5764700000	44	27.1991	22.0165	26.0746	24.9055	22.8319	24.0928
0.72398	-1.15265	Q9H6Z4	Q9H6Z4	Ran-binding protein 3	RANBP3	10	10	25.6	25.6	25.6	60.209	0	141.02	1531900000	28	24.0947	22.0162	22.7227	22.5845	21.4619	21.3293
0.325966	-1.15059	Q9BVA0	Q9BVA0	Katanin p80 WD40 repeat-containing subunit B1	KATNB1	23	23	53.3	53.3	53.3	72.333	0	323.31	4371900000	73	26.9188	22.8156	22.648	23.226	22.2068	23.4978
0.391343	-1.14554	Q96CW5	Q96CW5	Gamma-tubulin complex component 3	TUBGCP3	17	17	24.5	24.5	24.5	103.57	0	49.81	1399400000	60	25.3257	25.2021	25.5404	21.7526	25.3177	25.5613
0.816865	-1.14455	O75122	O75122	CLIP-associating protein 2	CLASP2	44	37	39.5	39.5	34.2	141.06	0	278.86	8049800000	198	27.0519	27.5653	26.9524	24.8218	26.8351	26.479
0.601666	-1.14377	Q15118;Q15119	Q15118	[Pyruvate dehydrogenase (acetyl-transferring)] kinase isozyme 1, mitochondrial	PDK1	7	7	22	19.5	19.5	49.244	0	25.096	876380000	15	24.8423	21.9481	23.1238	22.3887	22.1749	21.9192
0.454201	-1.14324	P35244	P35244	Replication protein A 14 kDa subunit	RPA3	7	7	86.8	86.8	86.8	13.569	0	19.628	817910000	25	24.8735	25.9053	24.8135	22.0257	24.8084	25.3285
0.466267	-1.14216	O15270	O15270	Serine palmitoyltransferase 2	SPTLC2	8	8	19.4	19.4	19.4	62.924	0	27.736	756430000	17	22.5911	22.4758	24.1917	23.7118	20.7362	21.3841
0.596388	-1.14152	Q9Y478	Q9Y478	5-AMP-activated protein kinase subunit beta-1	PRKAB1	7	7	42.6	42.6	42.6	30.382	0	178.04	1291900000	18	24.4352	24.1755	22.067	22.9095	22.7468	21.5969
0.273881	-1.14084	O14979	O14979	Heterogeneous nuclear ribonucleoprotein D-like	HNRNPDL	21	21	36.9	35	35	46.437	0	323.31	96801000000	310	27.937	32.8832	27.8096	28.4417	28.4486	28.3169
0.705338	-1.13883	P49247	P49247	Ribose-5-phosphate isomerase	RPIA	4	4	19.6	19.6	19.6	33.269	0	5.0397	808480000	4	24.5625	23.2428	22.2735	22.2401	21.6559	22.7663
1.69056	-1.13848	Q04637;REV__Q8NEG2	Q04637	Eukaryotic translation initiation factor 4 gamma 1	EIF4G1	42	38	28	28	25.3	175.49	0	187.26	9825800000	242	28.6052	27.8367	27.9457	27.0052	27.3109	26.6561
0.414307	-1.13741	Q9UBX3	Q9UBX3	Mitochondrial dicarboxylate carrier	SLC25A10	5	5	24	24	24	31.282	0	12.949	909100000	14	24.0368	21.6694	24.7206	21.5219	21.7327	23.76
0.337517	-1.1346	P35249	P35249	Replication factor C subunit 4	RFC4	24	24	69.7	69.7	69.7	39.681	0	323.31	19506000000	225	28.5452	27.546	27.5165	28.4916	24.0883	27.624
0.667727	-1.13366	Q9Y570	Q9Y570	Protein phosphatase methylesterase 1	PPME1	9	9	35.2	35.2	35.2	42.315	0	53.26	1312700000	30	24.8894	22.4105	22.7986	22.2586	22.2343	22.2046
0.698217	-1.13342	Q9P016	Q9P016	Thymocyte nuclear protein 1	THYN1	7	7	32.9	32.9	32.9	25.697	0	63.51	3131800000	24	24.3713	21.9228	23.7069	22.4282	22.068	22.1045
0.188756	-1.13044	P53985	P53985	Monocarboxylate transporter 1	SLC16A1	8	8	21	21	21	53.944	0	43.306	2948400000	67	29.2234	24.9939	22.4452	26.3378	22.3395	24.5939
0.343247	-1.12667	Q8WZ42	Q8WZ42	Titin	TTN	7	7	0.3	0.3	0.3	3816	0.00091617	2.8959	521420000	9	21.932	22.4447	25.3208	23.8158	21.3562	21.1455
0.837662	-1.12661	Q9BQE3	Q9BQE3	Tubulin alpha-1C chain	TUBA1C	4	4	83.5	15.1	15.1	49.895	0	259.76	8052000000	125	27.8615	26.5882	27.9751	26.874	26.6922	25.4788
0.120176	-1.12594	Q92804	Q92804	TATA-binding protein-associated factor 2N	TAF15	15	13	26.5	26.5	26.5	61.829	0	323.31	136820000000	655	26.007	34.308	26.8088	25.0243	32.151	26.5705
0.27965	-1.12556	Q9Y5Y2	Q9Y5Y2	Cytosolic Fe-S cluster assembly factor NUBP2	NUBP2	7	7	45.4	45.4	45.4	28.825	0	68.617	2454700000	37	25.9543	22.9312	22.7089	25.1408	21.0359	22.041
0.779911	-1.1221	Q9BXS5;Q9Y6Q5	Q9BXS5	AP-1 complex subunit mu-1	AP1M1	15	15	43.3	43.3	43.3	48.586	0	31.138	34525000000	92	30.3696	31.8284	31.7575	30.8691	29.3085	30.4117
0.23482	-1.1192	O43795	O43795	Unconventional myosin-Ib	MYO1B	36	33	36.6	36.6	34.8	131.98	0	232.93	7531600000	140	25.1661	28.911	28.1655	24.6929	29.2573	24.9349
0.437594	-1.11861	Q9UL46	Q9UL46	Proteasome activator complex subunit 2	PSME2	11	11	65.3	65.3	65.3	27.401	0	210.09	2936200000	49	25.1766	24.5416	21.6581	22.7452	22.9251	22.3502
0.30566	-1.11192	O60256	O60256	Phosphoribosyl pyrophosphate synthase-associated protein 2	PRPSAP2	10	9	35	35	31.2	40.925	0	59.469	2598900000	43	25.9518	23.2207	21.9832	24.3992	21.9389	21.4818
0.80915	-1.11052	P24539	P24539	ATP synthase F(0) complex subunit B1, mitochondrial	ATP5F1	11	11	52.3	52.3	52.3	28.908	0	323.31	7696500000	88	26.2468	25.1027	25.6774	25.3938	23.5449	24.7566
0.158294	-1.1077	Q9Y295	Q9Y295	Developmentally-regulated GTP-binding protein 1	DRG1	23	23	75.5	75.5	75.5	40.542	0	323.31	53156000000	286	29.6524	26.7461	24.5996	29.0236	21.7068	26.9447
0.488242	-1.10314	Q6IBS0	Q6IBS0	Twinfilin-2	TWF2	10	9	38.1	38.1	36.1	39.548	0	292.43	1654000000	31	24.7825	22.4266	22.5248	21.5967	23.365	21.4628
0.520552	-1.09772	Q9P015	Q9P015	39S ribosomal protein L15, mitochondrial	MRPL15	11	11	48.3	48.3	48.3	33.419	0	21.223	950050000	39	24.0751	25.4033	24.2502	22.3357	23.0134	25.0863
0.634603	-1.09672	P41240;P42679	P41240	Tyrosine-protein kinase CSK	CSK	22	22	61.3	61.3	61.3	50.704	0	323.31	14371000000	84	24.832	22.6294	24.3995	23.0918	23.3855	22.0934
0.323095	-1.0958	O43815	O43815	Striatin	STRN	16	16	31.4	31.4	31.4	86.131	0	165.63	3146000000	66	25.2161	25.2852	26.7225	22.0798	25.5359	26.3207
0.268475	-1.09467	Q9UN37;Q6PIW4	Q9UN37	Vacuolar protein sorting-associated protein 4A	VPS4A	14	11	35.5	35.5	29.1	48.897	0	120.72	10689000000	83	29.7505	24.8974	29.4105	27.4109	25.9996	27.3639
0.419887	-1.09194	P14923	P14923	Junction plakoglobin	JUP	20	16	34.8	34.8	28.3	81.744	0	43.047	2571000000	75	26.6047	26.6033	23.8755	23.9855	25.8691	23.953
0.475419	-1.09168	Q9BXW7	Q9BXW7	Cat eye syndrome critical region protein 5	CECR5	15	15	53.4	53.4	53.4	46.321	0	259.45	7058400000	109	27.7241	25.5626	25.5386	26.3991	24.0341	25.1171
0.281148	-1.08701	P28074	P28074	Proteasome subunit beta type-5	PSMB5	12	12	51.3	51.3	51.3	28.48	0	100.74	4107100000	70	25.4197	25.4318	26.7111	25.3376	21.9377	27.0263
0.704897	-1.0867	Q14671	Q14671	Pumilio homolog 1	PUM1	7	4	5.9	5.9	3.5	126.47	0	7.504	786870000	26	23.6196	24.4996	23.5875	21.5719	23.1989	23.6757
0.169074	-1.08657	Q99700	Q99700	Ataxin-2	ATXN2	18	18	17.9	17.9	17.9	140.28	0	52.145	2452000000	68	24.748	27.8394	20.8398	22.1437	26.0615	21.9623
0.4944	-1.08558	Q9C0D5	Q9C0D5	Protein TANC1	TANC1	9	9	6.4	6.4	6.4	202.22	0	10.25	192960000	14	24.5611	21.5897	22.4248	21.0846	22.3359	21.8983
0.67989	-1.08391	P59998	P59998	Actin-related protein 2/3 complex subunit 4	ARPC4	6	6	41.7	41.7	41.7	19.667	0	9.2239	429850000	19	23.5882	23.7093	22.363	21.4107	23.2898	21.7083
0.434101	-1.08331	P11172	P11172	Uridine 5-monophosphate synthase;Orotate phosphoribosyltransferase;Orotidine 5-phosphate decarboxylase	UMPS	26	26	66.2	66.2	66.2	52.221	0	245.19	21091000000	130	28.2118	25.0215	27.9821	26.368	25.409	26.1885
0.250213	-1.081	Q8IXI1	Q8IXI1	Mitochondrial Rho GTPase 2	RHOT2	14	13	36.4	36.4	34.6	68.117	0	116.21	2299600000	51	26.8795	22.2318	24.896	25.2757	21.6403	23.8483
0.845183	-1.08001	Q4G176	Q4G176	Acyl-CoA synthetase family member 3, mitochondrial	ACSF3	9	9	23.4	23.4	23.4	64.129	0	12.14	818080000	15	22.6043	23.798	24.2486	22.8884	22.7118	21.8106
0.55013	-1.07994	P14314	P14314	Glucosidase 2 subunit beta	PRKCSH	9	9	18.8	18.8	18.8	59.425	0	18.212	1647500000	48	24.3725	25.1216	25.3161	22.3754	23.9888	25.2061
0.64194	-1.07881	Q96AY3	Q96AY3	Peptidyl-prolyl cis-trans isomerase FKBP10	FKBP10	15	15	32.5	32.5	32.5	64.244	0	117.45	2439100000	54	25.9414	23.9473	25.6045	24.7499	23.2474	24.2594
0.375223	-1.07831	Q9UKI8	Q9UKI8	Serine/threonine-protein kinase tousled-like 1	TLK1	3	3	7.4	4.7	4.7	86.699	0	14.218	766820000	15	25.2325	22.531	21.3855	21.6503	22.7467	21.5172
0.481142	-1.07296	Q5SRE5	Q5SRE5	Nucleoporin NUP188 homolog	NUP188	11	11	7.3	7.3	7.3	196.04	0	11.337	483900000	51	25.398	23.3883	25.4638	24.5963	22.3279	24.107
0.338327	-1.07291	P63244	P63244	Guanine nucleotide-binding protein subunit beta-2-like 1;Guanine nucleotide-binding protein subunit beta-2-like 1, N-terminally processed	GNB2L1	22	22	85.5	85.5	85.5	35.076	0	323.31	47455000000	457	31.4052	27.4725	28.4001	29.1098	27.2933	27.6559
0.999446	-1.07178	Q16531	Q16531	DNA damage-binding protein 1	DDB1	70	70	55.7	55.7	55.7	126.97	0	323.31	157560000000	1495	33.5294	32.665	33.6751	32.4669	31.4498	32.7374
0.288593	-1.07052	P62879	P62879	Guanine nucleotide-binding protein G(I)/G(S)/G(T) subunit beta-2	GNB2	11	8	65.3	49.1	41.2	37.331	0	323.31	6669000000	65	26.5271	25.6278	23.898	25.3235	25.793	21.7249
0.25134	-1.06913	O00159	O00159	Unconventional myosin-Ic	MYO1C	45	45	47.7	47.7	47.7	121.68	0	274.68	13599000000	219	26.9402	29.5629	28.4945	24.5439	29.7406	27.5057
0.967009	-1.06877	P51148	P51148	Ras-related protein Rab-5C	RAB5C	7	4	42.1	42.1	27.3	23.482	0	138.91	2400500000	31	25.9085	24.7663	25.1224	24.0211	24.9476	23.6222
0.653474	-1.06846	O75382	O75382	Tripartite motif-containing protein 3	TRIM3	14	13	26.6	26.6	25.1	80.829	0	145.31	878570000	25	21.4807	23.3095	22.9395	21.5881	22.3056	20.6306
1.61323	-1.06799	O95486	O95486	Protein transport protein Sec24A	SEC24A	18	18	20.7	19.9	19.9	119.75	0	50.583	2758800000	82	24.0568	23.6987	23.503	23.1617	22.2847	22.6082
0.569142	-1.06641	Q8IUR7	Q8IUR7	Armadillo repeat-containing protein 8	ARMC8	14	14	26.3	26.3	26.3	75.509	0	40.827	1042400000	44	24.238	22.9144	24.2712	22.0425	22.0343	24.1476
0.251208	-1.06613	P46020	P46020	Phosphorylase b kinase regulatory subunit alpha, skeletal muscle isoform	PHKA1	12	12	10.8	10.8	10.8	137.31	0	10.529	5496100000	38	26.5632	25.2104	25.0545	21.6088	24.8495	27.1715
0.584785	-1.0657	Q6NZ67;Q6P582	Q6NZ67;Q6P582	Mitotic-spindle organizing protein 2B;Mitotic-spindle organizing protein 2A	MZT2B;MZT2A	4	3	51.9	51.9	38.6	16.225	0	7.1465	158330000	6	22.2152	22.6558	22.3171	20.1096	21.0394	22.842
0.377276	-1.0656	P41229;Q9BY66	P41229;Q9BY66	Lysine-specific demethylase 5C;Lysine-specific demethylase 5D	KDM5C;KDM5D	12	9	9.6	9.6	7.6	175.72	0	14.838	317570000	16	25.5541	22.4361	23.9675	21.8957	24.4312	22.4341
0.648788	-1.06524	Q969X6	Q969X6	Cirhin	CIRH1A	17	17	31.5	31.5	31.5	76.889	0	184.07	7666700000	163	28.6394	26.1679	27.4547	26.2176	26.0926	26.7561
0.224791	-1.06401	Q9NXS2	Q9NXS2	Glutaminyl-peptide cyclotransferase-like protein	QPCTL	20	20	53.9	53.9	53.9	42.924	0	323.31	19075000000	141	27.9972	26.7923	26.5426	28.3914	22.5214	27.2273
0.234237	-1.06258	Q99873;Q9NR22	Q99873	Protein arginine N-methyltransferase 1	PRMT1	21	21	58	58	58	42.461	0	323.31	52953000000	658	30.2989	28.1592	26.374	29.1466	24.5554	27.9424
0.267494	-1.06055	O43759	O43759	Synaptogyrin-1	SYNGR1	2	2	10.3	10.3	10.3	25.455	0.001348	2.6312	1598300000	4	21.7738	25.0551	24.8941	21.2833	25.1404	22.1177
1.06761	-1.05886	O15260	O15260	Surfeit locus protein 4	SURF4	4	4	21.2	21.2	21.2	30.394	0	103.47	553370000	27	23.708	23.582	24.304	23.5	22.0822	22.8352
0.2567	-1.05622	Q8NDT2	Q8NDT2	Putative RNA-binding protein 15B	RBM15B	6	6	10.7	9.6	9.6	97.204	0	10.964	1163800000	21	26.4532	21.805	25.6702	22.0213	24.3577	24.3807
0.492247	-1.05358	Q14166	Q14166	Tubulin--tyrosine ligase-like protein 12	TTLL12	17	17	40.4	40.4	40.4	74.403	0	127.69	1714600000	47	23.7273	23.3944	23.3083	22.3554	20.8573	24.0566
0.389517	-1.05284	Q5VT66	Q5VT66	Mitochondrial amidoxime-reducing component 1	2020-03-01	5	4	24.6	24.6	20.2	37.499	0	101.5	1908000000	18	25.8859	22.9866	23.7912	24.6014	22.7919	22.1119
0.248458	-1.05232	Q96C86	Q96C86	m7GpppX diphosphatase	DCPS	4	4	12.8	12.8	12.8	38.608	0	5.2157	4725600000	20	22.2461	22.1389	27.1462	22.2121	23.1188	23.0432
1.17875	-1.05155	Q86VI3	Q86VI3	Ras GTPase-activating-like protein IQGAP3	IQGAP3	47	47	35.9	34.8	34.8	184.7	0	137.24	12197000000	185	29.2686	29.3298	30.0314	27.8829	29.0609	28.5314
0.181881	-1.04967	Q16539	Q16539	Mitogen-activated protein kinase 14	MAPK14	19	19	75.8	75.8	75.8	41.293	0	323.31	11188000000	153	27.403	22.8852	24.1957	27.2589	22.0174	22.0586
0.843721	-1.04867	Q9H3S7	Q9H3S7	Tyrosine-protein phosphatase non-receptor type 23	PTPN23	8	8	6.1	6.1	6.1	178.97	0	6.9203	260840000	17	23.5469	22.8641	24.1107	21.9912	23.3596	22.0249
0.391644	-1.04545	P57081	P57081	tRNA (guanine-N(7)-)-methyltransferase non-catalytic subunit WDR4	WDR4	6	6	21.1	21.1	21.1	45.489	0	29.785	606750000	30	25.0107	22.7669	21.2641	21.9034	21.5033	22.4985
0.272885	-1.04533	Q9BPX7	Q9BPX7	UPF0415 protein C7orf25	C7orf25	11	11	31.8	31.8	31.8	46.45	0	50.391	1282500000	38	25.0667	26.0015	21.4408	24.2073	21.9555	23.2101
0.393016	-1.04365	Q16512	Q16512	Serine/threonine-protein kinase N1	PKN1	19	19	27.1	26.2	26.2	103.93	0	66.388	1392000000	33	24.7721	21.9078	23.7281	21.5155	21.8574	23.9042
0.202885	-1.03865	Q13162	Q13162	Peroxiredoxin-4	PRDX4	10	10	62	57.6	57.6	30.54	0	83.677	4857800000	68	25.8613	20.8151	26.2984	22.8672	21.9844	25.0072
0.539755	-1.03797	Q16775	Q16775	Hydroxyacylglutathione hydrolase, mitochondrial	HAGH	10	10	39.3	39.3	39.3	33.805	0	186.26	10005000000	138	27.3702	26.1802	28.195	26.6713	24.9917	26.9685
0.906584	-1.03795	Q9H4A6;Q9H4A5	Q9H4A6	Golgi phosphoprotein 3	GOLPH3	3	3	17.8	17.8	17.8	33.81	0.0022041	2.3595	59282000	5	22.2832	21.441	22.3029	21.5679	21.2619	20.0835
0.286149	-1.03692	P53582	P53582	Methionine aminopeptidase 1	METAP1	11	11	41.5	41.5	41.5	43.215	0	28.332	2950500000	30	25.837	22.961	23.2558	25.2639	21.8994	21.7797
0.839028	-1.03595	Q96RE7;Q96BF6	Q96RE7	Nucleus accumbens-associated protein 1	NACC1	6	6	19	19	19	57.258	0	18.329	125620000	11	23.7108	22.6685	24.1129	22.9988	21.7318	22.6538
0.195792	-1.03568	Q9NZ01	Q9NZ01	Very-long-chain enoyl-CoA reductase	TECR	8	8	26.6	26.6	26.6	36.034	0	18.303	3081200000	54	27.0196	22.6551	25.1064	25.9393	20.7567	24.978
0.654384	-1.03438	Q9BYI3	Q9BYI3	Hyccin	FAM126A	3	3	7.3	7.3	7.3	57.625	0	4.3713	604030000	16	23.9318	22.8891	22.3901	21.9126	23.0485	21.1468
0.316553	-1.03408	Q9NRF8	Q9NRF8	CTP synthase 2	CTPS2	11	11	27.8	23.4	23.4	65.677	0	19.068	1933200000	35	25.8532	24.8069	23.7386	24.8929	25.0161	21.3875
1.02886	-1.03212	Q9BPW8	Q9BPW8	Protein NipSnap homolog 1	NIPSNAP1	16	15	48.6	48.6	46.1	33.31	0	141.22	23365000000	164	26.5604	26.3829	26.8359	24.6633	26.106	25.9135
0.824458	-1.03031	Q8TEX9	Q8TEX9	Importin-4	IPO4	36	36	48.3	48.3	48.3	118.71	0	323.31	21784000000	358	27.8803	28.7602	27.3529	26.7166	27.7662	26.4198
0.272884	-1.03015	P05091	P05091	Aldehyde dehydrogenase, mitochondrial	ALDH2	19	18	48.7	47.2	45.8	56.381	0	121.42	6908200000	85	26.6389	23.6921	25.9207	26.478	22.2313	24.4521
0.402847	-1.02983	P26640	P26640	Valine--tRNA ligase	VARS	49	49	49.9	49.9	49.9	140.47	0	323.31	13306000000	388	28.7678	28.2757	29.0632	25.6899	28.0212	29.3062
0.424263	-1.02967	Q9NRG9	Q9NRG9	Aladin	AAAS	11	11	30	30	30	59.573	0	33.245	1738300000	48	25.9124	22.6834	24.5776	24.032	22.527	23.5254
0.516071	-1.02788	Q8TBC4	Q8TBC4	NEDD8-activating enzyme E1 catalytic subunit	UBA3	17	17	53.6	53.6	53.6	51.852	0	102.52	3535300000	54	24.3391	23.0028	24.1631	24.2789	21.6978	22.4446
0.921647	-1.02669	O75251	O75251	NADH dehydrogenase [ubiquinone] iron-sulfur protein 7, mitochondrial	NDUFS7	5	5	26.8	26.8	26.8	23.563	0	67.083	1772800000	30	24.8591	25.9914	24.8254	23.5429	24.304	24.7489
0.212882	-1.02592	Q96EK7	Q96EK7	Constitutive coactivator of peroxisome proliferator-activated receptor gamma	FAM120B	31	31	41.3	41.3	41.3	103.78	0	140.3	6262400000	118	27.9863	27.3662	22.4504	25.0913	25.944	23.6898
0.308392	-1.02567	P36969	P36969	Phospholipid hydroperoxide glutathione peroxidase, mitochondrial	GPX4	6	6	28.4	28.4	28.4	22.174	0	11.49	2473100000	17	26.0909	25.7798	24.3874	25.8672	25.4082	21.9056
0.150383	-1.02541	P31153;Q00266	P31153	S-adenosylmethionine synthase isoform type-2	MAT2A	15	15	41.5	41.5	41.5	43.66	0	323.31	13250000000	155	29.2722	26.5236	22.5869	27.8648	25.2616	22.1801
0.366881	-1.02476	Q99570	Q99570	Phosphoinositide 3-kinase regulatory subunit 4	PIK3R4	17	17	15.5	15.5	15.5	153.1	0	19.27	2450700000	62	27.9673	24.562	27.6251	25.8585	26.3544	24.8672
0.633187	-1.02427	P28838	P28838	Cytosol aminopeptidase	LAP3	16	16	41.4	41.4	41.4	56.166	0	29.568	8393200000	52	27.5738	27.1883	26.9048	27.419	24.9847	26.1905
0.78029	-1.02364	P68363;Q9H853	P68363	Tubulin alpha-1B chain	TUBA1B	32	0	83.6	83.6	0	50.151	0	323.31	735760000000	2811	34.5714	33.4065	34.7804	33.8024	33.4931	32.3919
0.638133	-1.02359	Q13620	Q13620	Cullin-4B	CUL4B	35	24	42.2	42.2	31.1	103.98	0	188.97	7753700000	200	29.0232	28.2205	27.2986	28.1031	27.0774	26.2909
0.34564	-1.02196	O43776	O43776	Asparagine--tRNA ligase, cytoplasmic	NARS	10	10	24.6	24.6	24.6	62.942	0	37.118	2200900000	39	24.7704	21.987	24.5059	24.4013	21.6621	22.134
0.402664	-1.02169	Q9NZQ3	Q9NZQ3	NCK-interacting protein with SH3 domain	NCKIPSD	12	12	22	22	22	78.959	0	22.693	763440000	20	22.8388	21.1	23.8816	22.8853	20.4622	21.4078
0.633007	-1.02143	Q9Y4U1	Q9Y4U1	Methylmalonic aciduria and homocystinuria type C protein	MMACHC	12	12	55.3	55.3	55.3	31.728	0	323.31	15420000000	265	28.7621	28.0666	28.9105	27.8964	26.2502	28.5284
0.493619	-1.02113	Q9Y5L0	Q9Y5L0	Transportin-3	TNPO3	6	6	9.5	9.5	9.5	104.2	0	27.002	7317700000	30	26.3136	24.8862	25.8525	26.0207	23.2574	24.7108
1.15541	-1.01732	Q9NQX4	Q9NQX4	Unconventional myosin-Vc	MYO5C	3	3	4.2	1.8	1.8	202.81	0.00024219	3.664	1022800000	6	22.6655	23.709	23.3145	21.9492	21.9142	22.7737
1.21201	-1.00837	Q8NCM8	Q8NCM8	Cytoplasmic dynein 2 heavy chain 1	DYNC2H1	74	74	18.9	18.9	18.9	492.62	0	70.597	11332000000	147	28.0714	27.9593	28.0045	26.2554	27.1884	27.5664
0.537143	-1.00732	Q9UBP6	Q9UBP6	tRNA (guanine-N(7)-)-methyltransferase	METTL1	8	8	37.7	37.7	37.7	31.471	0	26.862	1064500000	23	23.9949	21.4137	21.9211	20.9501	21.5994	21.7582
0.396763	-1.00671	P15531	P15531	Nucleoside diphosphate kinase A	NME1	5	5	69.7	39.5	39.5	17.149	0	50.131	3994900000	22	21.5497	21.8891	24.5631	21.4815	20.9118	22.5885
0.82118	-1.00633	Q9BWH6	Q9BWH6	RNA polymerase II-associated protein 1	RPAP1	5	5	3.5	3.5	3.5	152.75	0	5.3818	1076300000	14	24.0885	22.8672	24.426	22.1704	23.0046	23.1878
0.260774	-1.00566	Q14966	Q14966	Zinc finger protein 638	ZNF638	30	30	18.1	18.1	18.1	220.62	0	46.995	2209300000	113	25.2101	26.8863	26.8874	22.558	27.3498	26.0591
1.15232	-1.00471	Q8IWF6	Q8IWF6	Protein DENND6A	DENND6A	2	2	5.4	5.4	5.4	69.574	0	8.6175	147060000	4	23.6387	22.708	23.3768	22.796	22.1545	21.7587
0.854776	-1.00318	Q9H857	Q9H857	5-nucleotidase domain-containing protein 2	NT5DC2	23	23	60.2	60.2	60.2	60.718	0	279.04	21561000000	192	27.8556	26.6893	28.0763	26.6645	25.9037	27.0434
0.830222	-1.00295	Q13618	Q13618	Cullin-3	CUL3	17	17	27.3	27.3	27.3	88.929	0	53.641	3667800000	86	27.3404	26.3595	26.2977	26.0549	26.1624	24.7714
1.3186	-0.99965	Q00688	Q00688	Peptidyl-prolyl cis-trans isomerase FKBP3	FKBP3	3	3	11.6	11.6	11.6	25.177	0.00091975	2.9415	69940000	7	23.375	22.3943	23.0165	22.3354	21.6371	21.8144
0.678437	-0.994647	P62495	P62495	Eukaryotic peptide chain release factor subunit 1	ETF1	6	6	19.5	19.5	19.5	49.03	0	29.589	437780000	12	23.4066	21.8857	22.4017	20.8264	22.506	21.3777
0.216795	-0.994178	Q9BXJ9	Q9BXJ9	N-alpha-acetyltransferase 15, NatA auxiliary subunit	NAA15	38	33	47.8	47.8	43.2	101.27	0	286.23	11124000000	184	27.7965	23.798	24.1197	26.7234	23.0231	22.9851
0.247478	-0.992655	Q9BVC4	Q9BVC4	Target of rapamycin complex subunit LST8	MLST8	7	7	28.8	28.8	28.8	35.876	0	274.09	1840000000	29	25.7627	22.1921	22.5325	24.7151	21.3255	21.4688
0.448967	-0.990647	P24941	P24941	Cyclin-dependent kinase 2	CDK2	11	10	53	46.6	41.9	33.929	0	95.886	4217500000	48	25.8046	24.8259	24.2429	25.1982	22.3796	24.3236
0.788357	-0.989948	Q9H490	Q9H490	Phosphatidylinositol glycan anchor biosynthesis class U protein	PIGU	3	3	8.7	8.7	8.7	50.051	0.00024172	3.6502	216310000	9	24.6128	23.5105	22.7684	22.2077	22.9336	22.7806
0.483653	-0.9883	P51946	P51946	Cyclin-H	CCNH	14	14	52	52	52	37.643	0	131.09	1778100000	25	25	23.6488	22.3661	23.1116	21.7648	23.1736
0.238855	-0.987626	O75832	O75832	26S proteasome non-ATPase regulatory subunit 10	PSMD10	8	8	40.7	40.7	40.7	24.428	0	98.209	2682300000	44	26.7958	21.6395	25.3917	22.8698	23.3436	24.6506
0.343703	-0.987576	P33992	P33992	DNA replication licensing factor MCM5	MCM5	52	52	66.1	66.1	66.1	82.285	0	323.31	116760000000	1071	32.3536	29.1861	29.837	30.8576	28.8664	28.6901
0.745014	-0.987499	O75648	O75648	Mitochondrial tRNA-specific 2-thiouridylase 1	TRMU	20	20	53.9	53.9	53.9	47.744	0	146.39	4040200000	45	23.9906	22.814	23.1674	22.8511	21.3394	22.8189
0.496334	-0.987124	P05023;P50993	P05023	Sodium/potassium-transporting ATPase subunit alpha-1	ATP1A1	51	32	51.6	51.6	31.3	112.89	0	323.31	43317000000	654	31.2932	29.7147	29.6376	30.1167	29.6751	27.8923
1.22838	-0.98443	Q96EP0	Q96EP0	E3 ubiquitin-protein ligase RNF31	RNF31	4	4	5.8	5.8	5.8	119.65	0	6.2152	46871000	6	23.001	23.0032	24.0933	22.5698	22.3276	22.2468
0.371256	-0.98171	Q92888	Q92888	Rho guanine nucleotide exchange factor 1	ARHGEF1	16	16	22.5	22.5	22.5	102.43	0	84.152	1828600000	51	26.4155	23.7465	23.0602	24.2422	23.2055	22.8294
1.07521	-0.981606	O95166;Q9H0R8	O95166;Q9H0R8	Gamma-aminobutyric acid receptor-associated protein;Gamma-aminobutyric acid receptor-associated protein-like 1	GABARAP;GABARAPL1	2	2	23.9	23.9	23.9	13.918	0	4.722	307960000	7	21.591	21.3844	22.5772	20.7146	21.3047	20.5886
0.491701	-0.98127	Q9Y4L1	Q9Y4L1	Hypoxia up-regulated protein 1	HYOU1	52	51	54.4	54.4	54.4	111.33	0	323.31	32771000000	370	29.19	26.6992	26.5661	26.7391	26.5952	26.1773
0.215095	-0.980947	O76003	O76003	Glutaredoxin-3	GLRX3	19	19	59.1	59.1	59.1	37.432	0	323.31	23599000000	173	28.4304	29.3931	26.0279	28.1017	24.0673	28.7396
0.312618	-0.979589	O95396	O95396	Adenylyltransferase and sulfurtransferase MOCS3;Molybdopterin-synthase adenylyltransferase;Molybdopterin-synthase sulfurtransferase	MOCS3	11	11	36.7	36.7	36.7	49.669	0	169.83	1658100000	21	25.1536	24.3733	21.9279	22.0725	21.9393	24.5042
0.282745	-0.976494	O60343	O60343	TBC1 domain family member 4	TBC1D4	37	37	35.5	35.5	35.5	146.56	0	323.31	6786300000	192	28.7343	25.8277	25.8535	27.8287	24.6987	24.9586
0.324673	-0.974476	O95352	O95352	Ubiquitin-like modifier-activating enzyme ATG7	ATG7	6	6	10.2	10.2	10.2	77.959	0	9.5475	1026800000	18	24.4098	21.6128	24.275	24.1158	21.7323	21.526
0.73062	-0.973248	Q99707	Q99707	Methionine synthase	MTR	14	14	14.5	14.5	14.5	140.53	0	25.827	1084600000	49	25.5504	23.7859	25.0933	23.273	24.3187	23.9181
0.227467	-0.973106	P33991	P33991	DNA replication licensing factor MCM4	MCM4	36	36	52.4	52.4	52.4	96.557	0	323.31	15672000000	244	29.4842	25.2997	26.7056	28.4261	24.7177	25.4262
0.239315	-0.969219	Q9Y606	Q9Y606	tRNA pseudouridine synthase A, mitochondrial	PUS1	20	20	49.4	49.4	49.4	47.47	0	82.43	3373300000	92	26.1158	25.8863	21.6621	24.8983	22.692	23.1663
0.816352	-0.968661	Q07954	Q07954	Prolow-density lipoprotein receptor-related protein 1;Low-density lipoprotein receptor-related protein 1 85 kDa subunit;Low-density lipoprotein receptor-related protein 1 515 kDa subunit;Low-density lipoprotein receptor-related protein 1 intracellular domain	LRP1	12	12	2.9	2.9	2.9	504.6	0	8.0211	943050000	32	24.6809	25.1036	25.2958	23.0683	24.2855	24.8206
0.195694	-0.966861	P30041	P30041	Peroxiredoxin-6	PRDX6	18	18	67	67	67	25.035	0	323.31	21363000000	185	28.4306	23.4311	26.3768	27.4838	23.4046	24.4495
0.519931	-0.961732	P32119	P32119	Peroxiredoxin-2	PRDX2	13	13	65.7	60.1	60.1	21.892	0	106.69	31889000000	165	29.6709	28.998	28.7737	29.5884	26.9492	28.0198
0.356465	-0.9607	Q8NHP8	Q8NHP8	Putative phospholipase B-like 2;Putative phospholipase B-like 2 32 kDa form;Putative phospholipase B-like 2 45 kDa form	PLBD2	6	6	10.9	10.9	10.9	65.471	0	25.514	1210400000	11	22.3816	21.8496	25.3692	21.9501	22.0469	22.7213
0.775531	-0.960402	O94913	O94913	Pre-mRNA cleavage complex 2 protein Pcf11	PCF11	20	20	15.5	15.5	15.5	173.05	0	25.087	1086700000	35	22.493	23.8592	21.9396	21.8217	21.8175	21.7715
1.35344	-0.958993	Q6NTE8	Q6NTE8	UPF0544 protein C5orf45	C5orf45	4	4	20.7	20.7	20.7	37.743	0	39.921	298590000	5	23.8606	22.9917	22.8619	22.0778	22.3176	22.4418
0.332811	-0.957342	O75223	O75223	Gamma-glutamylcyclotransferase	GGCT	9	9	69.7	69.7	69.7	21.007	0	59.252	1877000000	32	26.277	24.2644	23.2747	24.5806	22.0749	24.2886
0.539012	-0.953372	Q6AI08	Q6AI08	HEAT repeat-containing protein 6	HEATR6	8	8	8.9	8.9	8.9	128.78	0	12.51	215270000	22	22.4127	22.4344	24.278	21.3818	21.887	22.9962
0.393	-0.953293	Q29RF7	Q29RF7	Sister chromatid cohesion protein PDS5 homolog A	PDS5A	25	23	27.2	27.2	25.7	150.83	0	262.12	1871100000	89	26.5862	23.4931	25.0223	24.6842	23.0856	24.4718
0.277607	-0.953182	Q02952	Q02952	A-kinase anchor protein 12	AKAP12	35	35	30.2	30.2	30.2	191.48	0	102.12	1822600000	146	26.3361	26.5658	28.5319	24.1077	26.2336	28.2329
0.508533	-0.948153	Q9NXG2	Q9NXG2	THUMP domain-containing protein 1	THUMPD1	8	8	35.1	35.1	35.1	39.315	0	68.457	1101600000	41	24.474	25.7293	23.7802	23.7074	22.7041	24.7275
0.382027	-0.947484	P16885	P16885	1-phosphatidylinositol 4,5-bisphosphate phosphodiesterase gamma-2	PLCG2	4	4	3.1	3.1	3.1	147.87	0.0017754	2.4434	1041900000	13	24.5293	21.6967	21.4764	20.9564	22.1333	21.7702
0.365048	-0.947304	P25685	P25685	DnaJ homolog subfamily B member 1	DNAJB1	30	29	68.2	68.2	68.2	38.044	0	323.31	147510000000	491	31.7678	28.6753	30.8	30.1533	28.306	29.942
0.24231	-0.946693	Q15386	Q15386	Ubiquitin-protein ligase E3C	UBE3C	15	15	14.1	14.1	14.1	123.92	0	15.375	634320000	38	25.8809	21.1305	24.69	22.6151	22.1559	24.0904
0.849769	-0.946278	Q9H1B5	Q9H1B5	Xylosyltransferase 2	XYLT2	3	3	3.8	3.8	3.8	96.766	0	4.2988	279000000	10	22.5534	22.2003	22.2529	20.996	22.3924	20.7794
0.580343	-0.943057	P78371	P78371	T-complex protein 1 subunit beta	CCT2	37	37	80.7	80.7	80.7	57.488	0	323.31	49612000000	506	30.1645	28.2822	30.0566	28.3839	27.9864	29.3037
0.289747	-0.942213	Q9P032	Q9P032	NADH dehydrogenase [ubiquinone] 1 alpha subcomplex assembly factor 4	NDUFAF4	8	8	48	48	48	20.266	0	100.28	4617100000	42	25.9987	24.2908	25.9866	25.5044	22.1186	25.8263
0.500894	-0.940207	Q9ULT8	Q9ULT8	E3 ubiquitin-protein ligase HECTD1	HECTD1	28	28	14.5	14.5	14.5	289.38	0	63.706	1742800000	68	26.1389	24.5384	23.7366	23.5239	24.6944	23.375
0.339886	-0.938954	Q969V3	Q969V3	Nicalin	NCLN	15	15	33.7	33.7	33.7	62.974	0	323.31	5915300000	85	27.3037	24.9782	28.2057	26.5707	24.6593	26.4408
0.214374	-0.938818	Q96SB8	Q96SB8	Structural maintenance of chromosomes protein 6	SMC6	19	19	23.1	23.1	23.1	126.32	0	48.697	1253200000	46	25.8518	21.0584	25.0127	24.7177	22.1138	22.2749
0.353184	-0.937791	Q8IX12	Q8IX12	Cell division cycle and apoptosis regulator protein 1	CCAR1	17	17	16.9	16.9	16.9	132.82	0	64.321	1340000000	38	23.5307	21.7072	24.5556	22.7579	20.9134	23.3088
1.1932	-0.934998	Q6PGP7	Q6PGP7	Tetratricopeptide repeat protein 37	TTC37	25	25	20.3	20.3	20.3	175.48	0	118.67	5490000000	101	27.9383	27.1146	27.0204	26.5606	26.7251	25.9827
0.373373	-0.934568	Q8ND24	Q8ND24	RING finger protein 214	RNF214	5	5	9.4	9.4	9.4	77.667	0	15.623	205500000	16	23.174	22.3418	23.0861	23.2102	22.6606	19.9274
0.153545	-0.933971	P53597	P53597	Succinyl-CoA ligase [ADP/GDP-forming] subunit alpha, mitochondrial	SUCLG1	8	8	30.3	30.3	30.3	36.249	0	323.31	7356700000	65	28.7799	25.4429	21.8693	25.7189	25.3049	22.2664
0.217167	-0.932198	A6NDG6	A6NDG6	Phosphoglycolate phosphatase	PGP	10	10	46.4	46.4	46.4	34.006	0	151.38	2417200000	36	25.7079	22.948	21.8323	24.9694	21.1425	21.5797
0.554597	-0.930494	P17028	P17028	Zinc finger protein 24	ZNF24	11	11	45.7	45.7	45.7	42.155	0	24.747	851950000	24	23.5212	23.4968	24.5216	22.3296	22.1807	24.2378
0.598451	-0.929218	P28288	P28288	ATP-binding cassette sub-family D member 3	ABCD3	8	8	17.8	17.8	17.8	75.475	0	33.261	1217000000	33	24.4116	26.3009	24.2119	24.2139	24.2748	23.648
0.282609	-0.928012	P12532;P17540	P12532	Creatine kinase U-type, mitochondrial	CKMT1A	17	17	56.1	56.1	56.1	47.036	0	323.31	9950700000	79	25.4402	24.4343	21.899	22.4295	21.9841	24.5758
0.540297	-0.927723	Q9UL40	Q9UL40	Zinc finger protein 346	ZNF346	5	5	19.7	19.7	19.7	32.932	0	28.782	470780000	16	24.0106	22.1175	21.6509	21.4239	22.1308	21.4412
0.220151	-0.927277	Q96QR8	Q96QR8	Transcriptional activator protein Pur-beta	PURB	10	10	49	49	49	33.24	0	206.52	4901500000	72	25.2385	26.7065	26.7756	26.6927	22.1933	27.0527
0.592626	-0.927013	Q8NBJ5	Q8NBJ5	Procollagen galactosyltransferase 1	COLGALT1	16	16	27	27	27	71.635	0	173.95	3544900000	69	26.9901	25.0177	25.9881	24.3488	25.1141	25.7519
0.287807	-0.926695	Q96J01	Q96J01	THO complex subunit 3	THOC3	13	13	50.1	50.1	50.1	38.771	0	119.22	8144100000	80	27.1079	24.2681	24.8879	25.9867	22.6649	24.8323
0.477312	-0.925453	P62937;P0DN26;A0A0B4J2A2;A0A075B767;A0A075B759;Q9Y536;F5H284	P62937	Peptidyl-prolyl cis-trans isomerase A;Peptidyl-prolyl cis-trans isomerase A, N-terminally processed	PPIA	14	14	75.2	75.2	75.2	18.012	0	323.31	429020000000	549	27.148	29.3357	29.2612	26.9612	27.5352	28.4721
1.16337	-0.925214	Q9Y4B4	Q9Y4B4	Helicase ARIP4	RAD54L2	10	10	9.7	9.7	9.7	162.77	0	15.951	245660000	18	24.1314	22.9979	23.0253	22.4206	22.4944	22.4639
0.74228	-0.924105	Q86X83	Q86X83	COMM domain-containing protein 2	COMMD2	4	4	30.2	30.2	30.2	22.745	0	11.99	491850000	5	22.1858	22.4631	23.9474	21.7106	21.8522	22.261
0.793136	-0.921313	P35580	P35580	Myosin-10	MYH10	96	87	52.9	46.4	43.3	229	0	323.31	21656000000	676	30.753	29.7351	29.9382	30.0693	28.9781	28.6149
0.382959	-0.920935	P0DP25;P0DP24;P0DP23;P27482;P02585	P0DP25;P0DP24;P0DP23			10	10	61.1	61.1	61.1	16.837	0	323.31	9787800000	82	28.2003	26.2301	28.0965	26.8953	25.1045	27.7643
0.248447	-0.91783	Q9NXC5	Q9NXC5	WD repeat-containing protein mio	MIOS	37	37	56.1	56.1	56.1	98.583	0	292.82	13127000000	246	29.1148	24.7621	27.0679	25.4731	25.17	27.5482
0.720123	-0.916141	P41223	P41223	Protein BUD31 homolog	BUD31	3	3	27.8	27.8	27.8	17	0.000698	3.1005	109940000	10	23.2091	22.0731	23.6207	21.7127	21.685	22.7568
0.561965	-0.909359	Q8ND04	Q8ND04	Protein SMG8	SMG8	6	6	7.3	7.3	7.3	109.68	0.00048031	3.5402	158040000	7	23.8159	21.3466	22.365	21.5128	21.6005	21.6861
0.291309	-0.908873	Q9BS26	Q9BS26	Endoplasmic reticulum resident protein 44	ERP44	17	17	53.2	53.2	53.2	46.971	0	323.31	15202000000	91	26.7054	25.1089	23.6595	25.777	22.6441	24.3262
0.854895	-0.908126	Q9GZT4	Q9GZT4	Serine racemase	SRR	9	9	43.2	43.2	43.2	36.566	0	129.3	994100000	29	23.2213	22.414	23.8156	22.3989	21.6971	22.6304
1.23545	-0.906647	Q06830	Q06830	Peroxiredoxin-1	PRDX1	22	19	85.4	85.4	73.9	22.11	0	154.71	113720000000	389	31.3402	30.4505	31.015	30.4613	29.697	29.9275
0.255386	-0.906089	P63173	P63173	60S ribosomal protein L38	RPL38	6	6	52.9	52.9	52.9	8.2178	0	22.092	5999100000	118	24.233	26.0147	27.5627	23.0198	25.6442	26.4282
0.650054	-0.904011	Q9NTJ3	Q9NTJ3	Structural maintenance of chromosomes protein 4	SMC4	79	79	60.2	60.2	60.2	147.18	0	323.31	35517000000	714	31.6341	29.8282	31.4651	29.6515	30.0404	30.5236
0.305225	-0.903596	Q14689	Q14689	Disco-interacting protein 2 homolog A	DIP2A	17	12	15.9	14.3	10.5	170.37	0	16.307	906990000	31	25.1575	24.5677	22.8123	21.6119	23.2155	24.9993
0.809742	-0.902093	Q15120	Q15120	[Pyruvate dehydrogenase (acetyl-transferring)] kinase isozyme 3, mitochondrial	PDK3	14	13	46.3	46.3	43.6	46.938	0	111.68	1619100000	30	22.668	22.4936	23.8292	22.4697	21.5018	22.313
0.493584	-0.901735	Q8TAF3	Q8TAF3	WD repeat-containing protein 48	WDR48	37	37	65.6	65.6	65.6	76.21	0	323.31	45595000000	526	31.274	29.2836	30.1621	30.4334	28.887	28.694
1.23215	-0.89728	P28702;P19793;P48443	P28702	Retinoic acid receptor RXR-beta	RXRB	5	5	11.4	11.4	11.4	56.921	0	8.7889	374380000	6	22.468	23.554	22.6066	22.0217	21.9429	21.9722
0.374243	-0.896642	O95197	O95197	Reticulon-3	RTN3	2	2	4.8	4.8	4.8	112.61	0	70.987	1129400000	14	24.6598	21.7708	22.5628	22.9855	21.1996	22.1183
0.876996	-0.895727	Q96BH1	Q96BH1	E3 ubiquitin-protein ligase RNF25	RNF25	9	9	33.1	33.1	33.1	51.218	0	83.319	2010900000	22	23.4047	22.2159	23.6788	22.5172	22.0356	22.0594
0.20088	-0.895394	O00268	O00268	Transcription initiation factor TFIID subunit 4	TAF4	13	12	16	16	14.8	110.11	0	60.982	1780700000	48	24.791	25.6793	26.0737	21.2708	26.3906	26.1964
0.967014	-0.894039	Q14697	Q14697	Neutral alpha-glucosidase AB	GANAB	37	37	48.2	48.2	48.2	106.87	0	289.79	15448000000	270	28.2006	28.196	29.0196	26.9675	27.642	28.1246
0.212636	-0.893024	O43414	O43414	ERI1 exoribonuclease 3	ERI3	6	6	21.1	21.1	21.1	37.238	0	14.349	2587200000	33	24.4451	26.8508	21.6107	22.2475	24.2656	23.7144
0.282297	-0.892153	Q9UG01	Q9UG01	Intraflagellar transport protein 172 homolog	IFT172	38	38	26.4	26.4	26.4	197.57	0	60.05	3510000000	107	28.3721	25.1508	27.0088	27.6444	25.4186	24.7922
0.221911	-0.891452	Q9UBM7	Q9UBM7	7-dehydrocholesterol reductase	DHCR7	6	6	15.2	15.2	15.2	54.489	0	32.56	1867000000	40	26.1668	24.5398	22.1885	25.3936	23.0526	21.7744
1.08456	-0.89112	A2RTX5	A2RTX5	Probable threonine--tRNA ligase 2, cytoplasmic	TARSL2	11	11	18.6	16.6	16.6	92.644	0	20.613	1100200000	62	25.5821	25.2058	26.3187	25.1648	24.4517	24.8167
0.23453	-0.890743	P45880	P45880	Voltage-dependent anion-selective channel protein 2	VDAC2	11	11	50	50	50	31.566	0	165.62	5443100000	60	26.5251	24.5403	22.4227	25.1645	23.6313	22.02
0.65517	-0.890282	P61619;Q9H9S3	P61619	Protein transport protein Sec61 subunit alpha isoform 1	SEC61A1	12	12	33.8	33.8	33.8	52.264	0	118.91	8853700000	117	27.1694	26.8383	26.5756	26.9203	24.8881	26.1041
0.294275	-0.890007	Q9Y6M9	Q9Y6M9	NADH dehydrogenase [ubiquinone] 1 beta subcomplex subunit 9	NDUFB9	10	10	62	62	62	21.831	0	139.75	2992700000	38	25.8273	25.2421	25.4409	22.2589	25.283	26.2983
1.81124	-0.889783	P55060	P55060	Exportin-2	CSE1L	38	38	45.7	45.7	45.7	110.42	0	323.31	14676000000	295	28.2948	28.1407	28.6069	27.4072	27.1891	27.7767
0.268812	-0.887323	P52306	P52306	Rap1 GTPase-GDP dissociation stimulator 1	RAP1GDS1	16	16	36.1	36.1	36.1	66.316	0	199.98	3479800000	44	25.875	22.5703	21.6793	22.7752	22.8774	21.8101
0.251237	-0.886945	P78345	P78345	Ribonuclease P protein subunit p38	RPP38	15	15	53.4	53.4	53.4	31.834	0	323.31	7000200000	107	26.07	25.2483	26.0269	26.5662	22.1699	25.9482
1.26649	-0.885817	Q10570	Q10570	Cleavage and polyadenylation specificity factor subunit 1	CPSF1	48	48	37.6	37.6	37.6	160.88	0	263.56	14359000000	385	29.7691	29.0727	29.4831	28.941	28.0644	28.6621
0.542735	-0.88261	O43432	O43432	Eukaryotic translation initiation factor 4 gamma 3	EIF4G3	9	9	8.8	6.2	6.2	176.65	0	10.856	178280000	10	22.7073	22.3904	22.1106	21.246	22.8417	20.4728
0.274899	-0.882554	P48634	P48634	Protein PRRC2A	PRRC2A	61	60	32.9	32.9	32.5	228.86	0	257.12	169580000000	360	30.1493	30.5734	31.5554	27.4429	30.9611	31.2265
0.167828	-0.882453	Q15019	Q15019	Septin-2	2020-09-02	16	16	66.5	66.5	66.5	41.487	0	323.31	9222300000	124	27.6118	25.6317	23.2672	25.9618	21.5573	26.3443
1.57014	-0.882168	O43933	O43933	Peroxisome biogenesis factor 1	PEX1	4	4	3	3	3	142.87	0.0034079	1.9908	74401000	7	22.7674	23.1068	22.3327	22.1091	21.7501	21.7011
0.856681	-0.881433	Q969S3	Q969S3	Zinc finger protein 622	ZNF622	5	5	11.3	11.3	11.3	54.271	0	5.5857	318600000	6	23.8677	23.6592	24.1739	23.8696	22.3172	22.8697
0.345457	-0.881318	Q9P0L0	Q9P0L0	Vesicle-associated membrane protein-associated protein A	VAPA	11	10	48.6	48.6	48.6	27.893	0	63.012	3437600000	51	24.6279	21.3397	22.5165	22.7936	21.7215	21.325
0.455667	-0.880266	Q9UQ13	Q9UQ13	Leucine-rich repeat protein SHOC-2	SHOC2	6	6	16.2	16.2	16.2	64.887	0	35.507	619540000	9	23.9345	21.9641	22.1346	22.8564	21.4887	21.0474
0.464637	-0.879844	O95373	O95373	Importin-7	IPO7	26	25	32.2	32.2	31.2	119.52	0	208.37	6123100000	179	27.0357	26.6085	27.0906	24.4955	26.3859	27.2139
0.996414	-0.878962	O95163	O95163	Elongator complex protein 1	IKBKAP	40	40	35.4	35.4	35.4	150.25	0	255.41	7618400000	269	28.918	28.6493	28.6659	27.7851	28.6027	27.2084
0.327753	-0.876544	Q08379	Q08379	Golgin subfamily A member 2	GOLGA2	22	22	29.1	29.1	29.1	113.08	0	228.68	2188600000	89	25.598	24.9901	26.3395	22.7764	25.3085	26.213
0.630643	-0.876471	Q86W56	Q86W56	Poly(ADP-ribose) glycohydrolase	PARG	17	17	22.3	22.3	22.3	111.11	0	63.987	1896100000	55	23.7111	22.7034	24.2879	22.1909	22.3537	23.5284
0.255341	-0.874945	P48735;O75874	P48735	Isocitrate dehydrogenase [NADP], mitochondrial	IDH2	14	14	38.7	38.7	38.7	50.909	0	323.31	2435300000	50	27.3721	23.7526	23.8387	25.2348	24.1453	22.9585
0.242846	-0.874696	Q5T1M5	Q5T1M5	FK506-binding protein 15	FKBP15	14	14	16.2	16.2	16.2	133.63	0	38.336	352330000	31	22.1537	24.2698	25.5792	22.5049	21.7675	25.1063
0.172188	-0.87449	Q05519	Q05519	Serine/arginine-rich splicing factor 11	SRSF11	5	5	13.8	13.8	13.8	53.542	0	7.4499	3408500000	91	26.3275	25.3274	24.683	27.0501	25.7374	20.9268
0.391267	-0.872077	Q15013	Q15013	MAD2L1-binding protein	MAD2L1BP	10	10	65	65	65	31.051	0	285.41	2165100000	33	23.1624	24.5464	25.2696	24.1425	22.0372	24.1825
0.199753	-0.871606	Q15814	Q15814	Tubulin-specific chaperone C	TBCC	6	6	21.4	21.4	21.4	39.248	0	11.836	1018800000	9	24.8282	21.8902	22.9189	24.8477	22.3258	19.849
0.361286	-0.871524	Q14157	Q14157	Ubiquitin-associated protein 2-like	UBAP2L	20	20	30.2	30.2	30.2	114.53	0	323.31	3498200000	76	22.4179	23.2968	25.216	22.6796	23.8096	21.827
0.448665	-0.871421	O43314	O43314	Inositol hexakisphosphate and diphosphoinositol-pentakisphosphate kinase 2	PPIP5K2	8	5	6.8	6.8	4.2	140.41	0	4.9243	426430000	10	24.0807	21.8398	21.4914	21.3926	21.9997	21.4053
0.220036	-0.865445	Q99523	Q99523	Sortilin	SORT1	5	5	7.2	7.2	7.2	92.067	0	7.7661	677230000	25	24.3153	21.0425	25.3321	21.466	22.3721	24.2554
1.69488	-0.862249	Q9BPX3	Q9BPX3	Condensin complex subunit 3	NCAPG	36	36	43.7	43.7	43.7	114.33	0	323.31	16979000000	303	29.2642	28.5035	28.8618	28.1546	27.9585	27.9297
0.727506	-0.857469	Q8WVV9	Q8WVV9	Heterogeneous nuclear ribonucleoprotein L-like	HNRNPLL	18	18	55.5	54.2	54.2	60.082	0	113.91	2698100000	62	23.7829	22.9653	24.257	23.3535	22.0643	23.0149
0.230551	-0.856419	O75182	O75182	Paired amphipathic helix protein Sin3b	SIN3B	6	6	6.8	6.8	6.8	133.06	0	7.6158	5842100000	29	27.8634	27.1424	23.826	23.9318	25.9132	26.4177
0.758337	-0.854875	Q14694	Q14694	Ubiquitin carboxyl-terminal hydrolase 10	USP10	21	21	39.2	39.2	39.2	87.133	0	192.17	8518400000	166	27.2321	28.159	26.8955	26.4013	27.2566	26.0641
0.199933	-0.849909	Q9Y266	Q9Y266	Nuclear migration protein nudC	NUDC	17	17	49.5	49.5	49.5	38.242	0	30.46	9780400000	118	28.5538	24.5878	24.1315	26.5845	23.9432	24.1957
0.31977	-0.849759	Q9H7L9	Q9H7L9	Sin3 histone deacetylase corepressor complex component SDS3	SUDS3	2	2	5.5	5.5	5.5	38.136	0.00091806	2.9147	314400000	9	24.7812	21.7347	22.0552	22.8921	21.1532	21.9767
0.13836	-0.847637	P08237	P08237	ATP-dependent 6-phosphofructokinase, muscle type	PFKM	25	22	45.1	45.1	41.7	85.182	0	297.19	7622900000	160	30.4833	25.1999	24.2648	28.1234	24.9557	24.3259
0.296132	-0.847336	Q96BR5	Q96BR5	Cytochrome c oxidase assembly factor 7	COA7	12	12	67.1	67.1	67.1	25.709	0	143.23	3871800000	35	25.2308	22.6019	24.4654	24.1089	21.5354	24.1117
0.583403	-0.843828	Q15067	Q15067	Peroxisomal acyl-coenzyme A oxidase 1	ACOX1	12	12	27.3	27.3	27.3	74.423	0	47.518	1213500000	19	22.1065	23.3523	22.0882	21.2873	21.0814	22.6468
0.316666	-0.843442	Q9BVC6	Q9BVC6	Transmembrane protein 109	TMEM109	3	3	11.9	11.9	11.9	26.21	0	6.2864	1374800000	15	24.6831	24.3693	24.3847	24.5293	24.902	21.4754
0.385812	-0.841461	P50613;Q9C098	P50613	Cyclin-dependent kinase 7	CDK7	12	12	46	46	46	39.038	0	34.7	9696900000	30	23.6129	22.2345	24.3076	22.5325	23.7391	21.359
0.661234	-0.840883	P57737	P57737	Coronin-7	CORO7	3	3	5.8	5.8	5.8	100.6	0.00048239	3.6018	129620000	3	22.4815	22.3903	23.1086	22.6043	22.0436	20.8099
0.140692	-0.839324	Q92615	Q92615	La-related protein 4B	LARP4B	24	24	39	39	39	80.551	0	252.41	9166400000	190	23.7612	30.3752	27.3899	24.3259	28.139	26.5434
0.757185	-0.837917	P49792;P0DJD0;P0DJD1	P49792	E3 SUMO-protein ligase RanBP2	RANBP2	78	49	30.9	30.9	20.9	358.2	0	323.31	15297000000	347	29.187	28.5056	28.3262	28.3424	26.9672	28.1955
1.03658	-0.835715	Q9Y2L5	Q9Y2L5	Trafficking protein particle complex subunit 8	TRAPPC8	5	5	4	4	4	161	0	6.9339	344530000	9	22.5226	22.2865	23.1114	21.5065	21.5255	22.3813
1.08616	-0.831237	Q9Y6A4	Q9Y6A4	Cilia- and flagella-associated protein 20	CFAP20	9	9	60.1	60.1	60.1	22.774	0	61.405	3430000000	41	26.5705	25.6498	26.4932	25.2871	25.1246	25.8081
0.632369	-0.830993	Q86UK7	Q86UK7	Zinc finger protein 598	ZNF598	24	24	31.9	31.9	31.9	98.636	0	147.94	3684700000	89	26.7138	25.2623	27.1247	25.4727	25.2654	25.8698
0.384133	-0.828588	Q9NR33	Q9NR33	DNA polymerase epsilon subunit 4	POLE4	5	5	72.6	72.6	72.6	12.209	0	74.759	1002500000	13	21.1736	22.7445	24.2412	21.6162	22.2769	21.7804
0.210103	-0.828097	Q96Q89	Q96Q89	Kinesin-like protein KIF20B	KIF20B	15	15	9.6	9.6	9.6	210.63	0	15.252	605550000	22	24.0113	21.6053	25.4844	21.372	22.4081	24.8366
0.857699	-0.827634	Q14008	Q14008	Cytoskeleton-associated protein 5	CKAP5	61	61	34.5	34.5	34.5	225.49	0	175.84	8020600000	307	28.9227	27.7909	27.8177	27.5518	27.643	26.8536
0.258476	-0.827342	O15357	O15357	Phosphatidylinositol 3,4,5-trisphosphate 5-phosphatase 2	INPPL1	9	9	9	9	9	138.6	0	11.4	852160000	17	25.2555	20.9097	22.4858	21.9478	21.9694	22.2517
0.433424	-0.827335	Q86Y91	Q86Y91	Kinesin-like protein KIF18B	KIF18B	10	9	14.6	14.6	13.3	93.01	0	17.744	368030000	16	22.8642	22.4813	24.1914	22.0235	21.4587	23.5728
0.582818	-0.825434	Q14554	Q14554	Protein disulfide-isomerase A5	PDIA5	17	17	41.6	41.6	41.6	59.594	0	286.93	2571200000	27	22.5444	23.937	22.5141	22.9824	21.9799	21.5569
0.249023	-0.823926	Q9NUP9	Q9NUP9	Protein lin-7 homolog C	LIN7C	10	7	48.2	48.2	36.5	21.834	0	44.207	18076000000	58	29.509	25.6179	25.7175	26.6333	25.681	26.0583
0.381051	-0.82226	O95456	O95456	Proteasome assembly chaperone 1	PSMG1	8	8	31.9	31.9	31.9	32.854	0	17.986	1675600000	40	25.7468	22.9685	23.538	23.6181	22.6165	23.5519
0.298551	-0.819529	P13473	P13473	Lysosome-associated membrane glycoprotein 2	LAMP2	4	4	9.3	9.3	9.3	44.96	0	4.0139	1218200000	18	24.7902	22.2831	22.0383	23.586	21.5663	21.5007
1.05054	-0.819187	O94804	O94804	Serine/threonine-protein kinase 10	STK10	7	7	10.2	8.2	8.2	112.13	0	23.893	937860000	16	22.3328	23.1936	23.4835	22.3245	22.2863	21.9415
0.161245	-0.818274	P51858	P51858	Hepatoma-derived growth factor	HDGF	19	19	72.9	69.6	69.6	26.788	0	282.45	6749400000	76	26.7394	21.8004	23.753	25.7853	22.0904	21.9623
0.200374	-0.818124	Q9Y224	Q9Y224	UPF0568 protein C14orf166	C14orf166	22	22	81.1	81.1	81.1	28.068	0	323.31	41626000000	274	27.2329	31.1148	26.8882	26.9766	29.178	26.6269
1.36854	-0.817372	P16615;O14983;Q93084	P16615	Sarcoplasmic/endoplasmic reticulum calcium ATPase 2	ATP2A2	43	43	44.3	44.3	44.3	114.76	0	323.31	25332000000	587	30.2384	29.3599	30.0571	29.1294	29.1613	28.9127
0.749786	-0.817265	Q9H061	Q9H061	Transmembrane protein 126A	TMEM126A	4	4	24.6	24.6	24.6	21.527	0	5.7276	648560000	12	22.981	22.7233	23.5386	22.0263	21.6503	23.1144
0.129094	-0.814454	Q9Y243	Q9Y243	RAC-gamma serine/threonine-protein kinase	AKT3	8	5	19.8	19.8	11.3	55.774	0	10.424	5424000000	12	23.2454	26.7897	22.3119	21.6574	27.0364	21.2098
1.01799	-0.812578	P57678	P57678	Gem-associated protein 4	GEMIN4	29	29	32.5	32.5	32.5	120.04	0	73.361	5684600000	152	27.6177	27.2761	28.316	26.8175	26.6144	27.3402
0.575401	-0.8123	Q8WVC0	Q8WVC0	RNA polymerase-associated protein LEO1	LEO1	20	20	37.8	37.8	37.8	75.403	0	153.94	2293200000	65	24.0882	25.5262	25.7305	23.7629	24.9794	24.1658
0.75986	-0.811963	Q8WW01	Q8WW01	tRNA-splicing endonuclease subunit Sen15	TSEN15	3	3	33.3	33.3	33.3	18.641	0	7.4561	269300000	7	23.6486	22.9249	21.9622	21.9283	22.0635	22.1081
0.162464	-0.809497	Q8WVY7	Q8WVY7	Ubiquitin-like domain-containing CTD phosphatase 1	UBLCP1	15	15	45.3	45.3	45.3	36.804	0	137.99	4407600000	51	27.9943	23.7486	22.5778	25.5418	22.4421	23.9082
0.584312	-0.808991	O94888	O94888	UBX domain-containing protein 7	UBXN7	5	5	11.7	11.7	11.7	54.862	0	54.852	508440000	7	22.8369	24.7907	23.403	22.5108	23.2419	22.851
1.82854	-0.808856	Q969U7	Q969U7	Proteasome assembly chaperone 2	PSMG2	2	2	9.1	9.1	9.1	29.396	0.00071191	3.3634	468260000	6	22.9259	22.5257	23.0116	21.7757	22.2168	22.0442
0.539076	-0.808735	O14936	O14936	Peripheral plasma membrane protein CASK	CASK	26	26	33.4	33.4	33.4	105.12	0	105.78	5294500000	103	27.8681	25.9741	26.1781	26.3976	25.745	25.4514
0.540809	-0.806905	Q13555;Q13554;Q9UQM7	Q13555;Q13554	Calcium/calmodulin-dependent protein kinase type II subunit gamma;Calcium/calmodulin-dependent protein kinase type II subunit beta	CAMK2G;CAMK2B	4	4	16.1	10.6	10.6	62.606	0	26.477	182020000	5	23.5147	22.4313	21.5	22.246	21.1868	21.5926
0.481401	-0.805124	Q92538	Q92538	Golgi-specific brefeldin A-resistance guanine nucleotide exchange factor 1	GBF1	12	12	8.1	8.1	8.1	206.44	0	31.86	510560000	38	24.1476	24.7272	25.195	24.6	22.5651	24.4893
0.153896	-0.802392	Q8IXI2	Q8IXI2	Mitochondrial Rho GTPase 1	RHOT1	9	9	17.2	15.4	15.4	70.783	0	54.606	1972600000	49	26.7477	21.213	25.5309	25.6331	22.387	23.0642
0.163462	-0.7989	O14965;Q9UQB9	O14965	Aurora kinase A	AURKA	19	17	58.1	58.1	55.6	45.809	0	323.31	5951000000	88	25.4098	24.6632	20.6816	24.9803	21.4248	21.9529
0.121977	-0.797834	Q14847	Q14847	LIM and SH3 domain protein 1	LASP1	11	11	42.1	42.1	42.1	29.717	0	26.923	2290600000	40	26.4205	20.4738	25.2464	26.2452	22.4308	21.0712
0.290105	-0.79697	P82673	P82673	28S ribosomal protein S35, mitochondrial	MRPS35	12	12	48.9	48.9	48.9	36.844	0	171.64	3922900000	79	26.1607	25.8288	25.1347	26.824	23.1282	24.7811
0.63317	-0.795908	Q96RU2	Q96RU2	Ubiquitin carboxyl-terminal hydrolase 28	USP28	6	6	6.9	6.9	6.9	122.49	0	7.4131	305670000	21	23.621	22.5786	23.1785	21.7133	22.0032	23.2738
0.894637	-0.795006	Q15459	Q15459	Splicing factor 3A subunit 1	SF3A1	40	40	50.3	50.3	50.3	88.885	0	225.57	22972000000	353	28.5832	29.515	29.4539	27.8431	28.5212	28.8027
0.180022	-0.794476	Q53H96	Q53H96	Pyrroline-5-carboxylate reductase 3	PYCRL	10	10	46.7	46.7	46.7	28.663	0	22.816	3334200000	66	27.3234	22.2444	26.9591	25.4654	24.285	24.393
0.48656	-0.794332	P09874	P09874	Poly [ADP-ribose] polymerase 1	PARP1	89	89	73.8	73.8	73.8	113.08	0	323.31	389570000000	2660	31.3314	31.2765	32.2144	29.5288	31.4386	31.4718
0.145061	-0.794127	P40616	P40616	ADP-ribosylation factor-like protein 1	ARL1	7	7	52.5	52.5	52.5	20.417	0	36.6	2613700000	65	27.0163	21.5273	27.3644	25.5948	23.0717	24.859
0.921555	-0.793023	Q9NYU2	Q9NYU2	UDP-glucose:glycoprotein glucosyltransferase 1	UGGT1	71	69	51.8	51.8	50.7	177.19	0	323.31	51405000000	525	30.1101	28.8261	29.1054	28.7457	28.4229	28.4939
0.633675	-0.792329	P19367;Q2TB90	P19367	Hexokinase-1	HK1	36	36	46.5	42.3	42.3	102.48	0	246.9	22326000000	156	28.711	27.4779	29.2213	27.9189	27.232	27.8823
0.945779	-0.791808	P60510	P60510	Serine/threonine-protein phosphatase 4 catalytic subunit	PPP4C	8	8	39.7	34.9	34.9	35.08	0	39.468	899670000	14	22.1436	22.889	22.5221	21.6814	21.1834	22.3145
0.461156	-0.791428	Q99996	Q99996	A-kinase anchor protein 9	AKAP9	9	9	2.4	2.4	2.4	452.98	0	4.8864	472360000	16	23.3802	23.431	22.4758	22.4524	23.389	21.0712
0.263076	-0.79023	O43741	O43741	5-AMP-activated protein kinase subunit beta-2	PRKAB2	8	8	46.3	46.3	46.3	30.302	0	40.034	1253000000	25	21.5753	21.6784	25.1744	21.7842	21.8734	22.3997
0.465547	-0.789254	P56270	P56270	Myc-associated zinc finger protein	MAZ	3	3	8.2	8.2	8.2	48.607	0	45.354	1090400000	20	23.93	23.3662	21.7903	22.915	21.7001	22.1037
0.327705	-0.78909	Q04721	Q04721	Neurogenic locus notch homolog protein 2;Notch 2 extracellular truncation;Notch 2 intracellular domain	NOTCH2	2	2	1	1	1	265.4	0.0021839	2.2584	41541000	3	22.0279	22.899	23.912	20.5258	23.2126	22.7331
0.7515	-0.786832	Q9HAV4	Q9HAV4	Exportin-5	XPO5	28	28	29.7	29.7	29.7	136.31	0	94.051	3202700000	141	26.7369	25.6806	26.1462	24.7267	25.4686	26.008
0.594813	-0.785076	O00410	O00410	Importin-5	IPO5	60	58	70	70	69.4	123.63	0	323.31	95479000000	1006	30.6482	29.7242	29.5006	30.1207	28.7239	28.6733
0.709709	-0.780458	Q96SU4	Q96SU4	Oxysterol-binding protein-related protein 9	OSBPL9	6	6	9.2	9.2	9.2	83.184	0	7.1142	448140000	22	23.2196	21.925	23.51	22.3024	21.8829	22.128
0.831275	-0.77825	Q96G46	Q96G46	tRNA-dihydrouridine(47) synthase [NAD(P)(+)]-like	DUS3L	22	22	45.5	45.5	45.5	72.593	0	129.53	6692000000	180	28.0053	27.7806	26.9718	26.7874	26.2985	27.337
0.689411	-0.777412	O60566	O60566	Mitotic checkpoint serine/threonine-protein kinase BUB1 beta	BUB1B	2	2	2.8	2.8	2.8	119.54	0.0094495	1.5999	73987000	3	21.7025	21.9226	22.5335	22.063	21.2555	20.5078
0.38542	-0.776624	O95336	O95336	6-phosphogluconolactonase	PGLS	14	14	74	74	74	27.547	0	210.52	9454900000	66	24.6987	23.1799	22.8631	23.5171	21.5449	23.3497
0.561749	-0.776527	P56192	P56192	Methionine--tRNA ligase, cytoplasmic	MARS	52	52	61.7	61.7	61.7	101.11	0	323.31	70251000000	895	31.4384	30.4668	32.0678	30.3912	29.9477	31.3045
0.0781377	-0.773824	Q86U42;A6NDY0	Q86U42	Polyadenylate-binding protein 2	PABPN1	24	24	64.7	64.7	64.7	32.749	0	323.31	795450000000	2857	30.2746	36.3563	28.0027	29.6306	35.4503	27.2313
0.133695	-0.773103	P68871	P68871	Hemoglobin subunit beta;LVV-hemorphin-7;Spinorphin	HBB	4	2	39.5	39.5	21.8	15.998	0	7.1189	417260000	27	25.513	25.277	20.716	25.9436	21.8954	21.3476
0.383291	-0.773031	Q9UKZ1	Q9UKZ1	CCR4-NOT transcription complex subunit 11	CNOT11	7	7	23.9	23.9	23.9	55.215	0	45.401	904310000	28	23.1101	22.9092	22.7959	20.7442	22.0893	23.6626
0.356192	-0.772116	O43542	O43542	DNA repair protein XRCC3	XRCC3	11	11	43.1	43.1	43.1	37.849	0	32.67	1255700000	37	24.4785	23.7189	22.3473	23.5565	23.2185	21.4534
1.08702	-0.771667	Q8IYU8	Q8IYU8	Calcium uptake protein 2, mitochondrial	MICU2	9	9	29.5	29.5	29.5	49.666	0	90.783	1465700000	23	22.701	23.2611	23.1021	21.8089	22.7943	22.1459
0.342983	-0.770896	Q96EB1	Q96EB1	Elongator complex protein 4	ELP4	4	4	16.7	16.7	16.7	46.587	0	23.523	555280000	16	24.3058	22.1928	22.1152	21.7515	23.2551	21.2944
0.222714	-0.770614	P48553	P48553	Trafficking protein particle complex subunit 10	TRAPPC10	17	17	15.9	15.9	15.9	142.19	0	45.092	1800100000	30	25.5855	22.4634	26.0721	25.1354	22.589	24.0848
0.347028	-0.770183	Q9Y639	Q9Y639	Neuroplastin	NPTN	4	4	13.3	13.3	13.3	44.387	0	7.7367	600520000	9	24.0243	22.9859	21.0758	22.0358	21.3267	22.413
0.211421	-0.769187	O75367	O75367	Core histone macro-H2A.1	H2AFY	12	11	54	54	49.5	39.617	0	135.43	2569800000	43	24.9823	25.9308	24.9723	25.679	21.7883	26.1106
0.739937	-0.765607	P42684;P00519	P42684	Abelson tyrosine-protein kinase 2	ABL2	6	6	6.5	6.5	6.5	128.34	0	11.174	295310000	11	23.4355	22.1176	22.7076	21.6245	22.5449	21.7944
0.81987	-0.765124	P35606	P35606	Coatomer subunit beta	COPB2	52	52	72.5	72.5	72.5	102.49	0	323.31	52136000000	776	31.2006	30.6717	30.2493	30.4178	30.1086	29.2999
0.251559	-0.764448	P14618	P14618	Pyruvate kinase PKM	PKM	32	31	64.8	64.8	62.7	57.936	0	323.31	44176000000	485	30.914	28.3733	28.4761	30.2361	27.5728	27.6611
0.479442	-0.756023	O95707	O95707	Ribonuclease P protein subunit p29	POP4	6	6	35.9	35.9	35.9	25.424	0	15.359	869920000	18	23.5515	22.273	21.2798	21.2597	21.9183	21.6582
0.292515	-0.755957	Q8NFH5	Q8NFH5	Nucleoporin NUP53	NUP35	4	4	19	19	19	34.773	0	81.466	2244100000	14	24.3102	22.205	22.6498	23.1756	23.0756	20.646
0.422971	-0.755448	Q9UNP9	Q9UNP9	Peptidyl-prolyl cis-trans isomerase E	PPIE	5	5	31.2	28.9	28.9	33.43	0	145.99	1420400000	23	23.8457	22.6386	23.992	23.5929	21.5083	23.1087
0.1686	-0.754158	Q8N1G2	Q8N1G2	Cap-specific mRNA (nucleoside-2-O-)-methyltransferase 1	CMTR1	44	44	54.3	54.3	54.3	95.32	0	323.31	15012000000	248	28.3229	24.6173	25.374	27.6281	25.1231	23.3005
1.82939	-0.752928	Q9H9T3	Q9H9T3	Elongator complex protein 3	ELP3	9	9	21.4	21.4	21.4	62.258	0	47.889	2523700000	46	26.4417	26.298	26.8059	25.9579	25.7258	25.6031
0.153757	-0.750266	Q6ZNB6	Q6ZNB6	NF-X1-type zinc finger protein NFXL1	NFXL1	31	31	42.6	42.6	42.6	101.34	0	299.08	3410100000	81	21.8737	22.9119	27.5628	23.0376	22.6837	24.3764
0.384053	-0.749674	P52630	P52630	Signal transducer and activator of transcription 2	STAT2	7	7	8.8	8.8	8.8	97.915	0	8.385	619770000	13	22.6305	22.6033	24.562	21.5161	23.1301	22.9005
0.176479	-0.748821	Q9P2K8	Q9P2K8	Eukaryotic translation initiation factor 2-alpha kinase 4	EIF2AK4	5	5	3.6	3.6	3.6	186.91	0	5.0502	568470000	8	24.87	20.6256	24.7487	24.2698	21.7643	21.9638
0.477802	-0.74523	Q05513	Q05513	Protein kinase C zeta type	PRKCZ	4	4	12.3	11	11	67.659	0	4.2302	426220000	8	21.1507	22.8726	22.1788	21.7498	21.8064	20.4101
0.195771	-0.74455	Q9Y2W6	Q9Y2W6	Tudor and KH domain-containing protein	TDRKH	6	6	16.6	16.6	16.6	62.045	0	28.339	967540000	24	24.8914	20.9956	24.4465	21.7793	22.0558	24.2647
0.250508	-0.744501	P47985;P0C7P4	P47985;P0C7P4	Cytochrome b-c1 complex subunit Rieske, mitochondrial;Cytochrome b-c1 complex subunit 11;Putative cytochrome b-c1 complex subunit Rieske-like protein 1	UQCRFS1;UQCRFS1P1	4	4	19.7	19.7	19.7	29.668	0	9.2138	615000000	9	23.7678	22.8205	23.4279	24.8267	21.0372	21.9187
0.16017	-0.743488	Q9Y3I0	Q9Y3I0	tRNA-splicing ligase RtcB homolog	RTCB	37	37	75	75	75	55.21	0	323.31	194600000000	722	29.0458	33.3502	29.5989	28.3734	32.0468	29.3442
0.102982	-0.742104	P22626	P22626	Heterogeneous nuclear ribonucleoproteins A2/B1	HNRNPA2B1	51	50	82.7	82.7	82.7	37.429	0	323.31	2562300000000	8263	32.305	37.7445	30.5481	31.7613	35.605	31.005
0.136812	-0.738032	Q9NSD9	Q9NSD9	Phenylalanine--tRNA ligase beta subunit	FARSB	24	24	43.5	43.5	43.5	66.115	0	71.584	12248000000	166	28.7812	23.7781	24.931	27.6277	23.3598	24.2886
0.290824	-0.737497	P62304	P62304	Small nuclear ribonucleoprotein E	SNRPE	4	4	56.5	56.5	56.5	10.803	0	7.8185	1072100000	21	23.7026	24.646	25.6553	22.3231	24.2195	25.2488
0.231245	-0.737338	Q96MW5	Q96MW5	Conserved oligomeric Golgi complex subunit 8	COG8	10	10	21.1	21.1	21.1	68.423	0	14.337	625300000	18	22.6328	23.341	25.5754	22.6307	21.8838	24.8226
0.40659	-0.736993	Q03013;P09488	Q03013;P09488	Glutathione S-transferase Mu 4;Glutathione S-transferase Mu 1	GSTM4;GSTM1	11	9	80.3	65.6	52.8	25.561	0	116.93	1355800000	27	24.1561	22.6899	24.7543	23.4147	22.2227	23.752
0.484652	-0.735879	Q99832	Q99832	T-complex protein 1 subunit eta	CCT7	31	31	69.1	69.1	69.1	59.366	0	323.31	31249000000	386	29.2082	28.1061	29.3866	28.395	27.1616	28.9366
0.739243	-0.734683	Q8N9N8	Q8N9N8	Probable RNA-binding protein EIF1AD	EIF1AD	3	3	28.5	28.5	28.5	19.053	0	7.6095	344920000	10	22.8579	22.0361	22.4806	21.137	21.5741	22.4595
0.448834	-0.733575	P54098	P54098	DNA polymerase subunit gamma-1	POLG	20	20	22.6	22.6	22.6	139.56	0	265.54	2972700000	52	23.6475	24.7673	22.6786	22.8633	22.3955	23.6338
1.16238	-0.73294	Q15007	Q15007	Pre-mRNA-splicing regulator WTAP	WTAP	15	15	50.8	50.8	50.8	44.243	0	323.31	7115600000	157	27.0204	27.4385	27.9525	26.9842	26.6026	26.6258
0.417382	-0.731837	Q96T37	Q96T37	Putative RNA-binding protein 15	RBM15	22	21	27.8	27.8	26.8	107.19	0	61.946	3085200000	107	26.1726	26.1038	26.7647	24.3498	26.8305	25.6653
0.482032	-0.730473	Q15056	Q15056	Eukaryotic translation initiation factor 4H	EIF4H	5	5	34.7	34.7	34.7	27.385	0	37.076	692330000	14	23.5687	22.728	23.4809	21.8967	23.7325	21.9568
0.409439	-0.73045	P15927	P15927	Replication protein A 32 kDa subunit	RPA2	15	15	88.1	88.1	88.1	29.247	0	291.13	11719000000	136	27.5132	27.8904	27.0684	25.4458	26.9107	27.9241
0.817274	-0.729911	Q96J02;Q9H0M0	Q96J02	E3 ubiquitin-protein ligase Itchy homolog	ITCH	5	4	7.9	7.9	6.8	102.8	0.00070822	3.2798	397420000	9	23.6967	22.8568	23.8174	22.3994	22.4925	23.2893
3.41463	-0.729284	A5YKK6	A5YKK6	CCR4-NOT transcription complex subunit 1	CNOT1	66	66	32	32	32	266.94	0	174.84	14870000000	598	29.6997	29.8089	29.5929	28.9379	29.0129	28.963
0.530275	-0.727938	Q14203	Q14203	Dynactin subunit 1	DCTN1	56	56	49.6	49.6	49.6	141.69	0	323.31	12107000000	395	28.7694	28.2242	29.5586	27.8266	27.5089	29.0328
0.501446	-0.726361	Q8N465	Q8N465	D-2-hydroxyglutarate dehydrogenase, mitochondrial	D2HGDH	6	6	16.1	16.1	16.1	56.415	0	21.433	935160000	13	23.9721	22.969	21.9728	22.6236	21.7468	22.3644
0.202899	-0.726016	Q9H9B4	Q9H9B4	Sideroflexin-1	SFXN1	7	7	37.6	37.6	37.6	35.619	0	64.087	867690000	17	25.2395	21.9633	21.4088	23.2626	20.8826	22.2884
0.663311	-0.722497	P17987	P17987	T-complex protein 1 subunit alpha	TCP1	32	32	75.7	75.7	75.7	60.343	0	323.31	89004000000	586	30.0859	29.8281	30.8001	29.1364	29.0971	30.313
0.167631	-0.72128	Q69YN4	Q69YN4	Protein virilizer homolog	KIAA1429	26	26	17.3	17.3	17.3	202.02	0	37.556	1764000000	81	27.7047	22.3146	24.0483	24.5942	23.8536	23.456
0.560479	-0.721041	O60870	O60870	DNA/RNA-binding protein KIN17	KIN	12	12	36.4	36.4	36.4	45.373	0	183.75	1558500000	26	23.6956	22.2796	23.3834	22.4588	21.7194	23.0173
0.42626	-0.720619	P45985	P45985	Dual specificity mitogen-activated protein kinase kinase 4	MAP2K4	7	7	23.6	23.6	23.6	44.287	0	12.837	748120000	24	24.8364	22.6334	22.9088	22.9852	22.8947	22.3368
0.335726	-0.720556	P03072;P03071;A5HBG1	P03072;P03071			3	3	3.8	3.8	3.8	79.31	0	4.2554	4743800000	63	27.2328	29.0465	26.1371	26.5485	27.258	26.4483
0.325826	-0.720193	Q05BV3;O95834	Q05BV3	Echinoderm microtubule-associated protein-like 5	EML5	19	16	10.1	10.1	8.6	219.42	0	17.808	11444000000	62	27.4832	28.4036	28.6899	26.8931	26.41	29.113
0.627116	-0.719934	Q9H9Q2	Q9H9Q2	COP9 signalosome complex subunit 7b	COPS7B	3	3	19.3	19.3	19.3	29.622	0	7.6513	369270000	14	22.3902	24.0008	23.2424	22.3866	22.1646	22.9224
0.611299	-0.719916	Q9Y3T6	Q9Y3T6	R3H and coiled-coil domain-containing protein 1	R3HCC1	9	9	24.8	24.8	24.8	49.091	0	6.9224	318960000	15	22.405	23.2135	23.2048	22.273	21.4078	22.9827
0.239316	-0.719509	P29966	P29966	Myristoylated alanine-rich C-kinase substrate	MARCKS	8	8	36.4	36.4	36.4	31.554	0	176.56	1738400000	69	23.3581	24.6677	22.7377	24.4356	23.2663	20.9032
1.83663	-0.717297	Q05397	Q05397	Focal adhesion kinase 1	PTK2	8	8	10.3	10.3	10.3	119.23	0	25.253	640170000	26	22.8121	22.8123	22.6901	21.8267	22.3847	21.9513
0.678017	-0.71685	O95363	O95363	Phenylalanine--tRNA ligase, mitochondrial	FARS2	7	7	24.8	24.8	24.8	52.356	0	70.699	487410000	10	22.369	21.9594	23.4595	21.7156	21.6946	22.2272
0.176255	-0.715933	Q9ULC4	Q9ULC4	Malignant T-cell-amplified sequence 1	MCTS1	6	6	50.8	50.8	50.8	20.555	0	116.01	4217400000	11	24.8532	24.581	21.0995	24.4151	21.1041	22.8667
0.195251	-0.715601	Q9UK61	Q9UK61	Protein FAM208A	FAM208A	11	11	7.3	7.3	7.3	189.03	0	12.018	559310000	24	23.2634	25.5558	24.6646	21.3204	25.279	24.7377
0.368295	-0.71534	Q6ZSJ8	Q6ZSJ8	Uncharacterized protein C1orf122	C1orf122	3	3	35.5	35.5	35.5	11.471	0	27.525	543830000	6	23.793	24.2637	21.8629	23.0044	21.9019	22.8673
0.235101	-0.714942	Q5H9R7	Q5H9R7	Serine/threonine-protein phosphatase 6 regulatory subunit 3	PPP6R3	30	30	43.3	43.3	43.3	97.668	0	239.38	3741400000	140	26.9294	25.4553	27.4499	23.9287	26.3228	27.4383
0.198902	-0.7144	Q00535	Q00535	Cyclin-dependent-like kinase 5	CDK5	13	13	53.1	50.3	50.3	33.304	0	107.68	5916800000	77	27.4196	24.1367	23.4078	25.4888	23.907	23.4252
0.309058	-0.714074	P17096	P17096	High mobility group protein HMG-I/HMG-Y	HMGA1	5	5	56.1	56.1	56.1	11.676	0	251.41	871030000	19	22.2792	24.4357	23.8311	22.802	21.6062	23.9957
0.256842	-0.712072	P21266	P21266	Glutathione S-transferase Mu 3	GSTM3	21	20	77.3	77.3	73.3	26.559	0	316.26	26856000000	216	28.2929	27.1876	29.8855	28.2775	26.214	28.7383
0.210015	-0.710882	O75534	O75534	Cold shock domain-containing protein E1	CSDE1	58	58	66.7	66.7	66.7	88.884	0	323.31	106760000000	838	29.4298	33.0311	30.1862	29.2779	31.5957	29.6409
0.11763	-0.710815	Q9BQA1	Q9BQA1	Methylosome protein 50	WDR77	14	14	66.1	66.1	66.1	36.724	0	323.31	14984000000	147	27.9291	27.1528	22.6381	26.7959	22.2918	26.4997
0.362101	-0.709138	Q9BTW9	Q9BTW9	Tubulin-specific chaperone D	TBCD	22	22	25.3	25.3	25.3	132.6	0	56.826	9657600000	65	27.0945	25.2387	25.1464	24.9932	24.2945	26.0646
0.280044	-0.707673	Q86W42	Q86W42	THO complex subunit 6 homolog	THOC6	12	12	52.5	52.5	52.5	37.535	0	89.314	2520500000	52	24.8976	25.3257	25.3675	24.9239	22.5713	25.9726
1.50008	-0.705598	Q6GMV2	Q6GMV2	SET and MYND domain-containing protein 5	SMYD5	4	4	10.3	10.3	10.3	47.34	0	7.1487	171820000	10	23.2341	22.7878	23.0334	21.9626	22.4746	22.5013
0.224868	-0.703316	Q13595	Q13595	Transformer-2 protein homolog alpha	TRA2A	3	3	11.3	11.3	11.3	32.688	0	20.663	1837800000	22	24.8865	25.6815	22.2285	22.3801	23.7483	24.5582
0.189712	-0.700214	Q9BV86	Q9BV86	N-terminal Xaa-Pro-Lys N-methyltransferase 1;N-terminal Xaa-Pro-Lys N-methyltransferase 1, N-terminally processed	NTMT1	6	6	35.9	35.9	35.9	25.387	0	254.46	1127400000	12	25.2255	23.5252	21.0549	24.0224	21.803	21.8794
0.230144	-0.699691	P00390	P00390	Glutathione reductase, mitochondrial	GSR	17	17	58.6	58.6	58.6	56.256	0	271.26	11473000000	126	27.2425	25.5587	24.8587	26.854	25.1748	23.532
0.191797	-0.698353	P68400;Q8NEV1	P68400;Q8NEV1	Casein kinase II subunit alpha;Casein kinase II subunit alpha 3	CSNK2A1;CSNK2A3	20	20	57.3	57.3	57.3	45.143	0	323.31	14462000000	171	27.8254	27.5598	24.8286	27.5795	24.1253	26.414
0.246339	-0.697698	P46977	P46977	Dolichyl-diphosphooligosaccharide--protein glycosyltransferase subunit STT3A	STT3A	12	12	16	16	16	80.529	0	14.375	2933000000	82	28.706	26.3523	25.5136	27.3276	25.6149	25.5364
0.172601	-0.694989	P12109	P12109	Collagen alpha-1(VI) chain	COL6A1	9	9	12.7	12.7	12.7	108.53	0	35.228	576730000	16	25.4798	21.2307	22.3266	20.6493	23.0289	23.274
0.319438	-0.694442	Q96PU8	Q96PU8	Protein quaking	QKI	6	6	21.1	21.1	21.1	37.67	0	9.5752	886990000	18	23.7734	24.9431	22.2886	23.7383	22.1756	23.0079
0.829173	-0.692708	Q3B7T1	Q3B7T1	Erythroid differentiation-related factor 1	EDRF1	6	6	6.4	6.4	6.4	138.53	0	3.8503	104270000	7	22.3957	22.8601	21.9081	21.8787	22.0487	21.1584
0.33833	-0.691949	O14579	O14579	Coatomer subunit epsilon	COPE	15	15	64.6	64.6	64.6	34.482	0	323.31	7947100000	155	29.331	26.6216	27.3546	27.5478	26.7322	26.9513
0.28079	-0.688376	P30291	P30291	Wee1-like protein kinase	WEE1	5	5	10.7	10.7	10.7	71.597	0	9.327	269960000	16	23.6682	23.1737	21.5096	23.492	21.8209	20.9734
0.198864	-0.687648	P62857	P62857	40S ribosomal protein S28	RPS28	3	3	34.8	34.8	34.8	7.8409	0	12.168	421600000	11	21.8996	23.8298	25.2278	21.8335	22.2811	24.7796
0.914106	-0.687351	Q92667	Q92667	A-kinase anchor protein 1, mitochondrial	AKAP1	10	10	16.9	16.9	16.9	97.34	0	12.122	538880000	17	22.5922	23.2416	23.0889	22.6041	22.5514	21.7051
0.441763	-0.68712	P35579;REV__Q9UKV3;P12883;P13535;Q9Y623;P13533;P12882;P11055	P35579	Myosin-9	MYH9	112	92	54.7	54.7	45.5	226.53	0	323.31	34967000000	988	31.3146	29.9638	30.45	30.923	29.1121	29.6319
0.7661	-0.687108	Q9NR19	Q9NR19	Acetyl-coenzyme A synthetase, cytoplasmic	ACSS2	7	7	13.7	13.7	13.7	78.579	0	15.604	478150000	9	22.6896	22.4189	22.7905	21.7371	22.7148	21.3857
0.347299	-0.685104	Q9UHB6	Q9UHB6	LIM domain and actin-binding protein 1	LIMA1	11	11	16.5	16.5	16.5	85.225	0	11.774	940540000	18	24.5325	24.4978	24.2463	23.5995	25.214	22.4078
0.128599	-0.684481	P68032;P63267;P62736;P68133	P68032;P63267;P62736;P68133	Actin, alpha cardiac muscle 1;Actin, gamma-enteric smooth muscle;Actin, aortic smooth muscle;Actin, alpha skeletal muscle	ACTC1;ACTG2;ACTA2;ACTA1	3	3	52.5	18	18	42.019	0	80.608	9055100000	57	26.1595	28.1208	22.5442	25.7897	22.793	26.1883
0.946711	-0.684316	O43324	O43324	Eukaryotic translation elongation factor 1 epsilon-1	EEF1E1	9	9	51.1	51.1	51.1	19.81	0	54.079	6016200000	64	27.549	27.818	28.5141	27.1012	27.0949	27.6321
0.255905	-0.683704	P17706	P17706	Tyrosine-protein phosphatase non-receptor type 2	PTPN2	9	9	28	28	28	48.473	0	36.827	1235600000	16	22.3214	24.615	21.2193	21.4907	21.9068	22.7072
0.421064	-0.68317	Q86U90	Q86U90	YrdC domain-containing protein, mitochondrial	YRDC	10	10	51.3	51.3	51.3	29.328	0	64.567	4099800000	43	24.416	22.3313	22.6238	21.9894	22.5714	22.7608
0.326033	-0.682238	Q9UBW7	Q9UBW7	Zinc finger MYM-type protein 2	ZMYM2	9	9	7.9	7.9	7.9	154.91	0	6.3925	371330000	15	23.9506	21.7022	24.1874	22.0594	22.5203	23.2139
0.734161	-0.682058	Q86VP6	Q86VP6	Cullin-associated NEDD8-dissociated protein 1	CAND1	49	44	44.1	44.1	40.6	136.37	0	113.05	15312000000	308	28.8486	27.8916	27.7457	27.3717	27.9537	27.1144
0.581749	-0.681983	Q9UHB7	Q9UHB7	AF4/FMR2 family member 4	AFF4	3	3	2.8	2.8	2.8	127.46	0.0011254	2.6561	201940000	7	22.604	23.0783	21.3487	21.7625	21.4958	21.7268
0.151151	-0.680982	P13797;P13796;Q14651	P13797	Plastin-3	PLS3	40	40	72.2	72.2	72.2	70.81	0	323.31	50220000000	457	29.4381	26.2539	28.2006	29.888	25.0818	26.8797
0.570271	-0.680629	O43617	O43617	Trafficking protein particle complex subunit 3	TRAPPC3	8	8	48.9	48.9	48.9	20.274	0	28.932	1069700000	35	25.7993	24.9575	24.314	24.8885	24.3293	23.8111
0.472407	-0.680606	Q9HD47	Q9HD47	Ran guanine nucleotide release factor	RANGRF	4	4	32.8	32.8	32.8	20.448	0	7.6453	319310000	8	23.313	21.4058	22.2388	21.6775	21.1149	22.1234
0.487636	-0.679368	O43149	O43149	Zinc finger ZZ-type and EF-hand domain-containing protein 1	ZZEF1	26	26	10.7	10.7	10.7	331.07	0	24.949	1461200000	57	25.4381	26.2667	24.3483	24.2894	24.6018	25.1238
0.145742	-0.678701	Q8N4Q1	Q8N4Q1	Mitochondrial intermembrane space import and assembly protein 40	CHCHD4	5	5	45.8	45.8	45.8	15.996	0	180.49	2610600000	26	26.0543	21.592	26.8195	24.5323	22.9998	24.8976
0.335915	-0.678357	O43427	O43427	Acidic fibroblast growth factor intracellular-binding protein	FIBP	8	8	28.6	28.6	28.6	41.878	0	10.246	711310000	18	24.9418	22.9173	22.4415	22.8354	22.1523	23.2779
0.330602	-0.677581	Q32MZ4	Q32MZ4	Leucine-rich repeat flightless-interacting protein 1	LRRFIP1	17	16	26	26	24.5	89.252	0	87.583	2481700000	139	26.1014	26.0624	27.6219	24.6176	26.2874	26.848
0.42904	-0.677407	Q9GZQ3	Q9GZQ3	COMM domain-containing protein 5	COMMD5	2	2	10.3	10.3	10.3	24.67	0.00070922	3.3057	227070000	5	21.4096	22.5279	22.9824	20.8134	21.5762	22.498
0.252851	-0.67734	O00746	O00746	Nucleoside diphosphate kinase, mitochondrial	NME4	10	10	65.2	65.2	65.2	20.658	0	124.93	5090700000	81	24.8261	28.1608	25.9006	25.2064	26.4293	25.2197
0.14983	-0.677242	P06733	P06733	Alpha-enolase	ENO1	25	22	60.6	60.6	47.9	47.168	0	323.31	59200000000	445	30.8569	28.4341	26.5376	29.7667	28.1564	25.8738
0.672585	-0.676786	Q9P2I0	Q9P2I0	Cleavage and polyadenylation specificity factor subunit 2	CPSF2	29	29	50.4	50.4	50.4	88.486	0	203.7	6354200000	137	26.5754	27.7923	27.5638	26.1098	26.855	26.9364
0.616364	-0.675801	Q96TA2	Q96TA2	ATP-dependent zinc metalloprotease YME1L1	YME1L1	19	19	31.3	31.3	31.3	86.454	0	236.61	5220800000	80	27.2555	26.1534	26.9258	26.8178	25.8991	25.5904
0.445105	-0.675664	Q5JSH3	Q5JSH3	WD repeat-containing protein 44	WDR44	3	3	3.6	3.6	3.6	101.37	0.00024231	3.6762	613110000	13	22.2869	24.14	22.3025	21.9807	22.6665	22.0552
0.461478	-0.67473	P54105	P54105	Methylosome subunit pICln	CLNS1A	5	5	43.9	43.9	43.9	26.215	0	162.93	883590000	18	22.2656	22.9454	23.9298	21.6388	23.044	22.4339
0.357676	-0.672745	Q96CM3	Q96CM3	RNA pseudouridylate synthase domain-containing protein 4	RPUSD4	4	4	15.4	15.4	15.4	42.205	0	30.282	294630000	13	22.7211	22.3932	23.4234	20.7347	23.0018	22.783
0.245019	-0.671875	Q14141	Q14141	Septin-6	2020-09-06	5	5	28.8	20.3	20.3	49.716	0	152.17	746300000	21	23.0326	21.8548	24.407	21.3843	23.9851	21.9093
0.426261	-0.671844	Q14683	Q14683	Structural maintenance of chromosomes protein 1A	SMC1A	87	87	61.6	61.6	61.6	143.23	0	323.31	30503000000	631	31.1109	29.0142	30.3793	29.9147	28.9776	29.5966
0.17015	-0.67047	Q9HDC9	Q9HDC9	Adipocyte plasma membrane-associated protein	APMAP	10	10	32.2	32.2	32.2	46.48	0	30.243	1772700000	28	25.7717	22.6919	26.5419	25.6833	24.7191	22.5918
0.174108	-0.667688	Q9BZK7;O60907;Q9BQ87	Q9BZK7	F-box-like/WD repeat-containing protein TBL1XR1	TBL1XR1	9	9	23.5	23.5	23.5	55.594	0	51.927	1177900000	20	25.7974	23.7341	25.3671	25.9331	21.7079	25.2545
1.21043	-0.667144	Q9HAY2	Q9HAY2	Melanoma-associated antigen F1	MAGEF1	2	2	6.8	6.8	6.8	35.221	0.00069525	3.0289	65748000	4	22.9552	23.2012	23.7542	22.4288	22.7017	22.7786
0.172957	-0.666731	P04637	P04637	Cellular tumor antigen p53	TP53	20	20	57.5	57.5	57.5	43.653	0	278.37	17562000000	171	26.3928	30.6793	26.8606	27.4284	28.1743	26.3298
0.0671228	-0.666144	P35637	P35637	RNA-binding protein FUS	FUS	12	12	23	23	23	53.425	0	323.31	216920000000	1000	25.7477	34.2457	26.7823	24.9005	32.3881	27.4886
0.32582	-0.665612	Q96BN2	Q96BN2	Transcriptional adapter 1	TADA1	6	6	18.2	18.2	18.2	37.381	0	8.3309	657620000	22	24.4761	24.2378	23.0009	22.6358	22.4391	24.643
0.330951	-0.664244	Q7KZN9	Q7KZN9	Cytochrome c oxidase assembly protein COX15 homolog	COX15	5	5	17.3	17.3	17.3	46.03	0	5.7857	337470000	12	24.0883	22.4004	21.85	22.6348	22.5538	21.1574
0.422256	-0.664152	P25705	P25705	ATP synthase subunit alpha, mitochondrial	ATP5A1	32	32	59.3	59.3	59.3	59.75	0	323.31	86269000000	572	31.7311	29.8181	30.3568	30.3844	30.2636	29.2655
0.219938	-0.663893	Q7Z3J2	Q7Z3J2	UPF0505 protein C16orf62	C16orf62	20	20	25.2	25.2	25.2	109.56	0	21.433	1485800000	40	23.7798	21.7163	24.515	21.131	23.9567	22.9317
0.585506	-0.662996	Q92530	Q92530	Proteasome inhibitor PI31 subunit	PSMF1	4	4	29.2	29.2	29.2	29.816	0	10.586	395180000	12	22.6002	22.2291	21.0171	21.5356	20.9776	21.3442
0.172892	-0.662245	Q9C0B1	Q9C0B1	Alpha-ketoglutarate-dependent dioxygenase FTO	FTO	12	12	30.7	30.7	30.7	58.281	0	25.533	1226600000	44	25.0787	22.5765	23.7566	25.6031	21.4663	22.3557
0.483954	-0.660891	P35241	P35241	Radixin	RDX	27	27	61.2	43.4	43.4	68.563	0	227.92	16963000000	487	29.1016	27.4518	28.7574	28.336	27.2404	27.7517
1.07805	-0.659128	P62826	P62826	GTP-binding nuclear protein Ran	RAN	8	8	36.6	36.6	36.6	24.423	0	39.517	10179000000	100	27.6498	27.2388	26.73	26.5651	26.3502	26.7259
0.467547	-0.658695	Q86WA8	Q86WA8	Lon protease homolog 2, peroxisomal	LONP2	28	28	40.8	40.8	40.8	94.615	0	207.6	5178300000	84	26.5295	25.3295	26.9494	26.1742	24.9163	25.7418
0.33214	-0.658636	Q9BVA1	Q9BVA1	Tubulin beta-2B chain	TUBB2B	7	2	79.8	24.9	3.6	49.953	0	122.62	27994000000	142	29.5928	28.2349	28.3154	28.9922	28.4624	26.7127
0.286879	-0.658556	Q5TCQ9	Q5TCQ9	Membrane-associated guanylate kinase, WW and PDZ domain-containing protein 3	MAGI3	7	7	6	5.5	5.5	162.95	0	5.1493	175640000	8	23.1076	22.8977	22.8349	23.9904	20.8183	22.0559
0.385329	-0.658016	Q14739	Q14739	Lamin-B receptor	LBR	11	11	20	20	20	70.702	0	15.838	3389500000	51	26.2542	24.658	26.8398	24.732	25.2652	25.7809
0.533513	-0.657985	Q9H3P2	Q9H3P2	Negative elongation factor A	NELFA	9	9	29.2	29.2	29.2	57.276	0	46.449	1254800000	18	22.5172	22.9134	23.2979	22.8129	21.2653	22.6763
1.10159	-0.657696	Q2TBE0	Q2TBE0	CWF19-like protein 2	CWF19L2	7	7	9.6	9.6	9.6	103.79	0	7.6171	441470000	7	22.3427	21.9913	21.9673	21.5157	21.8402	20.9724
0.631872	-0.65726	P17858	P17858	ATP-dependent 6-phosphofructokinase, liver type	PFKL	11	11	28.6	22.7	22.7	85.018	0	30.493	2537200000	73	27.18	25.7922	26.541	26.3189	25.5142	25.7082
0.333872	-0.656781	Q13564	Q13564	NEDD8-activating enzyme E1 regulatory subunit	NAE1	9	9	23.6	23.6	23.6	60.246	0	323.31	1384100000	29	23.9077	22.5865	23.4255	23.9421	21.4794	22.5278
0.236761	-0.655597	Q9HAV7	Q9HAV7	GrpE protein homolog 1, mitochondrial	GRPEL1	20	20	65.4	65.4	65.4	24.279	0	323.31	95844000000	378	31.5913	28.7481	30.3295	30.5786	28.1878	29.9358
0.121591	-0.655162	Q9Y6Y8	Q9Y6Y8	SEC23-interacting protein	SEC23IP	18	18	22.9	22.9	22.9	111.08	0	33.727	3490700000	44	26.1878	26.1403	22.0844	25.065	21.3608	26.0212
0.236213	-0.654565	P05141;Q9H0C2	P05141	ADP/ATP translocase 2;ADP/ATP translocase 2, N-terminally processed	SLC25A5	24	11	61.7	61.7	29.9	32.852	0	283.16	191270000000	888	32.4431	30.0096	33.0915	31.5595	30.1034	31.9176
0.0832611	-0.654535	P42694	P42694	Probable helicase with zinc finger domain	HELZ	47	47	30.4	30.4	30.4	218.97	0	186.05	6484300000	164	24.8085	30.4024	24.322	22.9914	29.6645	24.9134
0.173047	-0.654282	Q9BZE1	Q9BZE1	39S ribosomal protein L37, mitochondrial	MRPL37	16	16	44.4	44.4	44.4	48.117	0	113.75	4485000000	76	26.746	25.78	24.562	25.3176	22.6917	27.1157
0.450643	-0.65349	O75570	O75570	Peptide chain release factor 1, mitochondrial	MTRF1	11	11	34.8	34.8	34.8	52.305	0	118.97	4930500000	29	23.4741	22.0201	22.396	21.1393	22.667	22.1234
0.441183	-0.65307	Q9UL54	Q9UL54	Serine/threonine-protein kinase TAO2	TAOK2	6	6	5	5	5	138.25	0	4.2998	70509000	10	23.2608	22.1418	23.4834	23.1497	22.2935	21.4837
0.543352	-0.652811	Q7Z2Z2	Q7Z2Z2	Elongation factor Tu GTP-binding domain-containing protein 1	EFTUD1	23	23	31.9	31.9	31.9	125.43	0	120.88	5364400000	54	26.9604	25.8336	26.2614	25.7407	24.9566	26.3996
0.425865	-0.652497	Q13009	Q13009	T-lymphoma invasion and metastasis-inducing protein 1	TIAM1	6	6	4.3	4.3	4.3	177.51	0	6.272	132930000	7	23.6723	22.8774	22.0855	22.9207	22.4197	21.3373
0.836493	-0.650988	Q3B726	Q3B726	DNA-directed RNA polymerase I subunit RPA43	TWISTNB	5	5	18.6	18.6	18.6	37.432	0	5.7572	894140000	11	22.4049	22.8105	22.3954	21.8696	22.4727	21.3156
0.557937	-0.650635	Q6P5R6	Q6P5R6	60S ribosomal protein L22-like 1	RPL22L1	6	6	63.9	57.4	57.4	14.606	0	226.68	8601900000	63	28.4752	27.657	28.5779	28.076	27.9473	26.7349
0.387403	-0.650174	Q13643	Q13643	Four and a half LIM domains protein 3	FHL3	5	5	24.6	24.6	24.6	31.192	0	13.893	611920000	11	23.8387	22.4434	22.396	21.9149	21.5419	23.2708
0.0865042	-0.650139	P25098	P25098	Beta-adrenergic receptor kinase 1	ADRBK1	6	3	10.2	10.2	5.7	79.573	0.00047574	3.4005	2953800000	8	22.5962	21.9071	27.0179	21.0182	27.4558	21.0967
0.241303	-0.648682	P15311	P15311	Ezrin	EZR	31	30	60.1	47.4	46.1	69.412	0	323.31	39195000000	818	30.7474	27.9477	29.8179	29.7869	27.5602	29.2199
0.284376	-0.647713	Q8NC51	Q8NC51	Plasminogen activator inhibitor 1 RNA-binding protein	SERBP1	26	26	56.1	56.1	56.1	44.965	0	323.31	40896000000	283	27.9624	25.5288	26.9574	26.8736	25.0023	26.6295
0.366282	-0.647607	O43819	O43819	Protein SCO2 homolog, mitochondrial	SCO2	8	8	38	38	38	29.81	0	323.31	11070000000	123	27.4119	25.9542	28.0626	27.0261	25.7191	26.7406
0.202661	-0.647242	O75175	O75175	CCR4-NOT transcription complex subunit 3	CNOT3	7	7	11.8	11.8	11.8	81.871	0	9.7276	833010000	21	21.9494	23.2451	24.7492	21.3633	22.1727	24.4659
1.93494	-0.646542	O43592	O43592	Exportin-T	XPOT	25	25	34.2	34.2	34.2	109.96	0	105.58	4906800000	139	27.5113	27.2239	27.7011	26.9001	26.8561	26.7403
1.90996	-0.645918	O14980	O14980	Exportin-1	XPO1	33	33	41.4	41.4	41.4	123.38	0	309.36	9546500000	319	27.8355	27.6535	27.8127	26.9164	27.0648	27.3828
0.292619	-0.645034	Q9Y450	Q9Y450	HBS1-like protein	HBS1L	22	22	41.5	41.5	41.5	75.472	0	141.27	3294300000	121	24.2985	21.3293	23.1385	22.1933	22.6989	21.939
0.314302	-0.64415	P28161	P28161	Glutathione S-transferase Mu 2	GSTM2	18	12	80.7	76.6	57.8	25.744	0	194.7	20084000000	188	28.3428	27.272	29.1414	27.6655	26.4726	28.6856
0.440906	-0.642785	P26045	P26045	Tyrosine-protein phosphatase non-receptor type 3	PTPN3	10	10	14.3	14.3	14.3	103.99	0	11.393	675790000	18	23.2053	23.9732	23.9758	22.8828	22.1972	24.1459
0.501323	-0.642443	O00264	O00264	Membrane-associated progesterone receptor component 1	PGRMC1	17	16	68.7	68.7	64.1	21.671	0	323.31	10371000000	67	27.6882	26.7944	27.1437	26.3403	27.5158	25.8428
0.129995	-0.642389	Q96RS6	Q96RS6	NudC domain-containing protein 1	NUDCD1	17	17	42.4	42.4	42.4	66.755	0	42.927	3865500000	87	26.6772	22.7925	26	26.1219	25.6189	21.8017
0.216211	-0.640118	P25787	P25787	Proteasome subunit alpha type-2	PSMA2	7	7	42.7	42.7	42.7	25.898	0	32.797	1659500000	41	24.396	22.6892	24.9256	22.3088	22.5582	25.2236
0.238129	-0.639275	P51812;Q15349;Q9UK32	P51812	Ribosomal protein S6 kinase alpha-3	RPS6KA3	15	10	23.1	23.1	15.7	83.735	0	20.993	2705600000	31	25.5087	23.4978	25.503	23.5341	23.2336	25.824
0.37603	-0.638247	Q01484	Q01484	Ankyrin-2	ANK2	3	3	1.1	0.6	0.6	433.71	0	6.4352	144990000	9	21.239	22.3779	22.6375	22.4662	21.3699	20.5036
0.200418	-0.637802	Q6GYQ0	Q6GYQ0	Ral GTPase-activating protein subunit alpha-1	RALGAPA1	8	8	5.2	5.2	5.2	229.83	0	4.2411	612160000	10	23.4567	21.1389	24.4275	21.3562	21.9371	23.8165
0.40071	-0.635403	Q9UGR2	Q9UGR2	Zinc finger CCCH domain-containing protein 7B	ZC3H7B	18	17	23.3	23.3	21.7	109.86	0	142.61	1300400000	49	25.762	23.6277	24.4521	24.0982	24.346	23.4914
0.369673	-0.634838	P29372	P29372	DNA-3-methyladenine glycosylase	MPG	10	10	48.3	48.3	48.3	32.868	0	146.64	6652200000	39	23.5392	21.4383	23.1943	21.7725	22.6997	21.7951
0.19221	-0.633995	Q9H9A6;REV__P11200	Q9H9A6	Leucine-rich repeat-containing protein 40	LRRC40	31	31	65.6	65.6	65.6	68.249	0	214.38	25966000000	288	30.5402	26.6189	29.028	29.1806	27.5547	27.5498
0.104365	-0.632823	Q9P2E9	Q9P2E9	Ribosome-binding protein 1	RRBP1	34	33	30.8	30.8	30.1	152.45	0	323.31	5267200000	224	26.2185	23.3969	28.2848	22.1319	26.1622	27.7076
0.133099	-0.632425	P20585	P20585	DNA mismatch repair protein Msh3	MSH3	30	30	34.9	34.9	34.9	127.41	0	58.363	7609400000	69	25.3375	22.8256	25.7528	25.4107	25.5834	21.0245
0.499192	-0.632189	P63000;P15153	P63000;P15153	Ras-related C3 botulinum toxin substrate 1;Ras-related C3 botulinum toxin substrate 2	RAC1;RAC2	6	3	33.9	28.1	14.1	21.45	0	9.1326	765690000	19	24.0906	24.681	23.6486	24.1033	23.8296	22.5908
0.422437	-0.630814	P61019;Q8WUD1	P61019;Q8WUD1	Ras-related protein Rab-2A;Ras-related protein Rab-2B	RAB2A;RAB2B	5	5	27.4	27.4	27.4	23.545	0	12.359	262300000	8	22.9077	21.7883	22.2726	20.7937	21.5964	22.6859
0.206433	-0.629985	Q15075	Q15075	Early endosome antigen 1	EEA1	59	59	44.9	44.9	44.9	162.46	0	323.31	7391800000	235	29.9535	26.4016	29.0512	27.5639	27.1328	28.8197
0.225155	-0.628962	Q8NF37	Q8NF37	Lysophosphatidylcholine acyltransferase 1	LPCAT1	8	8	18.7	18.7	18.7	59.151	0	52.296	1909200000	49	26.2997	22.758	25.5968	24.2619	24.0068	24.4989
0.183887	-0.628113	Q92729	Q92729	Receptor-type tyrosine-protein phosphatase U	PTPRU	9	9	8.3	8.3	8.3	162.42	0	21.561	1544200000	34	25.2778	22.0855	24.7173	23.1148	22.0837	24.9977
0.0735578	-0.6276	Q15181	Q15181	Inorganic pyrophosphatase	PPA1	17	17	57.4	57.4	57.4	32.66	0	323.31	9989900000	98	29.156	22.8143	21.1597	27.1437	22.7067	21.3968
0.696292	-0.627076	P07814	P07814	Bifunctional glutamate/proline--tRNA ligase;Glutamate--tRNA ligase;Proline--tRNA ligase	EPRS	114	114	69.4	69.4	69.4	170.59	0	323.31	142190000000	1989	32.8312	32.3834	32.819	31.3054	32.2703	32.5767
0.536233	-0.626522	P04844	P04844	Dolichyl-diphosphooligosaccharide--protein glycosyltransferase subunit 2	RPN2	24	24	52.1	52.1	52.1	69.283	0	323.31	22640000000	438	29.4849	29.0569	28.9331	29.0213	29.0172	27.5568
0.213024	-0.626016	Q99623	Q99623	Prohibitin-2	PHB2	18	18	67.9	67.9	67.9	33.296	0	323.31	16716000000	163	26.5089	26.7717	27.963	26.4189	24.6562	28.2904
0.441012	-0.625099	Q92890	Q92890	Ubiquitin fusion degradation protein 1 homolog	UFD1L	5	5	19.9	19.9	19.9	34.5	0	14.485	541570000	12	22.7924	21.1177	22.6668	21.9899	21.0299	21.6817
0.298084	-0.62406	Q13363	Q13363	C-terminal-binding protein 1	CTBP1	15	9	40.5	40.5	32	47.535	0	212.53	8085300000	84	28.0202	25.7543	27.0655	27.0997	26.5813	25.2868
0.379018	-0.623082	O00267	O00267	Transcription elongation factor SPT5	SUPT5H	21	21	26.5	26.5	26.5	121	0	265.1	3334200000	62	25.7121	24.3236	24.9069	25.4683	23.6652	23.9398
1.41392	-0.622799	Q9UKF6	Q9UKF6	Cleavage and polyadenylation specificity factor subunit 3	CPSF3	22	22	44.4	44.4	44.4	77.485	0	138.3	9865100000	158	28.0973	27.6846	27.4123	27.0596	27.2072	27.059
0.938348	-0.622515	Q9UI43	Q9UI43	rRNA methyltransferase 2, mitochondrial	FTSJ2	4	4	18.3	18.3	18.3	27.423	0	3.8528	218690000	5	22.5347	22.6175	23.3244	22.149	21.9167	22.5434
0.391368	-0.620609	P56282	P56282	DNA polymerase epsilon subunit 2	POLE2	11	11	34	34	34	59.536	0	56.803	1024900000	16	22.9815	22.6832	22.9277	22.7465	20.9301	23.0539
0.566178	-0.620084	Q8N428;Q96FL9	Q8N428	Polypeptide N-acetylgalactosaminyltransferase 16	GALNT16	8	8	28.1	28.1	28.1	63.073	0	186.87	823190000	20	22.7401	22.034	23.4843	21.831	21.943	22.6242
0.504002	-0.617797	P13984	P13984	General transcription factor IIF subunit 2	GTF2F2	3	3	17.7	17.7	17.7	28.38	0	7.1345	223720000	5	22.1233	22.6566	22.8777	22.8423	21.1745	21.7873
0.621852	-0.616713	Q96N67	Q96N67	Dedicator of cytokinesis protein 7	DOCK7	60	54	32.7	32.7	30.7	242.56	0	299.68	9064100000	265	28.1548	27.7577	28.2021	26.6411	28.095	27.5283
0.181868	-0.616371	P42575	P42575	Caspase-2;Caspase-2 subunit p18;Caspase-2 subunit p13;Caspase-2 subunit p12	CASP2	6	6	20.6	20.6	20.6	50.685	0	17.307	644130000	10	24.3031	23.0128	22.897	20.903	25.0429	22.4179
0.350512	-0.612874	Q9Y2J2	Q9Y2J2	Band 4.1-like protein 3;Band 4.1-like protein 3, N-terminally processed	EPB41L3	24	24	33.2	28.7	28.7	120.68	0	323.31	5498500000	167	26.3149	27.3569	27.5731	25.2438	27.0215	27.1411
0.166551	-0.612029	Q9NVH1	Q9NVH1	DnaJ homolog subfamily C member 11	DNAJC11	8	8	22	22	22	63.277	0	29.862	812020000	26	25.6831	21.9049	23.9553	24.8743	22.8245	22.0085
0.17242	-0.611816	P53007	P53007	Tricarboxylate transport protein, mitochondrial	SLC25A1	4	4	14.8	14.8	14.8	34.012	0	4.24	1721400000	27	26.0833	22.1862	24.0331	24.9264	22.5238	23.0171
0.131027	-0.611462	Q5VW36	Q5VW36	Focadhesin	FOCAD	8	8	5.2	5.2	5.2	200.07	0	5.1987	7468200000	11	26.4268	26.2018	22.0974	23.2501	23.3823	26.2592
0.414773	-0.60977	O96007	O96007	Molybdopterin synthase catalytic subunit	MOCS2	3	3	23.4	23.4	23.4	20.944	0	8.3448	368330000	10	23.6452	22.8594	21.5341	21.9789	21.9452	22.2852
0.312941	-0.607092	Q8TDJ6	Q8TDJ6	DmX-like protein 2	DMXL2	7	7	3.3	3.3	3.3	339.64	0	4.953	716770000	7	23.1626	23.0906	24.7631	22.7213	22.2868	24.1869
0.318498	-0.605775	Q9BW92	Q9BW92	Threonine--tRNA ligase, mitochondrial	TARS2	33	33	54.7	54.7	54.7	81.035	0	254.94	13963000000	221	29.0971	27.1881	28.4297	28.4333	26.5983	27.8659
0.166954	-0.603672	Q96DI7	Q96DI7	U5 small nuclear ribonucleoprotein 40 kDa protein	SNRNP40	16	16	71.1	71.1	71.1	39.31	0	323.31	5529700000	81	25.3442	23.9266	24.8072	26.1018	21.6591	24.5061
0.568785	-0.602088	P37198	P37198	Nuclear pore glycoprotein p62	NUP62	5	5	14.8	14.8	14.8	53.254	0	15.429	726030000	25	23.9215	22.6245	23.0909	22.9318	22.8433	22.0555
0.446916	-0.601991	Q14C86	Q14C86	GTPase-activating protein and VPS9 domain-containing protein 1	GAPVD1	27	27	23.3	23.3	23.3	164.98	0	71.275	4154600000	97	26.8118	25.5818	25.5944	26.1708	25.2394	24.7717
0.203579	-0.601465	Q96DE9;Q8TE69	Q96DE9;Q8TE69	Protein CXorf40B;Protein CXorf40A	CXorf40B;CXorf40A	5	5	34.8	34.8	34.8	17.779	0	5.3963	986620000	9	22.0735	21.9257	25.2767	22.6523	22.9537	21.8654
0.104192	-0.600461	Q9NPF4	Q9NPF4	Probable tRNA N6-adenosine threonylcarbamoyltransferase	OSGEP	11	11	47.5	47.5	47.5	36.426	0	79.248	2352300000	30	27.3533	22.3361	26.1443	25.8231	21.8508	26.3585
0.170994	-0.599894	P35573	P35573	Glycogen debranching enzyme;4-alpha-glucanotransferase;Amylo-alpha-1,6-glucosidase	AGL	50	50	40.5	40.5	40.5	174.76	0	149.49	8640700000	208	26.7671	29.5459	27.6982	25.65	29.2664	27.2951
0.366388	-0.599704	Q9UPN7	Q9UPN7	Serine/threonine-protein phosphatase 6 regulatory subunit 1	PPP6R1	18	18	31.9	31.9	31.9	96.723	0	157.84	2353600000	55	25.463	24.984	26.6509	24.6633	24.5935	26.0419
0.488703	-0.59839	Q8IYB5	Q8IYB5	Stromal membrane-associated protein 1	SMAP1	5	5	15.8	15.8	15.8	50.386	0	31.899	2689600000	24	22.2941	21.31	22.9895	22.0043	21.2634	21.5307
0.152152	-0.597394	Q01167	Q01167	Forkhead box protein K2	FOXK2	9	9	23.9	22.3	22.3	69.061	0	33.475	960250000	21	22.2446	25.6279	24.3116	21.7342	25.4655	23.1922
0.129989	-0.597376	Q92499	Q92499	ATP-dependent RNA helicase DDX1	DDX1	60	60	72.4	72.4	72.4	82.431	0	323.31	257990000000	1493	30.4537	34.3416	30.1764	30.3846	33.0665	29.7285
0.354024	-0.595338	P82914	P82914	28S ribosomal protein S15, mitochondrial	MRPS15	7	7	19.8	19.8	19.8	29.842	0	6.6833	827810000	25	23.787	24.7374	24.1406	22.348	24.3697	24.1612
0.40877	-0.594544	Q8N163	Q8N163	Cell cycle and apoptosis regulator protein 2	CCAR2	39	39	58.5	58.5	58.5	102.9	0	323.31	17174000000	355	28.5649	29.1942	29.9783	27.8032	28.7544	29.3963
0.751375	-0.592649	Q9UHR4	Q9UHR4	Brain-specific angiogenesis inhibitor 1-associated protein 2-like protein 1	BAIAP2L1	7	7	20.5	20.5	20.5	56.882	0	42.038	378070000	7	22.2851	21.7207	22.5743	21.5392	21.1813	22.0816
0.421504	-0.591784	Q8N122;P25939	Q8N122	Regulatory-associated protein of mTOR	RPTOR	17	17	15.7	15.7	15.7	149.04	0	24.36	2350600000	53	25.1175	24.7855	26.4376	24.9702	25.3467	24.2484
0.383253	-0.591447	O75940	O75940	Survival of motor neuron-related-splicing factor 30	SMNDC1	9	9	47.5	47.5	47.5	26.711	0	323.31	5058000000	31	23.996	23.7425	22.1597	22.1712	22.7362	23.2165
0.287475	-0.591237	Q9Y6X3	Q9Y6X3	MAU2 chromatid cohesion factor homolog	MAU2	7	7	16.6	16.6	16.6	69.081	0	10.826	952410000	12	24.2772	21.5904	22.3361	22.4778	21.728	22.2243
0.317262	-0.586323	Q14160	Q14160	Protein scribble homolog	SCRIB	43	41	37.9	37.9	36.4	174.88	0	189.33	14320000000	202	28.2498	27.0949	27.5225	28.2365	26.9797	25.892
0.470339	-0.585641	O60885	O60885	Bromodomain-containing protein 4	BRD4	9	8	7	7	6.4	152.22	0	8.761	375540000	12	21.5277	22.5893	22.6399	21.5564	21.0369	22.4066
0.373007	-0.58557	Q9P000	Q9P000	COMM domain-containing protein 9	COMMD9	8	8	60.6	60.6	60.6	21.819	0	228.82	1101000000	23	24.2509	22.3976	22.7141	23.149	22.0475	22.4095
0.217744	-0.583143	P46459	P46459	Vesicle-fusing ATPase	NSF	20	20	30.6	30.6	30.6	82.593	0	46.771	3880200000	89	27.2932	24.792	27.2722	26.0127	24.7131	26.8822
0.388231	-0.582959	Q13617	Q13617	Cullin-2	CUL2	22	22	27.2	27.2	27.2	86.982	0	54.641	3077300000	86	25.4873	25.7772	26.9841	25.1549	24.9784	26.3665
0.117082	-0.581367	Q14980	Q14980	Nuclear mitotic apparatus protein 1	NUMA1	101	101	52.8	52.8	52.8	238.26	0	323.31	15150000000	585	29.7876	26.426	30.6351	29.9394	25.8558	29.3094
0.362982	-0.579857	Q93074	Q93074	Mediator of RNA polymerase II transcription subunit 12	MED12	7	7	3.7	3.7	3.7	243.08	0	5.6552	281120000	13	23.5197	23.2918	23.7698	22.6462	21.9985	24.197
0.207227	-0.576708	Q13889	Q13889	General transcription factor IIH subunit 3	GTF2H3	6	6	31.2	31.2	31.2	34.378	0	126.4	472280000	9	23.1329	23.9473	21.3275	23.4114	20.8428	22.4235
0.630898	-0.5754	Q7Z434	Q7Z434	Mitochondrial antiviral-signaling protein	MAVS	2	2	5	5	5	56.527	0	4.2786	190500000	10	21.9014	23.275	22.6133	22.224	21.8602	21.9792
0.182768	-0.57174	Q9UKK9	Q9UKK9	ADP-sugar pyrophosphatase	NUDT5	14	14	70.8	70.8	70.8	24.327	0	292.14	13868000000	84	22.255	21.9717	25.4293	22.1216	22.3017	23.5175
0.616019	-0.571533	P63162;P14678	P63162;P14678	Small nuclear ribonucleoprotein-associated protein N;Small nuclear ribonucleoprotein-associated proteins B and B	SNRPN;SNRPB	8	8	24.6	24.6	24.6	24.614	0	111.87	21899000000	154	28.0874	27.5284	27.9472	27.9347	26.614	27.2996
0.153544	-0.570847	O94762	O94762	ATP-dependent DNA helicase Q5	RECQL5	22	21	27.9	27.9	26.5	108.86	0	71.455	1479200000	55	24.6135	23.4488	25.5011	21.5226	24.6075	25.7208
1.08685	-0.568956	Q12907	Q12907	Vesicular integral-membrane protein VIP36	LMAN2	5	5	22.5	22.5	22.5	40.228	0	20.119	373890000	12	22.9853	22.8668	22.6313	21.8492	22.3106	22.6167
0.159799	-0.56893	Q12959	Q12959	Disks large homolog 1	DLG1	29	23	45	45	37.8	100.45	0	299.11	7603900000	109	28.332	24.0063	26.5446	24.8709	25.8648	26.4405
0.584445	-0.567791	Q86UY6	Q86UY6	N-alpha-acetyltransferase 40	NAA40	2	2	12.2	12.2	12.2	27.194	0	4.7663	147040000	3	23.3684	22.091	22.7475	22.5455	21.7585	22.1995
0.267799	-0.565701	Q96NW4	Q96NW4	Ankyrin repeat domain-containing protein 27	ANKRD27	13	13	15.5	15.5	15.5	116.98	0	23.802	650170000	21	22.7609	22.8482	24.7975	21.8609	23.4442	23.4044
0.238011	-0.564253	Q9UQE7	Q9UQE7	Structural maintenance of chromosomes protein 3	SMC3	83	83	58.2	58.2	58.2	141.54	0	323.31	25998000000	618	31.0101	28.1764	29.6517	29.7794	28.2313	29.1347
0.292348	-0.561646	O00186	O00186	Syntaxin-binding protein 3	STXBP3	11	11	22	22	22	67.764	0	56.932	1785000000	34	23.1883	24.6656	22.6769	23.78	22.0542	23.0117
0.140865	-0.561635	P02786	P02786	Transferrin receptor protein 1;Transferrin receptor protein 1, serum form	TFRC	14	14	22.1	22.1	22.1	84.87	0	24.244	2468600000	85	26.5918	24.3023	25.5141	26.8589	22.3918	25.4726
0.114088	-0.560541	Q9BTV4	Q9BTV4	Transmembrane protein 43	TMEM43	14	14	50.5	50.5	50.5	44.875	0	168.38	4294000000	61	25.6074	24.8006	20.2529	24.1926	22.0377	22.749
0.129304	-0.560071	P04183	P04183	Thymidine kinase, cytosolic	TK1	9	9	50	50	50	25.468	0	45.178	1224400000	37	25.2176	22.0686	21.0198	24.0442	20.7536	21.828
0.1589	-0.559217	O75312	O75312	Zinc finger protein ZPR1	ZPR1	7	7	16.6	16.6	16.6	50.925	0	18.79	731970000	13	25.8319	22.1195	22.7125	23.8186	23.4445	21.7231
0.502652	-0.558194	Q9BUI4	Q9BUI4	DNA-directed RNA polymerase III subunit RPC3	POLR3C	17	17	42.1	42.1	42.1	60.611	0	304.39	5953100000	124	27.2094	26.3273	27.7457	26.2457	26.3191	27.0429
0.417368	-0.55781	Q14197	Q14197	Peptidyl-tRNA hydrolase ICT1, mitochondrial	ICT1	10	10	48.5	48.5	48.5	23.63	0	35.509	4869400000	44	25.3084	24.7065	25.9985	24.2535	25.6313	24.4553
0.110461	-0.556903	Q9NP77	Q9NP77	RNA polymerase II subunit A C-terminal domain phosphatase SSU72	SSU72	5	5	29.9	29.9	29.9	22.574	0	6.1606	819160000	8	22.3735	25.7889	21.6657	25.2181	22.1348	20.8044
0.120565	-0.556653	O15315	O15315	DNA repair protein RAD51 homolog 2	RAD51B	4	4	8.6	8.6	8.6	42.195	0.0025845	2.1037	10871000000	7	26.4709	21.5293	21.3867	22.7865	22.7709	22.1595
0.302923	-0.555742	Q5JRA6	Q5JRA6	Melanoma inhibitory activity protein 3	MIA3	17	17	9.6	9.6	9.6	213.7	0	26.953	1583500000	98	26.4648	25.4329	26.8713	25.0261	25.1548	26.9208
0.151707	-0.555637	O95671	O95671	N-acetylserotonin O-methyltransferase-like protein	ASMTL	11	11	25.3	25.3	25.3	68.856	0	35.039	1544900000	23	25.585	22.086	21.8724	23.7059	21.4659	22.7047
0.130069	-0.553265	Q14BN4	Q14BN4	Sarcolemmal membrane-associated protein	SLMAP	8	8	11.1	11.1	11.1	95.197	0	13.215	739070000	19	24.2688	22.052	25.0507	20.6799	24.4679	24.5638
0.404738	-0.552954	Q9C0J8	Q9C0J8	pre-mRNA 3 end processing protein WDR33	WDR33	17	17	17.5	17.5	17.5	145.89	0	35.848	3260500000	84	26.2358	26.2455	26.7409	24.7481	26.3375	26.4777
0.368445	-0.552923	Q9H5Q4	Q9H5Q4	Dimethyladenosine transferase 2, mitochondrial	TFB2M	3	3	8.6	8.6	8.6	45.348	0	4.7873	308110000	14	22.502	23.4188	21.354	21.9327	21.5117	22.1717
0.178959	-0.552782	P52948	P52948	Nuclear pore complex protein Nup98-Nup96;Nuclear pore complex protein Nup98;Nuclear pore complex protein Nup96	NUP98	18	18	10.7	10.7	10.7	197.58	0	26.593	1329200000	41	24.7322	22.8311	25.076	24.2345	21.8157	24.9307
0.18217	-0.551192	Q9Y2I1	Q9Y2I1	Nischarin	NISCH	6	6	6.6	6.6	6.6	166.63	0	8.8358	258550000	19	21.42	22.3111	24.5649	21.7747	21.3331	23.5346
0.266239	-0.547936	Q12756	Q12756	Kinesin-like protein KIF1A	KIF1A	26	21	17.7	17.7	14.4	191.06	0	32.904	1153200000	72	25.6902	23.4144	25.1717	23.3193	24.5548	24.7583
1.09394	-0.547597	P42704	P42704	Leucine-rich PPR motif-containing protein, mitochondrial	LRPPRC	93	92	68.7	68.7	68.1	157.9	0	323.31	64290000000	1067	30.976	30.3139	30.3363	29.8842	29.9244	30.1749
0.0988132	-0.546492	Q9NXK8	Q9NXK8	F-box/LRR-repeat protein 12	FBXL12	11	11	51.2	51.2	51.2	37.026	0	323.31	2149900000	43	22.4695	22.6662	26.7423	22.2933	21.7283	26.2169
0.112733	-0.544004	P46379	P46379	Large proline-rich protein BAG6	BAG6	17	17	16.7	16.7	16.7	119.41	0	33.938	2332300000	88	24.2562	26.0213	27.6724	22.7075	25.9884	27.622
0.223701	-0.543126	Q96QK1	Q96QK1	Vacuolar protein sorting-associated protein 35	VPS35	38	38	55	55	55	91.706	0	323.31	30466000000	337	28.8831	26.738	27.4433	28.5038	26.1232	26.8081
0.204964	-0.540617	Q96JJ7	Q96JJ7	Protein disulfide-isomerase TMX3	TMX3	9	9	24.9	24.9	24.9	51.871	0	133.07	1450100000	15	22.1862	24.3114	25.1701	22.7838	22.913	24.349
0.297359	-0.53981	P14868	P14868	Aspartate--tRNA ligase, cytoplasmic	DARS	36	36	73.1	73.1	73.1	57.136	0	323.31	78157000000	1000	30.9125	30.3077	32.3334	29.9537	30.5567	31.4237
0.23465	-0.538562	Q96A35	Q96A35	39S ribosomal protein L24, mitochondrial	MRPL24	6	6	32.9	32.9	32.9	24.915	0	17.23	806940000	21	23.9265	22.7573	24.4315	22.5894	22.2498	24.6605
0.253055	-0.538058	Q01844	Q01844	RNA-binding protein EWS	EWSR1	8	8	16	16	16	68.477	0	258.42	26310000000	185	25.6144	27.939	27.4398	25.5619	27.094	26.7231
0.0738122	-0.537631	Q9UBE0	Q9UBE0	SUMO-activating enzyme subunit 1;SUMO-activating enzyme subunit 1, N-terminally processed	SAE1	25	25	75.1	75.1	75.1	38.449	0	323.31	25164000000	216	29.118	22.3341	22.0281	26.0774	22.4895	23.3003
0.304314	-0.536317	P86791;P86790	P86791;P86790	Vacuolar fusion protein CCZ1 homolog;Vacuolar fusion protein CCZ1 homolog B	CCZ1;CCZ1B	27	27	60.8	60.8	60.8	55.866	0	323.31	8359900000	69	23.7962	23.2259	25.1637	23.2417	22.9665	24.3687
0.485243	-0.535784	Q9NX08	Q9NX08	COMM domain-containing protein 8	COMMD8	4	4	32.2	32.2	32.2	21.09	0	44.163	514510000	9	23.2755	22.7296	21.7532	22.0049	21.7635	22.3825
0.0833566	-0.535519	Q9NZL4	Q9NZL4	Hsp70-binding protein 1	HSPBP1	18	18	64.9	64.9	64.9	39.302	0	323.31	20679000000	199	27.338	26.7868	22.7502	27.7892	21.7987	25.6804
0.158662	-0.534007	Q9NTK5	Q9NTK5	Obg-like ATPase 1	OLA1	7	7	24.7	24.7	24.7	44.743	0	27.034	2638100000	45	25.363	24.6465	22.7824	25.0949	24.3149	21.78
0.0686908	-0.532777	P09651	P09651	Heterogeneous nuclear ribonucleoprotein A1;Heterogeneous nuclear ribonucleoprotein A1, N-terminally processed	HNRNPA1	36	15	62.1	60.5	29.6	38.746	0	323.31	2060800000000	6664	31.1347	37.4903	30.391	30.5815	35.4478	31.3884
1.7916	-0.532254	Q9UJU6	Q9UJU6	Drebrin-like protein	DBNL	5	5	13.3	13.3	13.3	48.207	0	7.2032	197090000	11	22.9876	22.6712	22.8577	22.1217	22.4464	22.3516
0.13662	-0.531508	Q06203	Q06203	Amidophosphoribosyltransferase	PPAT	10	10	24	24	24	57.398	0	101.17	1211400000	26	25.3948	21.8306	24.5331	24.5675	21.4995	24.097
0.570208	-0.531427	P49321	P49321	Nuclear autoantigenic sperm protein	NASP	28	28	51.1	51.1	51.1	85.237	0	323.31	7328500000	183	27.7224	26.5278	27.6991	26.7299	26.597	27.0281
0.240481	-0.53115	Q9H9P8	Q9H9P8	L-2-hydroxyglutarate dehydrogenase, mitochondrial	L2HGDH	7	7	18.8	18.8	18.8	50.315	0	12.565	856900000	21	25.1033	23.0564	22.4779	23.547	22.3498	23.1474
1.33091	-0.530465	Q13616	Q13616	Cullin-1	CUL1	53	53	68.4	68.4	68.4	89.677	0	323.31	46582000000	614	31.3437	31.4635	31.0618	30.6155	31.0464	30.6158
0.327513	-0.528446	Q14997	Q14997	Proteasome activator complex subunit 4	PSME4	7	7	4.9	4.9	4.9	211.33	0	10.212	326310000	14	23.1761	22.9891	24.1345	22.7591	22.0146	23.9407
1.24803	-0.528384	P35221;Q9UI47	P35221	Catenin alpha-1	CTNNA1	37	32	60.7	60.7	53.4	100.07	0	323.31	49170000000	204	29.6913	29.5899	29.7791	28.8799	29.0709	29.5244
0.205193	-0.52802	Q9UBB4	Q9UBB4	Ataxin-10	ATXN10	21	21	48.8	48.8	48.8	53.488	0	323.31	17344000000	121	27.9605	24.8768	26.7295	26.5916	25.159	26.2322
0.286713	-0.527568	P26038	P26038	Moesin	MSN	44	32	68.8	68.8	52.2	67.819	0	323.31	54195000000	967	30.7919	28.7936	30.173	30.1867	28.6273	29.3617
0.299967	-0.527238	O15047;Q9UPS6	O15047	Histone-lysine N-methyltransferase SETD1A	SETD1A	12	12	9.7	9.7	9.7	186.03	0	24.055	1209800000	67	24.3238	25.0486	26.2354	24.0152	24.4847	25.5262
0.107994	-0.526718	P04181	P04181	Ornithine aminotransferase, mitochondrial;Ornithine aminotransferase, hepatic form;Ornithine aminotransferase, renal form	OAT	11	11	39.6	39.6	39.6	48.534	0	48.881	1711500000	40	26.5421	23.5147	21.5171	24.5074	21.375	24.1115
0.427148	-0.526552	Q70CQ2	Q70CQ2	Ubiquitin carboxyl-terminal hydrolase 34	USP34	4	4	1.5	1.5	1.5	404.23	0	8.95	80738000	8	22.8857	22.9402	21.6853	22.5183	22.0373	21.3759
0.471096	-0.525699	O75935	O75935	Dynactin subunit 3	DCTN3	7	7	37.1	37.1	37.1	21.119	0	32.548	1669800000	27	25.9832	24.6816	25.3603	24.7909	24.3024	25.3547
0.526508	-0.524733	Q15329	Q15329	Transcription factor E2F5	E2F5	5	5	24	21.4	21.4	37.61	0	46.34	394260000	6	23.7021	22.3449	23.1857	22.2487	22.5095	22.9002
0.35862	-0.524663	Q92900	Q92900	Regulator of nonsense transcripts 1	UPF1	45	45	46.7	46.7	46.7	124.34	0	323.31	15202000000	332	29.2831	28.335	28.2559	28.6117	28.6132	27.0751
0.661001	-0.524641	P52701	P52701	DNA mismatch repair protein Msh6	MSH6	42	42	37.4	37.4	37.4	152.78	0	202.39	12152000000	358	29.1003	28.8912	28.5067	28.0029	28.9374	27.9839
0.305371	-0.52389	Q27J81	Q27J81	Inverted formin-2	INF2	2	2	3.5	3.5	3.5	135.62	0	4.0612	70888000	5	23.6607	22.3408	22.0077	21.18	22.6069	22.6506
0.322072	-0.523567	O15372	O15372	Eukaryotic translation initiation factor 3 subunit H	EIF3H	16	16	65.1	65.1	65.1	39.93	0	229.76	4724200000	94	26.1861	24.8234	25.241	25.3563	23.8333	25.4902
0.326021	-0.521048	P42566	P42566	Epidermal growth factor receptor substrate 15	EPS15	5	5	7.4	7.4	7.4	98.655	0	3.8501	215680000	7	21.9615	23.5629	22.928	22.2667	21.5092	23.1134
0.208501	-0.519922	Q86YS7	Q86YS7	C2 domain-containing protein 5	C2CD5	8	8	9.4	9.4	9.4	110.45	0	55.875	538000000	33	24.4964	22.3285	24.1253	21.85	24.2414	23.2991
0.773081	-0.51766	Q8TDY2	Q8TDY2	RB1-inducible coiled-coil protein 1	RB1CC1	15	15	10.7	10.7	10.7	183.09	0	12.31	3940800000	73	27.6277	27.0723	27.388	27.3164	26.8124	26.4063
0.192905	-0.51626	Q9HCN4	Q9HCN4	GPN-loop GTPase 1	GPN1	9	9	34.8	34.8	34.8	41.74	0	203.94	2456900000	42	26.0659	23.2773	23.6967	24.7533	22.8595	23.8783
0.436141	-0.516022	O60341	O60341	Lysine-specific histone demethylase 1A	KDM1A	36	36	62	62	62	92.902	0	323.31	14612000000	307	29.3101	27.8199	28.5971	28.5902	27.7274	27.8614
0.232305	-0.514603	P18074	P18074	TFIIH basal transcription factor complex helicase XPD subunit	ERCC2	17	17	28.9	28.9	28.9	86.908	0	40.481	1491600000	34	25.4311	22.8621	25.0529	24.2347	24.3089	23.2586
0.364085	-0.513959	Q96EY7	Q96EY7	Pentatricopeptide repeat domain-containing protein 3, mitochondrial	PTCD3	24	24	52	52	52	78.549	0	236.73	12786000000	269	28.861	27.434	27.8338	28.2514	26.8377	27.4979
0.246782	-0.513268	Q9UJV3	Q9UJV3	Probable E3 ubiquitin-protein ligase MID2	MID2	4	4	7.5	6.1	6.1	83.209	0	4.4604	70451000	10	23.2673	22.247	23.3086	23.6772	21.0973	22.5085
0.201115	-0.513072	P34949	P34949	Mannose-6-phosphate isomerase	MPI	6	6	23.2	23.2	23.2	46.655	0	52.339	1188200000	12	24.1362	20.9748	23.502	22.5493	22.5368	21.9877
0.264231	-0.512875	Q9BV44	Q9BV44	THUMP domain-containing protein 3	THUMPD3	11	11	29.8	29.8	29.8	57.002	0	61.84	1467700000	44	25.6562	23.8077	25.0005	25.2228	24.3955	23.3075
0.737789	-0.512165	Q9BXP5	Q9BXP5	Serrate RNA effector molecule homolog	SRRT	22	22	26	26	26	100.67	0	38.668	5721500000	110	27.3122	27.0831	26.9568	26.0269	27.038	26.7509
0.789289	-0.511408	Q13395	Q13395	Probable methyltransferase TARBP1	TARBP1	19	19	13.4	13.4	13.4	181.67	0	26.155	815870000	58	23.4435	23.1561	23.7038	22.5365	23.4013	22.8313
0.0947201	-0.511369	P29597	P29597	Non-receptor tyrosine-protein kinase TYK2	TYK2	11	11	11.3	11.3	11.3	133.65	0	6.6408	2836600000	21	21.4428	23.2151	26.1942	22.085	21.4678	25.7652
0.220108	-0.511248	P26358	P26358	DNA (cytosine-5)-methyltransferase 1	DNMT1	53	53	36.9	36.9	36.9	183.16	0	148.77	12678000000	329	29.7498	27.2335	27.579	28.5597	27.123	27.346
0.443879	-0.510645	P48556	P48556	26S proteasome non-ATPase regulatory subunit 8	PSMD8	6	6	18.9	18.9	18.9	39.611	0	11.558	2539700000	53	25.4752	24.6512	25.5557	24.3991	24.2381	25.5131
0.210737	-0.51008	Q96S52	Q96S52	GPI transamidase component PIG-S	PIGS	9	9	25.4	25.4	25.4	61.655	0	54.338	1747900000	33	24.1467	23.8503	23.2863	25.0066	22.0015	22.745
0.516801	-0.509654	Q5BKX5	Q5BKX5	UPF0692 protein C19orf54	C19orf54	4	4	12.8	12.8	12.8	37.778	0	8.1005	279220000	5	23.4812	22.7661	22.3112	22.6442	21.8105	22.5748
0.385148	-0.509131	O15084;Q8N8A2	O15084	Serine/threonine-protein phosphatase 6 regulatory ankyrin repeat subunit A	ANKRD28	17	16	21.6	21.6	20.6	112.96	0	93.277	2850400000	62	26.0191	25.8821	26.7163	25.6998	24.8415	26.5488
0.154303	-0.509126	Q8N3U4;Q8WVM7;Q9UJ98	Q8N3U4	Cohesin subunit SA-2	STAG2	28	28	27.9	27.9	27.9	141.32	0	124.36	2560800000	109	27.3101	23.9934	25.9504	24.0924	24.9262	26.7079
0.866601	-0.507376	Q8NFH3	Q8NFH3	Nucleoporin Nup43	NUP43	6	6	24.7	24.7	24.7	42.15	0	122.48	1004200000	20	22.4257	22.5502	22.738	21.5955	22.1156	22.4806
0.419338	-0.507064	P07437;A6NNZ2	P07437	Tubulin beta chain	TUBB	8	7	72.7	22.5	19.1	49.67	0	323.31	327370000000	1059	32.8975	31.6957	33.1145	32.1092	32.4976	31.5797
0.163643	-0.50699	Q9BTE7	Q9BTE7	DCN1-like protein 5	DCUN1D5	10	10	48.9	48.9	48.9	27.508	0	26.342	2132700000	29	24.7964	21.0752	22.4941	22.5969	22.8131	21.4347
0.354115	-0.506393	P61221	P61221	ATP-binding cassette sub-family E member 1	ABCE1	13	13	29.2	29.2	29.2	67.314	0	41.041	4172900000	73	27.8054	26.6298	26.6576	27.4248	26.0184	26.1304
0.409138	-0.505486	P53701	P53701	Cytochrome c-type heme lyase	HCCS	7	7	29.9	29.9	29.9	30.601	0	11.479	637040000	13	21.8232	22.8039	22.6916	22.7565	21.697	21.3488
0.0748378	-0.504521	Q9Y4X5	Q9Y4X5	E3 ubiquitin-protein ligase ARIH1	ARIH1	28	28	57.6	57.6	57.6	64.117	0	323.31	42589000000	265	26.3637	31.2257	28.7056	25.2495	31.7939	27.7382
0.323348	-0.50445	P19387	P19387	DNA-directed RNA polymerase II subunit RPB3	POLR2C	12	12	64.7	64.7	64.7	31.441	0	97.179	3748100000	60	25.8805	25.6414	26.1319	26.0829	24.1344	25.9232
0.476184	-0.504236	P36776	P36776	Lon protease homolog, mitochondrial	LONP1	26	26	38.4	38.4	38.4	106.49	0	170.86	3279200000	80	25.7853	24.9643	25.8897	25.0284	24.4357	25.6625
0.250587	-0.50289	Q15084	Q15084	Protein disulfide-isomerase A6	PDIA6	25	25	60.2	60.2	60.2	48.121	0	323.31	205810000000	357	27.5667	26.499	26.5429	27.7787	25.8548	25.4664
0.172311	-0.50127	O00442	O00442	RNA 3-terminal phosphate cyclase	RTCA	13	13	55.7	55.7	55.7	39.336	0	93.702	4277800000	61	25.2645	22.5253	22.5933	23.8045	21.7248	23.35
0.370979	-0.501172	Q9UPN3	Q9UPN3	Microtubule-actin cross-linking factor 1, isoforms 1/2/3/5	MACF1	100	99	16	16	15.9	838.3	0	167.81	6668600000	366	29.4679	28.2022	29.4931	28.0527	28.327	29.2799
0.142104	-0.500277	O95487	O95487	Protein transport protein Sec24B	SEC24B	24	23	25.7	25.7	25.1	137.42	0	140.73	5889000000	120	25.4371	23.0745	24.2703	24.8603	21.5355	24.8852
0.0793873	-0.49974	P60900	P60900	Proteasome subunit alpha type-6	PSMA6	11	11	56.1	56.1	56.1	27.399	0	50.168	5039200000	59	26.052	22.1117	26.87	21.6626	24.4435	27.4283
0.333183	-0.499585	P60953;P84095;Q9H4E5	P60953	Cell division control protein 42 homolog	CDC42	8	7	48.2	48.2	42.4	21.258	0	30.592	4213800000	52	26.6424	24.8563	25.8336	25.84	25.3277	24.6658
0.100822	-0.496017	Q9NWU5	Q9NWU5	39S ribosomal protein L22, mitochondrial	MRPL22	3	3	18	18	18	23.64	0	5.925	1391100000	13	22.1925	25.9976	23.5487	22.6608	26.0789	21.5109
0.226008	-0.489752	Q9Y5X1	Q9Y5X1	Sorting nexin-9	SNX9	4	4	11.8	11.8	11.8	66.591	0	53.593	954390000	24	22.1943	23.3861	20.9669	21.0249	21.4295	22.6238
0.160243	-0.489443	P18887	P18887	DNA repair protein XRCC1	XRCC1	23	23	44.1	44.1	44.1	69.476	0	323.31	13179000000	169	25.7707	26.4014	25.294	23.1856	26.8282	25.984
0.300215	-0.487935	Q8N0X7	Q8N0X7	Spartin	SPG20	4	4	8.6	8.6	8.6	72.832	0	8.1958	385970000	6	23.4471	21.8271	22.3005	21.4252	22.9202	21.7655
0.134394	-0.487223	Q8WVX9	Q8WVX9	Fatty acyl-CoA reductase 1	FAR1	7	7	16.3	16.3	16.3	59.356	0	14.853	1068000000	33	25.0036	22.0902	25.6916	22.2712	24.6039	24.4485
0.434466	-0.483713	P49327	P49327	Fatty acid synthase;[Acyl-carrier-protein] S-acetyltransferase;[Acyl-carrier-protein] S-malonyltransferase;3-oxoacyl-[acyl-carrier-protein] synthase;3-oxoacyl-[acyl-carrier-protein] reductase;3-hydroxyacyl-[acyl-carrier-protein] dehydratase;Enoyl-[acyl-carrier-protein] reductase;Oleoyl-[acyl-carrier-protein] hydrolase	FASN	92	92	44.6	44.6	44.6	273.42	0	323.31	50785000000	1204	31.7382	31.0214	30.1933	30.7076	30.6256	30.1687
0.368182	-0.483549	Q92575	Q92575	UBX domain-containing protein 4	UBXN4	5	5	18.5	18.5	18.5	56.777	0	42.261	475670000	9	21.3758	22.7133	23.1636	21.7162	21.9739	22.1119
0.449732	-0.483345	Q96P70	Q96P70	Importin-9	IPO9	17	17	25.4	25.4	25.4	115.96	0	301.87	3093300000	129	26.7027	26.9209	26.2647	25.5712	26.9649	25.9022
0.0700352	-0.482529	Q9ULV3	Q9ULV3	Cip1-interacting zinc finger protein	CIZ1	12	12	17.4	17.4	17.4	100.04	0	19.052	9032500000	33	26.9896	23.3106	22.0219	21.0704	22.4765	27.3276
0.0973037	-0.482101	Q6PJI9	Q6PJI9	WD repeat-containing protein 59	WDR59	9	9	11.1	11.1	11.1	109.79	0	9.2411	3573100000	27	26.5029	22.5081	25.3984	25.7214	21.6929	25.5487
0.429594	-0.481136	Q9P2J5	Q9P2J5	Leucine--tRNA ligase, cytoplasmic	LARS	95	95	67.9	67.9	67.9	134.46	0	323.31	136640000000	1539	32.8345	31.7708	32.2705	31.1061	31.9832	32.343
0.334616	-0.480996	P40227	P40227	T-complex protein 1 subunit zeta	CCT6A	27	22	61	61	53.5	58.024	0	323.31	27753000000	294	28.1668	28.2676	29.5611	27.9086	27.6948	28.9491
0.214411	-0.480835	P22234	P22234	Multifunctional protein ADE2;Phosphoribosylaminoimidazole-succinocarboxamide synthase;Phosphoribosylaminoimidazole carboxylase	PAICS	23	23	72.5	72.5	72.5	47.079	0	323.31	15324000000	203	28.2311	26.5052	25.7795	26.7035	25.4097	26.9602
0.36008	-0.480473	Q96R06	Q96R06	Sperm-associated antigen 5	SPAG5	4	4	5.7	5.7	5.7	134.42	0	31.577	287280000	26	23.7867	23.5167	23.9621	22.2853	23.3902	24.1485
0.459442	-0.479457	P84098	P84098	60S ribosomal protein L19	RPL19	12	12	38.3	38.3	38.3	23.466	0	150.04	22533000000	170	28.1659	29.4497	29.0369	27.9367	28.7613	28.5162
0.380247	-0.479008	Q01664	Q01664	Transcription factor AP-4	TFAP4	3	3	10.9	10.9	10.9	38.725	0	3.9263	93389000	5	21.8728	22.543	23.2899	21.4303	22.5282	22.3102
0.336681	-0.478264	Q10469	Q10469	Alpha-1,6-mannosyl-glycoprotein 2-beta-N-acetylglucosaminyltransferase	MGAT2	11	11	30.2	30.2	30.2	51.55	0	18.17	3598400000	39	25.6233	24.7406	26.532	24.6761	25.1506	25.6345
0.366109	-0.477718	Q01804	Q01804	OTU domain-containing protein 4	OTUD4	4	4	4.2	4.2	4.2	124.04	0	5.9313	1122100000	7	22.9861	23.1395	21.8098	22.5922	21.4783	22.4319
0.218142	-0.477226	Q14344	Q14344	Guanine nucleotide-binding protein subunit alpha-13	GNA13	7	7	21.5	21.5	21.5	44.049	0	90.845	919300000	35	24.5225	22.1059	22.5992	23.338	21.8606	22.5973
0.0868367	-0.477139	Q9NYK5	Q9NYK5	39S ribosomal protein L39, mitochondrial	MRPL39	12	12	43.5	43.5	43.5	38.711	0	21.015	3215800000	42	25.7749	21.4646	25.7499	25.412	21.2207	24.9253
0.148113	-0.476765	P60866	P60866	40S ribosomal protein S20	RPS20	8	8	42	42	42	13.373	0	87.379	35660000000	110	31.0047	28.5867	28.3766	30.5485	27.9837	28.0056
0.165616	-0.476511	Q13242	Q13242	Serine/arginine-rich splicing factor 9	SRSF9	20	19	67.4	67.4	64.3	25.542	0	73.497	10931000000	132	27.1104	29.6395	26.5624	26.695	28.3432	26.8446
0.0926578	-0.476031	P43487	P43487	Ran-specific GTPase-activating protein	RANBP1	8	8	63.7	63.7	63.7	23.31	0	91.988	7266900000	43	27.2056	22.1185	24.6817	25.712	22.0639	24.8018
0.15664	-0.474576	P61160	P61160	Actin-related protein 2	ACTR2	7	7	24.9	24.9	24.9	44.76	0	44.995	1356500000	17	24.9276	21.5373	21.7027	22.4574	21.7251	22.5614
0.197223	-0.473484	Q96FF9	Q96FF9	Sororin	CDCA5	5	5	36.1	36.1	36.1	27.6	0	22.147	590220000	11	22.8645	22.7742	24.9094	23.435	21.8552	23.8374
0.173223	-0.472823	P21359	P21359	Neurofibromin;Neurofibromin truncated	NF1	14	14	5.6	5.6	5.6	319.37	0	11.646	1142800000	29	24.2047	22.0996	24.6397	21.8294	23.8163	23.8799
0.760558	-0.472459	P46940	P46940	Ras GTPase-activating-like protein IQGAP1	IQGAP1	76	72	52.2	52.2	50.8	189.25	0	323.31	28077000000	654	29.6271	29.1968	29.2134	29.3127	28.452	28.8553
0.171289	-0.47208	P20338	P20338	Ras-related protein Rab-4A	RAB4A	4	4	24.3	24.3	24.3	24.389	0	8.8353	1193700000	6	24.1596	21.8317	24.9358	22.9724	22.4818	24.0567
0.207129	-0.471562	Q9Y291	Q9Y291	28S ribosomal protein S33, mitochondrial	MRPS33	3	3	28.3	28.3	28.3	12.629	0	5.2015	341950000	10	23.1396	24.0702	22.8457	21.3532	24.0544	23.2333
0.439187	-0.470506	O14907	O14907	Tax1-binding protein 3	TAX1BP3	2	2	25	25	25	13.735	0	15.06	1189200000	4	22.3519	22.1341	22.2327	22.1026	22.336	20.8688
0.247584	-0.469358	A6NHR9	A6NHR9	Structural maintenance of chromosomes flexible hinge domain-containing protein 1	SMCHD1	48	48	28	28	28	226.37	0	230.98	6490900000	198	27.9656	26.3189	28.2818	26.9504	26.349	27.8588
0.18967	-0.468517	Q9NVH2	Q9NVH2	Integrator complex subunit 7	INTS7	8	8	10.5	10.5	10.5	106.83	0	13.931	446470000	22	24.4235	23.7682	22.641	22.3866	22.3206	24.72
0.132876	-0.467794	Q96E29	Q96E29	Transcription termination factor 3, mitochondrial	MTERF3	5	5	15.1	15.1	15.1	47.971	0	11.255	836560000	15	24.5292	24.0901	21.6353	23.7222	21.0945	24.0345
0.0939075	-0.467281	O00170	O00170	AH receptor-interacting protein	AIP	17	17	60.3	60.3	60.3	37.636	0	323.31	5963600000	75	27.3619	22.8644	25.8576	26.8887	22.7806	25.0128
0.11383	-0.466775	Q5T749	Q5T749	Keratinocyte proline-rich protein	KPRP	5	5	13.3	13.3	13.3	64.135	0	14.41	301750000	22	23.5289	25.6014	21.8294	23.4258	24.8076	21.3259
0.110157	-0.465573	O76031	O76031	ATP-dependent Clp protease ATP-binding subunit clpX-like, mitochondrial	CLPX	37	37	60.2	60.2	60.2	69.223	0	323.31	34510000000	388	27.8961	29.2565	32.2711	28.1212	29.0127	30.8931
0.355445	-0.465192	Q8WWC4	Q8WWC4	Uncharacterized protein C2orf47, mitochondrial	C2orf47	6	6	23.7	23.7	23.7	32.544	0	14.413	2283900000	28	26.1154	25.7482	25.6579	24.6294	26.3915	25.1051
0.109995	-0.464447	Q9ULK4	Q9ULK4	Mediator of RNA polymerase II transcription subunit 23	MED23	24	24	22.4	22.4	22.4	156.47	0	60.908	1696200000	93	24.7139	24.8289	26.2563	21.9846	25.6547	26.7665
0.231608	-0.46424	Q9NXV6	Q9NXV6	CDKN2A-interacting protein	CDKN2AIP	10	10	24.8	24.8	24.8	61.124	0	93.366	705020000	37	22.3657	23.5423	23.9616	21.7323	23.8956	22.8489
0.0938332	-0.463697	Q00587	Q00587	Cdc42 effector protein 1	CDC42EP1	10	10	39.6	39.6	39.6	40.294	0	29.923	1014200000	26	24.5519	22.0255	27.2688	22.5363	24.2475	25.6714
0.213689	-0.463271	O00469	O00469	Procollagen-lysine,2-oxoglutarate 5-dioxygenase 2	PLOD2	23	23	40.4	40.4	40.4	84.685	0	126.34	3737900000	91	27.2184	25.0693	26.147	25.9869	24.5796	26.4784
0.106067	-0.462824	O75821	O75821	Eukaryotic translation initiation factor 3 subunit G	EIF3G	12	12	37.8	37.8	37.8	35.611	0	323.31	4821100000	70	26.3258	24.51	22.3661	25.1477	21.7828	24.8828
0.992013	-0.462746	A6NFI3	A6NFI3	Zinc finger protein 316	ZNF316	4	4	5.8	5.8	5.8	108.44	0	8.7657	171670000	11	22.2138	22.4881	22.2618	21.459	22.0096	22.107
0.308493	-0.461364	Q9UIC8	Q9UIC8	Leucine carboxyl methyltransferase 1	LCMT1	6	6	17.7	17.7	17.7	38.379	0	5.3559	426090000	11	22.7308	21.3342	22.6925	21.9847	21.0198	22.3688
0.331265	-0.461142	Q15758	Q15758	Neutral amino acid transporter B(0)	SLC1A5	13	13	32.7	32.7	32.7	56.598	0	95.069	4032300000	140	27.5133	26.42	26.0253	26.5596	26.547	25.4685
0.313382	-0.459863	O95347	O95347	Structural maintenance of chromosomes protein 2	SMC2	78	78	58.6	58.6	58.6	135.65	0	323.31	51978000000	732	31.3291	29.6399	31.1609	29.9296	30.0413	30.7795
1.22741	-0.459307	P25398	P25398	40S ribosomal protein S12	RPS12	10	10	77.3	77.3	77.3	14.515	0	318.93	11769000000	123	28.4801	27.9425	28.1376	27.8383	27.5751	27.7688
0.348864	-0.458502	Q8IWQ3;Q8TDC3	Q8IWQ3	Serine/threonine-protein kinase BRSK2	BRSK2	7	7	9.9	9.9	9.9	81.632	0	97.234	481270000	13	22.6457	22.0655	23.3024	22.9544	22.1531	21.5307
0.191372	-0.458424	Q9Y5A7	Q9Y5A7	NEDD8 ultimate buster 1	NUB1	7	7	13.2	13.2	13.2	70.537	0	12.174	452440000	31	24.7694	22.4474	23.3789	22.0875	24.2235	22.9093
0.0933001	-0.458208	Q03426	Q03426	Mevalonate kinase	MVK	6	6	27.3	27.3	27.3	42.45	0	65.021	775520000	16	25.5975	22.4847	21.9099	25.4259	22.2205	20.9711
0.635155	-0.457856	Q96JP5	Q96JP5	E3 ubiquitin-protein ligase ZFP91	ZFP91	4	4	12.1	12.1	12.1	63.444	0	17.618	270510000	17	22.7552	22.5797	23.3002	22.0135	22.8508	22.3972
0.271503	-0.457697	Q5VZE5	Q5VZE5	N-alpha-acetyltransferase 35, NatC auxiliary subunit	NAA35	13	13	17.8	17.8	17.8	83.638	0	24.946	616150000	22	23.1996	21.5442	22.7236	22.8996	21.8748	21.3198
0.176104	-0.456909	P23526	P23526	Adenosylhomocysteinase	AHCY	13	13	35.4	35.4	35.4	47.716	0	68.52	5875100000	78	26.9035	25.1496	23.5864	25.1718	24.3958	24.7012
0.383037	-0.45543	Q99460	Q99460	26S proteasome non-ATPase regulatory subunit 1	PSMD1	42	42	59.6	59.6	59.6	105.84	0	323.31	56135000000	356	30.5203	30.4017	31.3715	30.293	29.6314	31.0028
0.13075	-0.455134	Q9UEG4;Q6U7Q0;O14978;Q6ZMW2;Q9HBT7;Q6ZN79;P0CI00;P0CH99;A8MWA4;A8MVS1;O60304;Q9UJL9;Q5EBL2;Q13127	Q9UEG4	Zinc finger protein 629	ZNF629	17	16	32.7	31.6	27.5	96.619	0	45.261	2686000000	73	24.654	26.3248	26.1223	22.9899	26.8881	25.8577
0.145622	-0.454466	Q9UNM6	Q9UNM6	26S proteasome non-ATPase regulatory subunit 13	PSMD13	20	20	58.8	58.8	58.8	42.945	0	246.86	9511100000	116	26.3519	26.424	26.1623	26.1904	23.7089	27.6755
0.112011	-0.453894	Q9H7Z7	Q9H7Z7	Prostaglandin E synthase 2;Prostaglandin E synthase 2 truncated form	PTGES2	13	13	39.8	39.8	39.8	41.943	0	151.88	5443700000	57	25.378	22.079	26.1158	25.0281	22.5148	24.6683
0.647433	-0.452149	P53618	P53618	Coatomer subunit beta	COPB1	42	42	54.1	54.1	54.1	107.14	0	312.76	26866000000	414	29.6791	29.5853	28.9839	29.1798	29.2046	28.5074
0.341238	-0.451279	P50552	P50552	Vasodilator-stimulated phosphoprotein	VASP	3	3	10.8	10.8	10.8	39.829	0.00024384	3.796	210510000	11	21.1238	21.8272	22.921	21.476	21.2435	21.7987
0.168308	-0.450853	P18031	P18031	Tyrosine-protein phosphatase non-receptor type 1	PTPN1	11	11	29.9	29.9	29.9	49.966	0	37.278	1331100000	34	24.9096	22.4978	21.5752	22.8286	22.1979	22.6035
0.154077	-0.450559	O95861	O95861	3(2),5-bisphosphate nucleotidase 1	BPNT1	12	12	51	51	51	33.392	0	80.488	3900700000	62	25.453	22.5203	23.836	24.8243	22.5282	23.1051
0.387149	-0.44991	P29353;P98077	P29353	SHC-transforming protein 1	SHC1	6	6	13	13	13	62.821	0	12.626	429290000	18	23.8103	22.7815	22.7703	22.1198	23.3131	22.5795
0.119699	-0.449513	O75390	O75390	Citrate synthase, mitochondrial	CS	9	9	21.7	21.7	21.7	51.712	0	29.037	2333800000	38	25.3406	25.1201	22.1191	21.9647	24.5368	24.7298
0.143616	-0.449458	Q9H0E3	Q9H0E3	Histone deacetylase complex subunit SAP130	SAP130	7	7	7.5	7.5	7.5	110.32	0	10.258	864040000	30	24.3225	25.2078	25.4176	22.3138	25.7576	25.5283
0.204419	-0.449235	P82675	P82675	28S ribosomal protein S5, mitochondrial	MRPS5	8	8	22.8	22.8	22.8	48.006	0	17.979	917690000	35	24.0004	24.8035	22.153	23.285	22.6067	23.7174
0.0755782	-0.44784	Q99986	Q99986	Serine/threonine-protein kinase VRK1	VRK1	7	7	24	24	24	45.476	0	273.66	1952100000	27	26.3296	24.4202	21.8901	27.0099	22.5443	21.7422
0.420182	-0.447525	Q8TEM1	Q8TEM1	Nuclear pore membrane glycoprotein 210	NUP210	29	29	19.2	19.2	19.2	205.11	0	47.662	4065400000	174	27.8729	27.4816	28.3956	27.6671	26.7549	27.9855
0.226265	-0.446597	Q9UHQ1	Q9UHQ1	Nuclear prelamin A recognition factor	NARF	5	4	12.3	12.3	9.9	51.156	0	9.1859	506670000	11	23.5427	22.1917	21.5781	21.7551	22.9666	21.2509
0.374692	-0.446092	Q9H2G2	Q9H2G2	STE20-like serine/threonine-protein kinase	SLK	25	23	24.5	24.5	22.8	142.69	0	50.888	5787300000	84	26.7303	26.1968	26.6048	26.5	25.1206	26.5731
0.478358	-0.443789	Q8WXH0	Q8WXH0	Nesprin-2	SYNE2	8	8	1.5	1.5	1.5	796.43	0	4.6289	1565400000	7	23.1392	23.6451	22.3625	22.8144	22.3094	22.6916
0.0909618	-0.443217	Q99567	Q99567	Nuclear pore complex protein Nup88	NUP88	15	15	31.3	31.3	31.3	83.541	0	122.07	1615500000	65	26.9015	23.1695	24.0352	26.8968	22.8906	22.9892
0.0774561	-0.443205	A4D1E9	A4D1E9	GTP-binding protein 10	GTPBP10	20	20	58.9	58.9	58.9	42.932	0	292.49	5501100000	72	22.5061	26.2219	23.969	21.5862	22.6472	27.134
0.270787	-0.44259	P0C7P0	P0C7P0	CDGSH iron-sulfur domain-containing protein 3, mitochondrial	CISD3	4	4	34.6	34.6	34.6	14.215	0	14.476	778640000	11	21.992	22.5898	23.3211	22.8222	22.6143	21.1386
0.10569	-0.442144	O75600	O75600	2-amino-3-ketobutyrate coenzyme A ligase, mitochondrial	GCAT	13	13	46.8	46.8	46.8	45.285	0	146.59	4419200000	96	27.3047	25.0285	22.549	25.4254	23.3234	24.807
0.241003	-0.440067	P57060	P57060	RWD domain-containing protein 2B	RWDD2B	5	5	24.8	24.8	24.8	36.332	0	61.623	275880000	7	22.2062	23.9443	22.254	22.5626	21.5226	22.999
0.143422	-0.439561	P05026	P05026	Sodium/potassium-transporting ATPase subunit beta-1	ATP1B1	8	8	37	37	37	35.061	0	29.105	2638200000	30	24.7279	21.3598	22.411	23.4942	21.8478	21.838
0.106895	-0.438281	P35237	P35237	Serpin B6	SERPINB6	20	19	73.7	73.7	71.5	42.621	0	284.55	4987000000	85	25.8887	21.6579	25.4131	25.145	23.2542	23.2457
0.193608	-0.438154	Q9P2E3	Q9P2E3	NFX1-type zinc finger-containing protein 1	ZNFX1	12	12	8.1	8.1	8.1	220.22	0	15.93	482940000	19	21.62	22.7055	23.9278	21.49	22.0761	23.3727
0.084963	-0.43671	O14818;Q8TAA3	O14818	Proteasome subunit alpha type-7	PSMA7	14	14	64.1	64.1	64.1	27.887	0	323.31	14189000000	131	28.1562	23.0553	27.6919	26.1248	24.3386	27.13
0.255207	-0.436227	Q9BRR6	Q9BRR6	ADP-dependent glucokinase	ADPGK	4	4	10.5	10.5	10.5	54.088	0	81.729	330900000	8	23.2449	22.8112	21.6325	22.8775	21.2367	22.2657
0.194273	-0.435319	Q9BT22;Q6GMV1	Q9BT22	Chitobiosyldiphosphodolichol beta-mannosyltransferase	ALG1	6	6	18.8	18.8	18.8	52.518	0	62.983	836830000	22	24.4988	22.39	22.1187	22.3494	21.9794	23.3727
0.0973596	-0.435006	P49593	P49593	Protein phosphatase 1F	PPM1F	14	14	43.4	43.4	43.4	49.83	0	78.018	2319700000	45	26.6768	22.8701	22.5076	25.3502	22.764	22.6353
0.699225	-0.430894	Q5VSL9;Q9ULQ0	Q5VSL9	Striatin-interacting protein 1	STRIP1	9	9	13	13	13	95.575	0	11.921	935320000	39	24.8216	24.4263	24.8989	24.419	23.8188	24.6163
0.0729965	-0.430478	P31942	P31942	Heterogeneous nuclear ribonucleoprotein H3	HNRNPH3	16	16	75.1	72.3	72.3	36.926	0	323.31	71572000000	277	26.5265	32.255	26.9331	26.8411	29.9519	27.6303
0.113875	-0.429855	Q15437	Q15437	Protein transport protein Sec23B	SEC23B	35	32	66.5	66.5	63.6	86.478	0	323.31	11842000000	244	26.9225	23.9661	26.6429	27.2435	23.8247	25.1738
0.126774	-0.428502	Q8NB37	Q8NB37	Parkinson disease 7 domain-containing protein 1	PDDC1	4	4	30.5	30.5	30.5	23.297	0	13.656	610630000	8	24.6448	20.9781	23.9648	21.935	23.7121	22.655
0.124749	-0.426864	Q8IXB1	Q8IXB1	DnaJ homolog subfamily C member 10	DNAJC10	41	41	52.1	52.1	52.1	91.079	0	323.31	42822000000	352	28.9739	26.1123	28.6916	29.1007	26.1571	27.2394
0.465773	-0.426781	O15145	O15145	Actin-related protein 2/3 complex subunit 3	ARPC3	7	7	49.4	49.4	49.4	20.546	0	21.145	1611800000	31	23.5142	22.6001	22.9515	23.114	22.0976	22.5739
0.208485	-0.426242	Q6NW34	Q6NW34	Uncharacterized protein C3orf17	C3orf17	10	10	23.5	23.5	23.5	64.551	0	22.763	681060000	22	23.7514	21.3613	23.0319	21.9116	21.9586	22.9957
0.443723	-0.425625	Q99613;B5ME19	Q99613;B5ME19	Eukaryotic translation initiation factor 3 subunit C;Eukaryotic translation initiation factor 3 subunit C-like protein	EIF3C;EIF3CL	31	31	35.7	35.7	35.7	105.34	0	323.31	15270000000	292	28.1286	27.6272	28.723	27.7726	27.2593	28.17
0.169421	-0.425101	P00558;P07205	P00558	Phosphoglycerate kinase 1	PGK1	5	5	20.4	20.4	20.4	44.614	0	8.4498	364410000	9	21.5307	24.713	22.9607	22.9317	22.8014	22.196
0.0742978	-0.424033	Q8IV08	Q8IV08	Phospholipase D3	PLD3	4	4	11.8	11.8	11.8	54.705	0	6.5746	2169400000	18	26.9425	21.8648	26.6527	26.5554	22.6273	25.0052
0.0964446	-0.421847	P55010	P55010	Eukaryotic translation initiation factor 5	EIF5	9	9	25.8	25.8	25.8	49.222	0	46.721	1502000000	29	24.6789	21.7413	25.9052	24.5761	21.7664	24.7174
0.172571	-0.421813	Q9NZC9	Q9NZC9	SWI/SNF-related matrix-associated actin-dependent regulator of chromatin subfamily A-like protein 1	SMARCAL1	12	12	15.6	15.6	15.6	105.94	0	13.724	663250000	26	21.6996	24.2273	24.3118	23.4508	23.2149	22.3075
0.817176	-0.421352	Q9UNF1;Q12816	Q9UNF1	Melanoma-associated antigen D2	MAGED2	19	18	44.2	44.2	42.2	64.953	0	213.96	7530300000	196	27.2008	26.9264	27.2275	26.5333	26.4278	27.1296
0.22091	-0.419286	Q8WUA2	Q8WUA2	Peptidyl-prolyl cis-trans isomerase-like 4	PPIL4	17	17	47.2	47.2	47.2	57.224	0	210.35	10715000000	97	27.4457	27.1368	25.7747	27.4311	25.8851	25.7832
0.163478	-0.419278	P61106	P61106	Ras-related protein Rab-14	RAB14	11	11	67.4	67.4	67.4	23.897	0	58.337	2366400000	29	24.1223	21.7174	21.7538	22.0446	23.0891	21.2019
0.13382	-0.418774	Q96EB6	Q96EB6	NAD-dependent protein deacetylase sirtuin-1;SirtT1 75 kDa fragment	SIRT1	11	11	16.7	16.7	16.7	81.68	0	16.399	898310000	38	25.9115	25.0043	22.0953	23.9153	23.8051	24.0344
0.490494	-0.418729	O60664	O60664	Perilipin-3	PLIN3	5	5	18.4	18.4	18.4	47.074	0	90.018	510830000	10	23.2912	22.6067	22.7293	22.4748	22.9788	21.9175
0.430627	-0.418613	Q86VW0	Q86VW0	SEC14 domain and spectrin repeat-containing protein 1	SESTD1	6	6	11.5	11.5	11.5	79.347	0	9.2621	445220000	11	22.8963	22.9975	23.3439	23.4348	22.1549	22.3922
0.24388	-0.416042	Q96EA4	Q96EA4	Protein Spindly	SPDL1	2	2	3.5	3.5	3.5	70.171	0	4.7261	326800000	6	23.8051	21.9395	21.8934	22.0209	22.5886	21.7803
0.776449	-0.414756	P14625;Q58FF3	P14625	Endoplasmin	HSP90B1	40	40	53.8	52.1	52.1	92.468	0	323.31	21280000000	256	28.8132	28.3657	28.5574	28.5742	27.8868	28.031
0.196317	-0.414645	Q9Y2H6	Q9Y2H6	Fibronectin type-III domain-containing protein 3A	FNDC3A	7	7	7.2	7.2	7.2	131.85	0.00071023	3.3241	285630000	10	23.624	20.9444	22.3956	21.4615	22.2975	21.9611
0.166442	-0.413898	Q9BWU0	Q9BWU0	Kanadaptin	SLC4A1AP	21	21	31	31	31	88.813	0	76.51	2672400000	94	24.7563	25.6544	26.8643	23.9728	25.7044	26.3561
0.128924	-0.412748	P41227;Q9BSU3	P41227	N-alpha-acetyltransferase 10	NAA10	14	14	75.7	75.7	75.7	26.458	0	118.13	5114100000	72	26.443	22.9775	24.8493	25.2738	23.1818	24.5758
0.0887722	-0.409934	Q9H3P7	Q9H3P7	Golgi resident protein GCP60	ACBD3	10	10	28.2	28.2	28.2	60.593	0	323.31	2929500000	45	25.7411	21.4256	21.9802	24.4886	21.8087	21.6199
0.18325	-0.409753	P62873;P16520	P62873	Guanine nucleotide-binding protein G(I)/G(S)/G(T) subunit beta-1	GNB1	18	13	67.9	67.9	42.6	37.377	0	323.31	18975000000	126	27.4719	27.2059	26.1384	27.0558	27.4791	25.0521
0.136188	-0.409465	Q8N766	Q8N766	ER membrane protein complex subunit 1	EMC1	21	21	27.8	27.8	27.8	111.76	0	29.53	2751400000	93	27.345	24.2814	26.1415	26.1355	24.1916	26.2124
0.336458	-0.408636	P53621	P53621	Coatomer subunit alpha;Xenin;Proxenin	COPA	77	77	62.3	62.3	62.3	138.34	0	323.31	62445000000	1083	32.0774	31.5794	31.1458	31.5836	31.6462	30.3469
0.145926	-0.407082	O95292	O95292	Vesicle-associated membrane protein-associated protein B/C	VAPB	8	8	39.5	39.5	39.5	27.228	0	19.915	3188600000	40	25.2518	22.5741	23.697	22.0828	23.891	24.3279
0.152053	-0.407068	Q15645	Q15645	Pachytene checkpoint protein 2 homolog	TRIP13	19	19	52.3	52.3	52.3	48.55	0	71.662	10116000000	119	28.5279	25.0996	26.8956	26.6843	26.2181	26.3995
0.1393	-0.405874	Q05707	Q05707	Collagen alpha-1(XIV) chain	COL14A1	8	8	4.8	4.8	4.8	193.51	0	6.8572	278550000	12	23.652	21.3473	23.5606	23.7191	22.5657	21.0574
0.301345	-0.405263	P68371	P68371	Tubulin beta-4B chain	TUBB4B	32	2	76.9	76.9	3.6	49.83	0	323.31	906100000000	4846	33.8402	33.0635	34.3243	33.6877	33.7946	32.5299
0.150326	-0.401679	P15735	P15735	Phosphorylase b kinase gamma catalytic chain, liver/testis isoform	PHKG2	7	7	23.6	23.6	23.6	46.442	0	17.36	1420200000	24	25.0877	24.2429	22.2838	24.4241	23.4673	22.5179
0.174715	-0.401511	P16278	P16278	Beta-galactosidase	GLB1	8	8	15.2	15.2	15.2	76.074	0	9.2646	1250900000	32	24.2627	23.2735	24.9479	24.3404	22.3229	24.6162
0.20935	-0.399104	Q7Z3E5	Q7Z3E5	LisH domain-containing protein ARMC9	ARMC9	8	8	11.5	11.5	11.5	91.818	0	11.747	332060000	11	21.0872	23.3631	23.2152	22.2908	22.0781	22.0993
0.0555386	-0.395524	Q14011	Q14011	Cold-inducible RNA-binding protein	CIRBP	12	12	68.6	68.6	68.6	18.648	0	141.82	7139500000	70	22.3865	30.2523	25.9101	24.0486	27.2337	26.0799
0.0758739	-0.395439	Q9Y697	Q9Y697	Cysteine desulfurase, mitochondrial	NFS1	26	26	65.2	65.2	65.2	50.195	0	323.31	43986000000	313	29.8597	26.5757	25.9429	28.1791	24.3339	28.6791
0.59763	-0.395247	Q9UFW8	Q9UFW8	CGG triplet repeat-binding protein 1	CGGBP1	8	8	51.5	51.5	51.5	18.82	0	38.787	4675400000	24	27.0548	26.488	27.4835	26.5776	26.5204	26.7425
0.107683	-0.39396	Q9BR61	Q9BR61	Acyl-CoA-binding domain-containing protein 6	ACBD6	9	9	31.9	31.9	31.9	31.15	0	13.687	385530000	21	22.6647	20.9356	23.9724	24.101	21.0891	21.2007
0.388349	-0.393516	Q9NQT8	Q9NQT8	Kinesin-like protein KIF13B	KIF13B	5	5	3.3	3.3	3.3	202.79	0.00070044	3.1297	20943000000	20	21.6803	22.7486	22.8865	22.173	22.2954	21.6665
0.168707	-0.393277	P62314	P62314	Small nuclear ribonucleoprotein Sm D1	SNRPD1	4	4	37	37	37	13.281	0	24.61	3655600000	61	24.6667	25.8691	26.8237	26.4645	24.3148	25.4005
1.00556	-0.393125	Q9Y490	Q9Y490	Talin-1	TLN1	94	84	49.3	49.3	45.6	269.76	0	323.31	16500000000	429	28.6466	28.0943	28.1089	27.8922	27.9326	27.8457
0.0926264	-0.392956	P61513;A6NKH3	P61513	60S ribosomal protein L37a	RPL37A	6	6	58.7	58.7	58.7	10.275	0	24.256	2355900000	42	24.1134	28.1949	26.925	25.0569	27.8456	25.1519
0.239937	-0.392687	Q14186	Q14186	Transcription factor Dp-1	TFDP1	7	6	32	32	28	45.07	0	227.15	1392800000	24	20.775	22.7902	22.1899	21.1701	21.416	21.991
0.125039	-0.392052	Q9BTT6	Q9BTT6	Leucine-rich repeat-containing protein 1	LRRC1	12	12	43.7	39.3	39.3	59.241	0	309.78	1249400000	52	24.3583	21.8786	25.7574	23.9554	23.4007	23.462
0.327792	-0.391836	Q13769	Q13769	THO complex subunit 5 homolog	THOC5	16	16	35.4	35.4	35.4	78.507	0	59.949	2508100000	72	25.2224	26.5411	25.4682	25.15	25.0026	25.9036
0.0512339	-0.391592	Q8WXF1	Q8WXF1	Paraspeckle component 1	PSPC1	18	18	38	38	38	58.743	0	323.31	19232000000	163	22.1662	24.4142	29.0931	22.9732	23.3913	28.1342
0.178698	-0.389853	Q9NR12	Q9NR12	PDZ and LIM domain protein 7	PDLIM7	17	17	54.7	54.7	54.7	49.844	0	323.31	22804000000	111	24.1081	26.3968	25.1227	24.0422	24.6658	25.7499
0.143992	-0.389726	Q8WUM4	Q8WUM4	Programmed cell death 6-interacting protein	PDCD6IP	27	27	41.6	41.6	41.6	96.022	0	231.3	3637000000	68	24.7477	23.6797	22.5021	24.6105	23.1951	21.9548
0.359328	-0.388826	Q9BYD1	Q9BYD1	39S ribosomal protein L13, mitochondrial	MRPL13	6	6	34.8	34.8	34.8	20.692	0	8.6241	976150000	19	24.5079	24.4691	24.1418	23.1308	24.5644	24.2571
0.150855	-0.388807	Q5T2E6	Q5T2E6	UPF0668 protein C10orf76	C10orf76	2	2	4.2	4.2	4.2	78.71	0.0021915	2.298	79305000	3	23.0984	24.0854	21.4927	23.571	21.5171	22.4219
0.141276	-0.387368	O95429	O95429	BAG family molecular chaperone regulator 4	BAG4	7	7	21.4	21.4	21.4	49.593	0	218.04	2122500000	41	23.5383	25.1548	25.5774	25.6689	22.9011	24.5384
0.100356	-0.387129	P55072	P55072	Transitional endoplasmic reticulum ATPase	VCP	46	46	63.4	63.4	63.4	89.321	0	323.31	36121000000	526	27.8517	31.6013	29.0331	27.7624	30.6293	28.9331
0.277363	-0.383821	Q12981	Q12981	Vesicle transport protein SEC20	BNIP1	6	6	36.8	36.8	36.8	26.132	0	5.3982	925790000	10	23.7566	22.119	22.1859	22.1481	22.156	22.606
0.1684	-0.382475	Q9UBI1	Q9UBI1	COMM domain-containing protein 3	COMMD3	7	7	45.1	45.1	45.1	22.151	0	19.197	1125900000	17	23.7197	22.8683	21.5846	22.3765	23.3484	21.3003
0.418606	-0.381763	Q9Y2X0	Q9Y2X0	Mediator of RNA polymerase II transcription subunit 16	MED16	8	8	11.1	11.1	11.1	96.792	0	10.912	465380000	17	23.3504	23.0011	22.7833	22.8043	23.1893	21.996
0.250812	-0.381526	O76024	O76024	Wolframin	WFS1	5	5	6.3	6.3	6.3	100.29	0	5.878	197660000	12	23.7726	22.8877	22.2168	22.1132	23.3755	22.2438
0.344841	-0.379644	P41252	P41252	Isoleucine--tRNA ligase, cytoplasmic	IARS	73	73	58.6	58.6	58.6	144.5	0	323.31	89510000000	1461	31.8322	31.9765	32.7154	31.1034	31.9386	32.3431
0.302601	-0.379574	Q13561	Q13561	Dynactin subunit 2	DCTN2	18	18	59.1	59.1	59.1	44.23	0	323.31	14199000000	166	28.1224	27.0374	28.1412	27.7463	26.6742	27.7417
0.110381	-0.379359	Q9UN81	Q9UN81	LINE-1 retrotransposable element ORF1 protein	L1RE1	9	9	29.9	29.9	29.9	40.055	0	16.356	608390000	11	23.7233	25.6391	22.209	24.584	23.801	22.0483
0.207024	-0.378928	P07195	P07195	L-lactate dehydrogenase B chain	LDHB	14	14	52.1	48.5	48.5	36.638	0	217.62	13026000000	138	27.1063	26.6382	26.0643	27.4262	25.2394	26.0064
0.610549	-0.378037	Q9NVH0	Q9NVH0	Exonuclease 3-5 domain-containing protein 2	EXD2	15	15	31.9	31.9	31.9	70.352	0	81.857	6492700000	96	25.9069	26.6693	26.3393	26.2631	25.7337	25.7845
0.202654	-0.377794	Q13416	Q13416	Origin recognition complex subunit 2	ORC2	18	18	46.8	46.8	46.8	65.971	0	323.31	21673000000	128	23.1107	22.5581	23.2372	23.9585	21.7725	22.0416
0.190554	-0.376483	Q96EZ8	Q96EZ8	Microspherule protein 1	MCRS1	5	5	14.9	14.9	14.9	51.803	0	6.6245	332840000	12	23.6184	21.4906	22.8473	21.6872	22.0253	23.1145
0.134867	-0.375594	P25205	P25205	DNA replication licensing factor MCM3	MCM3	69	69	78.8	78.8	78.8	90.98	0	323.31	183450000000	1385	32.8413	29.8988	30.6608	31.8007	30.361	30.1125
0.107855	-0.375423	Q9NWY4;A8MVJ9	Q9NWY4	UPF0609 protein C4orf27	C4orf27	15	15	55.8	55.8	55.8	39.436	0	65.782	1825500000	45	25.5231	21.9882	22.5748	24.2202	22.4758	22.2638
1.45689	-0.374533	Q9NVE7	Q9NVE7	Pantothenate kinase 4	PANK4	9	9	16.7	16.7	16.7	85.99	0	135.14	1163900000	36	24.3911	24.4541	24.4039	23.8082	24.1852	24.1321
0.08403	-0.3743	P33316	P33316	Deoxyuridine 5-triphosphate nucleotidohydrolase, mitochondrial	DUT	9	9	50	50	50	26.563	0	98.542	10151000000	77	29.3668	26.2348	24.2711	27.3178	25.7712	25.6608
0.209725	-0.37426	P62316	P62316	Small nuclear ribonucleoprotein Sm D2	SNRPD2	7	7	55.9	55.9	55.9	13.527	0	77.121	4462200000	72	25.3993	26.4064	26.9066	25.4451	25.2277	26.9167
0.353726	-0.374075	Q13724	Q13724	Mannosyl-oligosaccharide glucosidase	MOGS	40	40	60.8	60.8	60.8	91.916	0	323.31	64888000000	402	28.8514	28.4918	29.8133	28.7622	28.3074	28.9646
0.0870895	-0.373839	P07910;P0DMR1;O60812;B7ZW38;B2RXH8;Q86SE5	P07910	Heterogeneous nuclear ribonucleoproteins C1/C2	HNRNPC	15	15	41.5	41.5	41.5	33.67	0	47.617	30145000000	262	28.9695	29.7248	26.6728	29.6634	25.6895	28.8927
0.389479	-0.373039	Q9NQS7	Q9NQS7	Inner centromere protein	INCENP	8	8	10.5	10.5	10.5	105.43	0	7.054	177370000	14	21.8284	22.802	22.1045	21.4178	22.3867	21.8113
0.548573	-0.365569	P42345	P42345	Serine/threonine-protein kinase mTOR	MTOR	19	19	8.6	8.6	8.6	288.89	0	21.779	3034900000	67	26.7643	26.4161	26.9526	25.8742	26.4393	26.7229
0.400227	-0.365341	O94822	O94822	E3 ubiquitin-protein ligase listerin	LTN1	17	17	11.4	11.4	11.4	200.55	0	19.922	2311200000	40	26.3822	26.2196	27.0428	26.7085	26.1448	25.6953
0.0794015	-0.364871	Q96T88;Q96PU4	Q96T88	E3 ubiquitin-protein ligase UHRF1	UHRF1	15	15	20.3	20.3	20.3	89.813	0	15.944	1810000000	44	26.1141	22.0008	23.012	25.2399	21.6278	23.1646
0.0621289	-0.362792	Q8N2G8	Q8N2G8	GH3 domain-containing protein	GHDC	7	7	14.9	14.9	14.9	57.522	0	130.55	759250000	13	21.1873	22.4111	27.0054	22.1639	22.2045	25.1471
0.109856	-0.362244	Q13136;O75334;O75335	Q13136	Liprin-alpha-1	PPFIA1	26	25	27.8	27.8	27	135.78	0	67.709	1962800000	68	23.3058	21.8041	25.0121	22.1694	22.3559	24.5099
0.0913134	-0.360557	Q15417	Q15417	Calponin-3	CNN3	13	12	43.2	43.2	39.8	36.413	0	55.945	5410600000	73	26.0855	22.9149	22.0273	24.6405	22.3892	22.9163
0.117977	-0.358767	P18615	P18615	Negative elongation factor E	NELFE	13	13	48.4	48.4	48.4	43.239	0	225.64	2221300000	33	24.4633	22.947	22.9605	24.8529	23.0004	21.4413
0.0526957	-0.357416	P11413	P11413	Glucose-6-phosphate 1-dehydrogenase	G6PD	27	27	54	54	54	59.256	0	323.31	12832000000	128	28.0336	23.119	21.7109	26.5401	23.0992	22.152
0.144848	-0.357405	Q8IXH7	Q8IXH7	Negative elongation factor C/D	NELFCD	13	13	29.2	29.2	29.2	66.246	0	187.13	2113200000	31	24.948	22.9317	24.8587	25.0004	22.7901	23.8757
0.967871	-0.357086	Q9UID3	Q9UID3	Vacuolar protein sorting-associated protein 51 homolog	VPS51	6	6	10.7	10.7	10.7	86.041	0	8.9662	373920000	17	22.9647	22.9847	23.2371	22.9994	22.5973	22.5185
0.0637475	-0.355866	Q96PK6	Q96PK6	RNA-binding protein 14	RBM14	31	31	47.8	47.8	47.8	69.491	0	265.49	21482000000	334	26.9354	27.067	30.6627	25.2861	27.798	30.5134
0.293414	-0.353761	Q15021;REV__Q02790	Q15021	Condensin complex subunit 1	NCAPD2	53	53	47.8	47.8	47.8	157.18	0	291.26	12123000000	322	29.0103	27.776	28.886	28.1659	27.7203	28.7248
0.141157	-0.35374	Q9H267	Q9H267	Vacuolar protein sorting-associated protein 33B	VPS33B	9	9	17.8	17.8	17.8	70.584	0	15.358	716770000	23	23.0737	23.5466	23.5549	22.7818	21.5978	24.7344
0.100979	-0.352847	P50213	P50213	Isocitrate dehydrogenase [NAD] subunit alpha, mitochondrial	IDH3A	6	6	20.2	20.2	20.2	39.591	0	23.239	675660000	20	24.5525	23.6017	22.0203	24.3304	21.0372	23.7484
0.328536	-0.352695	P62191	P62191	26S protease regulatory subunit 4	PSMC1	16	16	44.5	44.5	44.5	49.184	0	323.31	20285000000	99	27.8789	27.6242	28.8666	27.373	27.7793	28.1593
0.116601	-0.350021	Q9NYU1	Q9NYU1	UDP-glucose:glycoprotein glucosyltransferase 2	UGGT2	21	21	16.4	15.3	15.3	174.73	0	25.743	1535900000	46	25.2458	22.1188	25.3684	23.5407	23.7727	24.3695
0.570487	-0.349808	O75323	O75323	Protein NipSnap homolog 2	GBAS	10	10	41.6	38.8	38.8	33.742	0	60.625	10865000000	72	26.1208	25.6764	25.9159	25.6555	25.0967	25.9115
0.379795	-0.349117	Q8WUD4	Q8WUD4	Coiled-coil domain-containing protein 12	CCDC12	6	6	39.8	39.8	39.8	19.181	0	6.1232	407490000	9	22.8162	22.437	22.4146	21.5133	22.7424	22.3647
0.202023	-0.347817	Q8IYB8	Q8IYB8	ATP-dependent RNA helicase SUPV3L1, mitochondrial	SUPV3L1	9	9	15.1	15.1	15.1	87.99	0	13.115	460450000	12	21.6022	22.828	22.0243	21.0354	22.889	21.4866
0.396205	-0.347511	P24928	P24928	DNA-directed RNA polymerase II subunit RPB1	POLR2A	54	54	31.9	31.9	31.9	217.17	0	220.79	13427000000	363	29.1566	28.646	29.2065	29.2984	28.2566	28.4115
0.283533	-0.345479	Q9H0G5	Q9H0G5	Nuclear speckle splicing regulatory protein 1	NSRP1	2	2	4.3	4.3	4.3	66.389	0	4.627	81030000	6	21.8346	23.2132	22.7939	22.8138	21.9632	22.0283
0.629899	-0.345071	Q9H0K6	Q9H0K6	Pseudouridylate synthase 7 homolog-like protein	PUS7L	19	19	28.7	28.7	28.7	80.7	0	31.217	943790000	24	22.365	22.6901	22.6946	22.5308	21.8043	22.3794
0.123694	-0.3446	P27694	P27694	Replication protein A 70 kDa DNA-binding subunit;Replication protein A 70 kDa DNA-binding subunit, N-terminally processed	RPA1	35	35	68	68	68	68.137	0	323.31	58284000000	710	29.6951	30.6308	30.2366	27.8796	30.7894	30.8597
0.0482069	-0.344198	P49411	P49411	Elongation factor Tu, mitochondrial	TUFM	32	32	67.5	67.5	67.5	49.541	0	323.31	109260000000	622	32.8984	27.1689	25.662	30.0255	26.3481	28.323
0.199871	-0.343312	Q8IYB7	Q8IYB7	DIS3-like exonuclease 2	DIS3L2	9	9	11.3	11.3	11.3	99.278	0	11.157	3336500000	19	22.1304	21.7036	23.1836	22.8467	22.0057	21.1353
0.198321	-0.342677	O95139	O95139	NADH dehydrogenase [ubiquinone] 1 beta subcomplex subunit 6	NDUFB6	2	2	14.1	14.1	14.1	15.489	0.0064935	1.7925	127220000	2	22.3913	22.3325	21.6791	20.5756	22.6458	22.1534
0.173355	-0.341138	O43583	O43583	Density-regulated protein	DENR	7	7	42.4	42.4	42.4	22.092	0	210.25	1267600000	29	23.9395	21.8133	21.7603	22.0406	21.8938	22.5551
0.234151	-0.341001	O15397	O15397	Importin-8	IPO8	23	23	28.6	27.7	27.7	119.94	0	242.67	3286300000	94	26.6527	25.3364	26.082	24.87	25.8633	26.3148
0.184832	-0.340876	P62487	P62487	DNA-directed RNA polymerase II subunit RPB7	POLR2G	5	5	45.3	45.3	45.3	19.294	0	85.654	208380000	14	22.4881	21.7927	22.4737	22.1897	20.6447	22.8975
0.146583	-0.339612	Q12904	Q12904	Aminoacyl tRNA synthase complex-interacting multifunctional protein 1;Endothelial monocyte-activating polypeptide 2	AIMP1	19	19	74	74	74	34.352	0	323.31	14050000000	168	28.2168	26.6771	28.8567	27.7908	26.5024	28.4385
0.181243	-0.339594	O00148	O00148	ATP-dependent RNA helicase DDX39A	DDX39A	3	3	39.3	7.5	7.5	49.129	0.0021988	2.3306	289670000	10	23.1862	22.1899	23.762	21.6165	23.2029	23.2999
0.0955758	-0.338787	P19623	P19623	Spermidine synthase	SRM	14	14	54.3	54.3	54.3	33.824	0	271.28	9958200000	70	26.1758	23.1166	24.7721	26.0919	23.0339	23.9223
0.0525649	-0.337359	Q8NCA5	Q8NCA5	Protein FAM98A	FAM98A	19	16	51.6	51.6	45.3	55.4	0	323.31	58200000000	368	26.1775	31.9924	27.5479	27.0418	30.9122	26.7517
0.136142	-0.337276	Q9H0E9	Q9H0E9	Bromodomain-containing protein 8	BRD8	6	6	6.9	6.9	6.9	135.33	0	15.505	275600000	14	23.2628	21.9362	24.07	21.4264	23.2472	23.5836
0.280295	-0.336154	P43490	P43490	Nicotinamide phosphoribosyltransferase	NAMPT	24	24	66	66	66	55.52	0	290.12	14323000000	187	28.1399	27.9992	27.9478	27.7531	28.491	26.8344
0.0959512	-0.335028	Q15006	Q15006	ER membrane protein complex subunit 2	EMC2	9	9	37.7	37.7	37.7	34.833	0	160.75	2279900000	32	25.4049	22.3193	22.1671	24.2964	22.2175	22.3722
0.126462	-0.333352	Q13546	Q13546	Receptor-interacting serine/threonine-protein kinase 1	RIPK1	11	11	21.3	21.3	21.3	75.93	0	20.886	1020400000	26	24.6697	21.4178	22.6122	22.3141	22.9047	22.4807
0.0603531	-0.331985	Q9H6R0	Q9H6R0	Putative ATP-dependent RNA helicase DHX33	DHX33	32	32	47	47	47	78.873	0	165.88	10597000000	183	28.8037	22.4263	26.0061	25.96	24.4563	25.8238
0.456224	-0.33148	O94842;O94900;O15405	O94842	TOX high mobility group box family member 4	TOX4	6	6	12.7	12.7	12.7	66.194	0	19.498	595670000	18	21.7861	22.5669	22.4103	21.8702	21.6003	22.2983
0.403657	-0.331396	Q14152	Q14152	Eukaryotic translation initiation factor 3 subunit A	EIF3A	71	71	49.9	49.9	49.9	166.57	0	271.58	20636000000	537	29.7086	28.849	29.3427	28.817	28.6449	29.4443
0.240208	-0.329506	Q14145	Q14145	Kelch-like ECH-associated protein 1	KEAP1	15	15	31.4	31.4	31.4	69.666	0	78.673	1936200000	50	24.6104	25.5765	26.4453	25.0037	25.3542	25.2859
0.0965523	-0.328699	Q0PNE2	Q0PNE2	Elongator complex protein 6	ELP6	4	4	17.7	17.7	17.7	29.793	0	24.922	235040000	18	25.0482	22.1408	21.5074	21.6092	23.4921	22.609
0.0848613	-0.327731	Q9NYL9	Q9NYL9	Tropomodulin-3	TMOD3	6	6	23.6	23.6	23.6	39.594	0	7.1936	767510000	8	22.1108	24.3853	21.1235	24.0669	20.7942	21.7753
0.0713975	-0.327147	Q16630	Q16630	Cleavage and polyadenylation specificity factor subunit 6	CPSF6	10	10	24.1	24.1	24.1	59.209	0	122.35	3436600000	60	25.9687	24.4573	23.7568	26.9339	21.8559	24.4116
0.276592	-0.326768	Q6ZMW3	Q6ZMW3	Echinoderm microtubule-associated protein-like 6	EML6	10	10	7.7	6.2	6.2	217.9	0	9.6595	234740000	12	22.8574	23.6352	22.4759	22.3035	22.363	23.3216
0.175023	-0.326731	Q9GZR2	Q9GZR2	RNA exonuclease 4	REXO4	21	21	60.9	60.9	60.9	46.671	0	186.09	19595000000	160	28.5527	26.696	27.157	26.2993	27.7514	27.3749
0.3632	-0.326525	P52434	P52434	DNA-directed RNA polymerases I, II, and III subunit RPABC3	POLR2H	9	9	74	74	74	17.143	0	23.795	2170600000	40	25.1896	26.2659	26.0408	25.8687	25.359	25.2891
0.161032	-0.326237	Q9UGU5	Q9UGU5	HMG domain-containing protein 4	HMGXB4	7	7	25.1	25.1	25.1	65.711	0	101.34	596220000	19	22.4753	23.5541	23.958	22.0248	22.8349	24.1491
0.289432	-0.325697	Q13098	Q13098	COP9 signalosome complex subunit 1	GPS1	10	10	28.1	28.1	28.1	55.536	0	78.906	1995900000	43	24.9121	25.8207	24.9826	24.6162	25.608	24.514
0.18255	-0.325138	Q5JPE7;P69849	Q5JPE7;P69849	Nodal modulator 2;Nodal modulator 3	NOMO2;NOMO3	28	2	31.4	31.4	3.4	139.44	0	53.319	3097200000	101	26.5674	24.6846	25.8875	26.0751	24.701	25.388
0.153766	-0.324641	Q9Y4E6	Q9Y4E6	WD repeat-containing protein 7	WDR7	7	7	6	6	6	163.81	0	15.682	424390000	18	24.4755	22.8042	23.7391	24.1531	23.7708	22.1211
0.136429	-0.324524	P06493	P06493	Cyclin-dependent kinase 1	CDK1	21	20	77.1	74.4	70.7	34.095	0	314.66	13389000000	139	29.0755	26.2899	27.5873	28.0224	26.8967	27.0601
0.151385	-0.32406	Q8TBB5	Q8TBB5	Kelch domain-containing protein 4	KLHDC4	4	4	8.7	8.7	8.7	57.891	0	6.5255	381000000	13	22.7369	22.7841	24.081	23.9359	21.6468	23.0472
0.254957	-0.323446	Q96HY7	Q96HY7	Probable 2-oxoglutarate dehydrogenase E1 component DHKTD1, mitochondrial	DHTKD1	19	19	29.3	29.3	29.3	103.08	0	159.4	3175700000	38	23.2412	22.0722	21.9968	22.6883	21.9908	21.6608
0.176608	-0.322674	Q9BVS5	Q9BVS5	tRNA (adenine(58)-N(1))-methyltransferase, mitochondrial	TRMT61B	3	3	8.8	8.8	8.8	52.965	0	6.7165	164700000	6	22.9484	22.6057	21.2609	21.0253	22.3286	22.4931
0.406014	-0.319166	P04406	P04406	Glyceraldehyde-3-phosphate dehydrogenase	GAPDH	14	13	52.8	52.8	50.7	36.053	0	291.17	8859200000	110	26.5222	27.2682	27.3574	26.7396	26.3746	27.0762
0.125769	-0.317956	Q9Y6G5	Q9Y6G5	COMM domain-containing protein 10	COMMD10	4	4	23.3	23.3	23.3	22.966	0	6.1902	291300000	10	21.1679	22.8355	22.3499	23.3026	20.6716	21.4253
0.0643151	-0.316577	P49189	P49189	4-trimethylaminobutyraldehyde dehydrogenase	ALDH9A1	14	14	35.2	35.2	35.2	53.801	0	87.453	8606500000	52	25.729	24.6383	22.6154	26.9031	22.3881	22.7418
0.0923834	-0.31521	Q68DQ2	Q68DQ2	Very large A-kinase anchor protein	CRYBG3	20	20	8.5	8.5	8.5	330.63	0	58.019	2192600000	47	24.8153	23.055	24.4213	24.5725	21.6205	25.1531
0.0657419	-0.314405	Q6IAN0	Q6IAN0	Dehydrogenase/reductase SDR family member 7B	DHRS7B	11	11	40.3	40.3	40.3	35.119	0	61.623	3857600000	58	25.5102	22.0955	25.3899	24.6416	21.636	25.7748
0.0651797	-0.314278	Q8NEZ3	Q8NEZ3	WD repeat-containing protein 19	WDR19	19	19	16.5	16.5	16.5	151.58	0	19.237	1959700000	46	25.5824	25.2855	22.6151	25.3287	25.7961	21.4153
0.149403	-0.314216	Q9UJS0	Q9UJS0	Calcium-binding mitochondrial carrier protein Aralar2	SLC25A13	21	16	44.4	44.4	36.7	74.175	0	178.8	5273200000	154	28.0952	25.7232	26.8744	27.3449	26.1928	26.2124
0.431453	-0.312366	P78347;Q86UP8;Q6EKJ0	P78347	General transcription factor II-I	GTF2I	67	67	62.6	62.6	62.6	112.42	0	323.31	158790000000	1022	29.6038	29.2736	30.0957	29.021	29.3132	29.7019
0.188526	-0.310356	Q6P2E9	Q6P2E9	Enhancer of mRNA-decapping protein 4	EDC4	35	35	38.3	38.3	38.3	151.66	0	219.77	8102900000	237	27.458	28.9778	28.3402	27.0661	28.2386	28.5403
0.176592	-0.30983	Q9Y3P9	Q9Y3P9	Rab GTPase-activating protein 1	RABGAP1	6	5	5.8	5.8	4.9	121.74	0	4.6248	256340000	8	23.8746	22.9789	21.6081	22.6864	22.3626	22.4831
0.123393	-0.309269	Q9H2U2	Q9H2U2	Inorganic pyrophosphatase 2, mitochondrial	PPA2	8	8	30.2	30.2	30.2	37.92	0	15.412	1552900000	32	25.5485	22.436	23.5862	23.4457	23.7825	23.4147
0.0821268	-0.309258	O43719	O43719	HIV Tat-specific factor 1	HTATSF1	31	31	54.4	54.4	54.4	85.852	0	323.31	4231300000	123	24.6879	26.3899	27.6259	24.1004	26.0361	27.6395
0.209993	-0.309116	Q9H0U4	Q9H0U4	Ras-related protein Rab-1B	RAB1B	5	2	39.3	33.8	12.4	22.171	0	15.866	464870000	12	21.2131	22.3801	22.935	21.3877	21.9301	22.283
0.160322	-0.308985	Q96A65	Q96A65	Exocyst complex component 4	EXOC4	36	36	44.8	44.8	44.8	110.5	0	249.04	38185000000	146	26.1916	27.1857	28.2808	26.1122	27.2862	27.3327
0.875297	-0.308884	Q96T76	Q96T76	MMS19 nucleotide excision repair protein homolog	MMS19	25	25	34.2	34.2	34.2	113.29	0	127.2	4329600000	123	26.177	26.6661	26.288	26.0888	26.1798	25.9358
0.0982133	-0.308127	P62877	P62877	E3 ubiquitin-protein ligase RBX1;E3 ubiquitin-protein ligase RBX1, N-terminally processed	RBX1	3	3	30.6	30.6	30.6	12.274	0	125.53	856110000	25	23.486	26.7718	24.3036	24.1164	25.6134	23.9073
0.116842	-0.304983	P35240	P35240	Merlin	NF2	8	8	16.6	16.6	16.6	69.689	0	10.264	5077400000	14	20.9823	21.5461	23.7433	21.7757	22.5494	21.0317
0.0670992	-0.302137	P61201	P61201	COP9 signalosome complex subunit 2	COPS2	14	14	38.6	38.6	38.6	51.596	0	52.84	1496100000	53	23.302	26.3523	23.0056	23.0404	26.1985	22.5146
0.160992	-0.300669	Q00325	Q00325	Phosphate carrier protein, mitochondrial	SLC25A3	15	15	40.6	40.6	40.6	40.094	0	146.97	16036000000	201	28.8063	27.7742	28.8465	28.4541	27.0117	29.0593
0.0602762	-0.300355	P14866	P14866	Heterogeneous nuclear ribonucleoprotein L	HNRNPL	30	29	70.3	70.3	69.1	64.132	0	323.31	122220000000	538	28.2143	33.2532	29.7604	29.2841	31.855	29.1879
0.105603	-0.300085	P51608	P51608	Methyl-CpG-binding protein 2	MECP2	7	7	20.4	20.4	20.4	52.44	0	26.206	570070000	25	22.4622	24.1234	24.1982	21.638	23.7662	24.4795
0.0894821	-0.298669	Q96RY7	Q96RY7	Intraflagellar transport protein 140 homolog	IFT140	25	25	19.6	19.6	19.6	165.19	0	31.137	1509900000	63	25.384	21.4329	24.1892	23.1117	23.2277	23.7707
0.0845579	-0.298543	Q5JTZ9	Q5JTZ9	Alanine--tRNA ligase, mitochondrial	AARS2	20	20	28.5	28.5	28.5	107.34	0	134.64	2380400000	84	26.2004	22.9817	25.6223	25.5906	23.1267	25.1914
0.17645	-0.296334	Q9NRX1	Q9NRX1	RNA-binding protein PNO1	PNO1	13	13	62.3	62.3	62.3	27.924	0	156.85	3981800000	61	25.1918	24.059	24.8456	25.3391	23.4615	24.4067
0.183993	-0.296153	Q8N1F7	Q8N1F7	Nuclear pore complex protein Nup93	NUP93	34	34	51.2	51.2	51.2	93.487	0	245.41	9969300000	247	28.8383	27.1999	27.7965	28.2946	26.9659	27.6857
0.314335	-0.294888	Q15843	Q15843	NEDD8	NEDD8	4	4	39.5	39.5	39.5	9.0714	0	17.511	168730000000	427	33.1607	32.1676	32.7523	32.2226	32.8978	32.0756
0.0678801	-0.294734	Q05655;Q04759	Q05655	Protein kinase C delta type;Protein kinase C delta type regulatory subunit;Protein kinase C delta type catalytic subunit	PRKCD	10	10	21	21	21	77.504	0	17.807	1261000000	24	25.5009	23.3408	20.9317	24.3602	21.8127	22.7164
0.629414	-0.294114	Q06787	Q06787	Fragile X mental retardation protein 1	FMR1	19	19	42.7	38.4	38.4	71.174	0	163.27	6955600000	180	27.0864	26.8326	27.1027	27.0614	26.4014	26.6765
0.548358	-0.293347	Q92616	Q92616	Translational activator GCN1	GCN1L1	87	87	38.6	38.6	38.6	292.75	0	166.35	10368000000	441	29.0487	29.0152	29.4261	28.4775	29.0461	29.0864
0.128113	-0.292505	Q8WUY8	Q8WUY8	N-acetyltransferase 14	NAT14	4	4	21.8	21.8	21.8	21.65	0	157.62	542310000	7	21.06	22.1561	23.6154	21.2056	22.2957	22.4527
0.257562	-0.292238	Q9P035	Q9P035	Very-long-chain (3R)-3-hydroxyacyl-CoA dehydratase 3	HACD3	13	13	34.3	34.3	34.3	43.159	0	320.41	20266000000	288	29.0385	28.4359	28.0032	28.7501	27.5875	28.2634
0.132787	-0.29047	Q9NVC6	Q9NVC6	Mediator of RNA polymerase II transcription subunit 17	MED17	8	8	15.8	15.8	15.8	72.889	0	17.003	678110000	18	24.718	22.5459	24.3461	22.7168	24.2052	23.8166
0.226489	-0.290233	A6NJ78;P0C7V9	A6NJ78	Probable methyltransferase-like protein 15	METTL15	8	8	23.6	23.6	23.6	46.121	0	70.613	554250000	22	22.172	22.4682	22.1472	21.5685	22.9485	21.3998
0.330235	-0.287704	Q9NVI1	Q9NVI1	Fanconi anemia group I protein	FANCI	48	48	44.7	44.7	44.7	149.32	0	307.79	7540800000	230	28.2151	27.1709	28.0107	27.8292	27.4153	27.289
0.235795	-0.287383	Q92945	Q92945	Far upstream element-binding protein 2	KHSRP	32	30	51.9	51.9	49.8	73.114	0	323.31	16333000000	223	27.0919	26.8428	25.6661	26.6269	26.0353	26.0766
0.338351	-0.28729	Q9Y4W6	Q9Y4W6	AFG3-like protein 2	AFG3L2	35	34	46.5	46.5	45.5	88.583	0	323.31	13115000000	170	28.1635	27.4054	27.5786	27.4371	27.884	26.9644
0.045015	-0.287108	Q9BRP1	Q9BRP1	Programmed cell death protein 2-like	PDCD2L	19	19	80.4	80.4	80.4	39.416	0	323.31	130700000000	496	31.1242	29.1021	24.0393	28.8988	27.1003	27.4052
0.108646	-0.286352	Q99470	Q99470	Stromal cell-derived factor 2	SDF2	3	3	25.1	25.1	25.1	23.026	0	109.94	372590000	13	22.2645	21.7857	24.2694	22.9831	21.3438	23.1336
0.0653274	-0.286001	Q9BRJ7	Q9BRJ7	Protein syndesmos	NUDT16L1	13	12	66.8	66.8	61.6	23.338	0	51.631	2690900000	37	25.4544	22.3603	21.242	24.0162	23.0803	21.1022
0.236629	-0.285469	P54198	P54198	Protein HIRA	HIRA	5	5	4.9	4.9	4.9	111.83	0.002207	2.3731	59982000	6	21.7443	21.5881	23.0675	21.9886	21.7624	21.7925
0.0883353	-0.285304	Q9UBD5	Q9UBD5	Origin recognition complex subunit 3	ORC3	16	16	30.9	30.9	30.9	82.253	0	92.284	2643500000	74	25.0452	21.2996	22.5312	22.6934	22.1081	23.2185
0.0936402	-0.284007	P62805	P62805	Histone H4	HIST1H4A	14	14	66	66	66	11.367	0	77.014	68743000000	493	29.7304	33.0166	31.9118	30.6388	30.9335	32.2344
0.110865	-0.283822	P62280	P62280	40S ribosomal protein S11	RPS11	18	18	65.8	65.8	65.8	18.431	0	81.403	19798000000	155	27.7222	30.504	28.6613	28.1462	29.5463	28.3435
0.143591	-0.283793	Q86XI2	Q86XI2	Condensin-2 complex subunit G2	NCAPG2	38	38	38	38	38	130.96	0	220.42	5910200000	153	26.4773	26.5268	28.0166	25.7363	26.8734	27.5596
0.221667	-0.283375	Q02809	Q02809	Procollagen-lysine,2-oxoglutarate 5-dioxygenase 1	PLOD1	30	30	49	49	49	83.549	0	323.31	17334000000	269	28.5739	27.893	29.2379	28.4514	27.6792	28.7241
0.0934399	-0.280656	P12236	P12236	ADP/ATP translocase 3;ADP/ATP translocase 3, N-terminally processed	SLC25A6	11	7	62.8	36.2	18.5	32.866	0	323.31	13106000000	205	28.7058	25.8998	28.7242	28.1128	26.4657	27.9094
0.124917	-0.280245	A1X283	A1X283	SH3 and PX domain-containing protein 2B	SH3PXD2B	13	13	17.9	17.9	17.9	101.58	0	117.57	1585200000	14	22.2931	22.4865	24.7669	22.8193	22.5906	23.296
0.165038	-0.280053	Q5VT52	Q5VT52	Regulation of nuclear pre-mRNA domain-containing protein 2	RPRD2	8	8	7.5	7.5	7.5	156.02	0	8.9137	203400000	9	21.7036	23.6602	21.9043	22.3611	22.2089	21.8579
0.164049	-0.278852	Q15560	Q15560	Transcription elongation factor A protein 2	TCEA2	7	7	36.8	32.8	32.8	33.6	0	10.389	311700000	8	21.8532	23.0093	23.1034	21.4016	22.6897	23.0379
0.0852816	-0.277349	P29401	P29401	Transketolase	TKT	9	9	19.7	19.7	19.7	67.877	0	21.676	949750000	35	22.4756	24.7857	22.9378	21.3289	24.3032	23.7349
0.0995203	-0.276847	Q5HYK3	Q5HYK3	2-methoxy-6-polyprenyl-1,4-benzoquinol methylase, mitochondrial	COQ5	5	5	21.1	21.1	21.1	37.14	0	26.318	416430000	13	23.5391	21.7558	21.9619	21.1764	23.781	21.4689
0.104242	-0.276838	P48506	P48506	Glutamate--cysteine ligase catalytic subunit	GCLC	14	14	26.7	26.7	26.7	72.765	0	44.606	1408300000	38	24.3451	21.5801	23.4352	23.518	21.8604	23.1515
0.059705	-0.276482	Q14558	Q14558	Phosphoribosyl pyrophosphate synthase-associated protein 1	PRPSAP1	8	8	37.9	34	34	39.393	0	53.911	1746100000	29	26.1114	21.7569	24.2389	24.4838	21.7975	24.9964
0.101189	-0.276391	Q9NW82	Q9NW82	WD repeat-containing protein 70	WDR70	9	9	14.7	14.7	14.7	73.2	0	9.9076	465400000	12	24.8096	22.1918	21.8998	23.2743	22.1433	22.6545
0.103556	-0.276203	P45973	P45973	Chromobox protein homolog 5	CBX5	6	6	36.1	36.1	36.1	22.225	0	37.601	1017200000	17	24.478	21.6951	23.6713	22.5823	22.455	23.9785
0.294709	-0.275381	Q8NI27	Q8NI27	THO complex subunit 2	THOC2	36	36	25.1	25.1	25.1	182.77	0	111.54	13997000000	326	29.0864	29.8724	29.0193	28.6268	28.9973	29.5279
0.154783	-0.275314	A0FGR8	A0FGR8	Extended synaptotagmin-2	ESYT2	22	22	30.1	30.1	30.1	102.36	0	66.84	4642600000	161	27.0625	25.3786	27.2932	26.0939	25.9575	26.857
0.71087	-0.274797	Q13409	Q13409	Cytoplasmic dynein 1 intermediate chain 2	DYNC1I2	25	25	52.7	52.7	52.7	71.456	0	323.31	37016000000	483	29.6383	29.3381	29.2434	29.3858	28.9538	29.0558
0.0670729	-0.274361	P12268	P12268	Inosine-5-monophosphate dehydrogenase 2	IMPDH2	19	18	42	42	40.5	55.804	0	163.29	6186500000	103	24.0872	25.1643	27.3858	23.8257	24.686	27.3024
0.0700254	-0.272937	O43707	O43707	Alpha-actinin-4	ACTN4	24	13	35.2	35.2	21.1	104.85	0	50.738	5093200000	83	23.9048	27.7526	25.4405	24.9894	26.9413	24.3484
0.157651	-0.271572	P04899;P11488;P09471;P19087;A8MTJ3	P04899	Guanine nucleotide-binding protein G(i) subunit alpha-2	GNAI2	4	4	39.2	20	20	40.45	0	40.632	284650000	8	22.7543	22.8065	22.1602	22.886	21.0799	22.9404
0.074583	-0.271433	P48739	P48739	Phosphatidylinositol transfer protein beta isoform	PITPNB	15	14	63.1	63.1	59.8	31.54	0	61.127	3517400000	43	25.2637	22.2585	22.7984	24.9297	22.3798	22.1968
0.0772205	-0.271248	P17612	P17612	cAMP-dependent protein kinase catalytic subunit alpha	PRKACA	10	2	33.6	33.6	7.4	40.589	0	15.049	2363200000	41	25.2341	24.4892	25.5459	25.6678	22.457	26.3306
0.177324	-0.270722	O94855	O94855	Protein transport protein Sec24D	SEC24D	3	3	7.2	5.7	5.7	113.01	0	4.3658	279750000	4	22.605	22.3652	22.6513	22.6687	23.0005	21.1403
0.194128	-0.270133	Q6NS38	Q6NS38	Alpha-ketoglutarate-dependent dioxygenase alkB homolog 2	ALKBH2	4	4	23.8	23.8	23.8	29.322	0	49.698	584310000	9	22.6638	22.2452	22.3134	21.7968	23.1549	21.4602
0.0903347	-0.26971	Q8N999	Q8N999	Uncharacterized protein C12orf29	C12orf29	5	5	16	16	16	37.49	0	9.7711	1818000000	22	24.8283	22.587	22.0493	23.8851	23.0685	21.7019
0.0996265	-0.26916	P84090	P84090	Enhancer of rudimentary homolog	ERH	3	3	37.5	37.5	37.5	12.259	0	20.587	525880000	10	22.6662	24.7572	24.3691	22.2114	24.4494	24.3242
0.176619	-0.269091	Q7Z406	Q7Z406	Myosin-14	MYH14	21	21	16.7	12.5	12.5	227.87	0	58.225	1855600000	83	26.9548	25.9323	26.6206	27.2204	25.7651	25.715
0.211908	-0.268182	P49916	P49916	DNA ligase 3	LIG3	53	53	61.1	61.1	61.1	112.91	0	323.31	37467000000	503	28.0996	28.9351	27.5075	27.6617	28.4396	27.6363
0.111829	-0.267643	Q8N983	Q8N983	39S ribosomal protein L43, mitochondrial	MRPL43	4	4	16.7	16.7	16.7	23.431	0	4.7934	278740000	11	22.3286	23.6068	23.6796	23.1998	21.5308	24.0816
0.121673	-0.267494	O75947	O75947	ATP synthase subunit d, mitochondrial	ATP5H	14	14	83.9	83.9	83.9	18.491	0	168.84	15197000000	102	27.7935	25.5685	25.7023	26.7863	25.6419	25.8336
0.111684	-0.266226	P51948	P51948	CDK-activating kinase assembly factor MAT1	MNAT1	9	9	41.7	41.7	41.7	35.823	0	142.68	1460600000	20	23.7118	21.1348	22.4966	22.0507	21.4971	22.9967
0.262862	-0.266043	Q15796	Q15796	Mothers against decapentaplegic homolog 2	SMAD2	5	3	16.7	12.4	7.5	52.306	0	11.643	4281900000	27	28.1399	27.4792	27.7106	27.0175	28.1978	27.3162
0.208899	-0.265844	Q9NSV4	Q9NSV4	Protein diaphanous homolog 3	DIAPH3	26	26	25.5	25.5	25.5	136.92	0	110.59	3956100000	69	24.8973	23.6941	24.5574	23.4545	24.3286	24.5683
0.0631734	-0.264952	O00487	O00487	26S proteasome non-ATPase regulatory subunit 14	PSMD14	7	7	45.5	45.5	45.5	34.577	0	59.156	6638500000	47	26.2997	25.2678	25.3601	25.9119	22.6947	27.5261
0.889711	-0.264425	P26639	P26639	Threonine--tRNA ligase, cytoplasmic	TARS	21	19	33.6	33.6	31.4	83.434	0	43.43	5161900000	102	27.0506	26.8424	26.9356	26.9207	26.5056	26.6091
0.23131	-0.264329	Q9H977	Q9H977	WD repeat-containing protein 54	WDR54	5	5	27.2	27.2	27.2	35.891	0	117.35	900250000	7	23.4104	22.0698	22.5237	22.5606	21.9798	22.6705
0.0497767	-0.263747	Q14004	Q14004	Cyclin-dependent kinase 13	CDK13	8	8	10.3	8.1	8.1	164.92	0	85.257	531760000	21	21.2293	25.4831	25.3935	21.5055	25.31	24.4992
0.0849377	-0.263671	Q8N4J0	Q8N4J0	UPF0586 protein C9orf41	C9orf41	8	8	19.8	19.8	19.8	47.185	0	107.53	3867700000	85	26.5399	25.1822	23.1533	25.1157	25.2544	23.7143
0.0405966	-0.263144	Q9Y4I1;Q9ULV0	Q9Y4I1	Unconventional myosin-Va	MYO5A	21	17	12.3	12.3	10	215.4	0	19.452	891730000	40	21.2142	24.6308	27.083	21.3798	24.6277	26.1312
0.189955	-0.262863	P04062	P04062	Glucosylceramidase	GBA	12	12	34.7	34.7	34.7	59.716	0	89.934	2547800000	25	22.5892	22.29	23.6739	21.9513	22.9912	22.8219
0.12745	-0.262604	Q96CS3	Q96CS3	FAS-associated factor 2	FAF2	18	18	58.7	58.7	58.7	52.623	0	323.31	19066000000	227	27.9537	26.4912	28.7606	28.1829	27.0141	27.2207
0.387878	-0.262405	Q9Y2Q9	Q9Y2Q9	28S ribosomal protein S28, mitochondrial	MRPS28	6	6	36.4	36.4	36.4	20.843	0	41.874	1451100000	34	24.9546	24.7708	25.4314	24.8678	25.1015	24.4002
0.114215	-0.261399	Q02218	Q02218	2-oxoglutarate dehydrogenase, mitochondrial	OGDH	40	32	47.6	47.6	39.1	115.93	0	114.1	9682800000	216	27.2308	27.4332	29.056	27.2378	26.8769	28.821
0.124289	-0.261093	Q15046	Q15046	Lysine--tRNA ligase	KARS	40	40	73.4	73.4	73.4	68.047	0	323.31	94572000000	751	31.3301	29.2882	31.4052	30.2254	29.9577	31.0572
0.352514	-0.260688	Q7L1V2	Q7L1V2	Vacuolar fusion protein MON1 homolog B	MON1B	11	11	35.5	35.5	35.5	59.217	0	188.94	1125900000	20	23.2536	22.4476	22.7242	22.2557	22.4665	22.9211
0.132978	-0.259726	Q9NX63	Q9NX63	MICOS complex subunit MIC19	CHCHD3	4	4	18.1	18.1	18.1	26.152	0	5.8688	617460000	10	22.6682	23.2182	22.411	23.8604	21.7531	21.9047
0.182789	-0.259482	Q9UHN1	Q9UHN1	DNA polymerase subunit gamma-2, mitochondrial	POLG2	8	8	21	21	21	54.91	0	13.351	968030000	14	21.6566	22.7491	23.44	22.6469	22.2846	22.1357
0.293836	-0.259169	Q8N201	Q8N201	Integrator complex subunit 1	INTS1	22	22	11.3	11.3	11.3	244.29	0	34.275	3713200000	76	26.4739	27.3013	26.6204	26.8975	26.6633	26.0574
0.171776	-0.258279	Q15003	Q15003	Condensin complex subunit 2	NCAPH	16	16	35.6	35.6	35.6	82.562	0	93.23	3846100000	113	25.9892	26.0013	27.1217	25.7612	25.6135	26.9627
0.325797	-0.258184	Q92504	Q92504	Zinc transporter SLC39A7	SLC39A7	2	2	3	3	3	50.117	0	56.815	1017100000	34	23.0819	23.2764	23.2252	23.2721	23.2411	22.2957
0.101024	-0.257435	Q53GS9	Q53GS9	U4/U6.U5 tri-snRNP-associated protein 2	USP39	19	19	45.5	45.5	45.5	65.38	0	193.99	14473000000	132	26.5345	27.4623	27.7081	25.3007	27.9614	27.6705
0.205003	-0.257247	P51692;P42229	P51692;P42229	Signal transducer and activator of transcription 5B;Signal transducer and activator of transcription 5A	STAT5B;STAT5A	6	6	8.3	8.3	8.3	89.865	0	7.0209	988590000	19	24.1164	24.7474	25.0888	24.8749	24.6895	23.6165
0.0591625	-0.254553	Q8NHV4	Q8NHV4	Protein NEDD1	NEDD1	20	20	41.1	41.1	41.1	71.965	0	323.31	4892400000	65	25.8986	21.9503	25.5002	25.3575	22.6536	24.5744
0.314807	-0.251312	Q7L5N7	Q7L5N7	Lysophosphatidylcholine acyltransferase 2	LPCAT2	6	6	12.7	12.7	12.7	60.207	0	6.8701	337750000	16	22.7239	22.3689	23.2379	22.1377	22.5927	22.8462
0.207915	-0.250889	P54577	P54577	Tyrosine--tRNA ligase, cytoplasmic;Tyrosine--tRNA ligase, cytoplasmic, N-terminally processed	YARS	12	12	25.6	25.6	25.6	59.143	0	18.894	903290000	26	22.6614	23.9628	23.8178	22.7939	23.5024	23.3931
0.0335473	-0.250652	A1L020;Q6ZN04;Q86XN8	A1L020	RNA-binding protein MEX3A	MEX3A	13	12	36	36	34.2	54.173	0	59.839	3700400000	32	22.5401	28.5586	21.3119	22.1787	26.1109	23.369
0.246819	-0.248727	Q9UKK6	Q9UKK6	NTF2-related export protein 1	NXT1	3	3	25.7	25.7	25.7	15.847	0	45.402	485560000	8	22.9139	22.1881	21.8805	21.5925	22.4555	22.1883
0.0693142	-0.248487	Q7Z7H8	Q7Z7H8	39S ribosomal protein L10, mitochondrial	MRPL10	4	4	24.9	24.9	24.9	29.282	0	13.503	2212600000	51	24.7695	23.7215	25.5735	25.1246	22.2273	25.9671
0.0876324	-0.247968	Q96CD2	Q96CD2	Phosphopantothenoylcysteine decarboxylase	PPCDC	5	5	32.4	32.4	32.4	22.395	0	12.406	540360000	15	23.1851	22.1947	20.8861	21.5804	23.2553	20.6862
0.175817	-0.247832	A6NKD9	A6NKD9	Coiled-coil domain-containing protein 85C	CCDC85C	4	4	12.2	12.2	12.2	45.209	0	6.6833	189970000	6	23.0816	22.1679	21.7056	22.4491	21.3715	22.3911
0.0355003	-0.247406	Q9H223	Q9H223	EH domain-containing protein 4	EHD4	19	18	49	45.3	43.3	61.174	0	52.951	3220700000	61	27.8225	22.1458	21.2141	25.487	23.4119	21.5414
0.194797	-0.246005	Q9NQX3	Q9NQX3	Gephyrin;Molybdopterin adenylyltransferase;Molybdopterin molybdenumtransferase	GPHN	12	12	21.3	21.3	21.3	79.748	0	55.024	2133800000	55	25.7186	25.0526	25.2152	25.6977	24.2267	25.324
0.0424937	-0.244632	O43390	O43390	Heterogeneous nuclear ribonucleoprotein R	HNRNPR	29	29	57.8	46.9	46.9	70.942	0	323.31	344400000000	1605	30.5954	35.2842	30.2973	30.6417	34.0419	30.7595
0.311114	-0.244006	Q9H939	Q9H939	Proline-serine-threonine phosphatase-interacting protein 2	PSTPIP2	2	2	6.3	6.3	6.3	38.858	0.00069541	3.0296	36006000	2	22.2388	22.2028	22.1064	21.5056	21.7523	22.558
0.147181	-0.243604	P09038	P09038	Fibroblast growth factor 2	FGF2	3	3	9.7	9.7	9.7	30.77	0	4.2628	293790000	13	22.846	23.6952	22.3705	23.6252	21.9919	22.5637
0.122224	-0.243446	Q8N806	Q8N806	Putative E3 ubiquitin-protein ligase UBR7	UBR7	6	6	11.8	11.8	11.8	47.998	0	30.268	520660000	11	23.8186	22.7486	22.7496	24.0501	21.8835	22.6528
0.132404	-0.241906	O75063	O75063	Glycosaminoglycan xylosylkinase	FAM20B	5	5	20.5	20.5	20.5	46.432	0	138.69	779770000	17	22.0185	22.4427	22.5365	22.3007	20.8689	23.1024
0.0650996	-0.240938	Q9H816	Q9H816	5 exonuclease Apollo	DCLRE1B	6	6	16.5	16.5	16.5	60.001	0	12.448	566430000	9	25.1939	22.2496	25.6311	22.6655	24.9823	24.704
0.179122	-0.237392	P39880	P39880	Homeobox protein cut-like 1	CUX1	8	1	6.6	6.6	1.4	164.19	0	11.008	199320000	12	23.17	22.0954	22.1447	21.6206	22.8738	22.2035
0.402671	-0.236925	Q96S19	Q96S19	UPF0585 protein C16orf13	C16orf13	19	19	80.9	80.9	80.9	22.578	0	323.31	97750000000	743	31.4314	31.1658	31.2154	30.6966	30.9178	31.4874
0.0831459	-0.236788	Q16186	Q16186	Proteasomal ubiquitin receptor ADRM1	ADRM1	5	5	14.7	14.7	14.7	42.153	0	141.41	1246400000	32	24.0426	21.8874	22.4483	21.8297	21.7358	24.1025
0.249627	-0.236223	Q96JB5	Q96JB5	CDK5 regulatory subunit-associated protein 3	CDK5RAP3	6	6	14.6	14.6	14.6	56.92	0	9.2184	204650000	10	22.1232	22.4875	22.9015	22.7981	21.7596	22.2459
0.135627	-0.235564	Q9BYD6	Q9BYD6	39S ribosomal protein L1, mitochondrial	MRPL1	10	10	38.5	38.5	38.5	36.908	0	130.23	2491400000	58	24.9538	24.6051	25.726	24.9447	23.8696	25.7639
0.0894917	-0.234442	Q9UJX4	Q9UJX4	Anaphase-promoting complex subunit 5	ANAPC5	20	20	37.1	37.1	37.1	85.076	0	79.057	1439700000	41	24.5222	22.3923	24.851	24.6493	23.5672	22.8457
0.134532	-0.234285	Q86T03	Q86T03	Type 1 phosphatidylinositol 4,5-bisphosphate 4-phosphatase	TMEM55B	5	5	23.5	23.5	23.5	29.469	0	8.6409	475840000	12	21.3448	22.2527	22.5523	21.9734	22.6436	20.83
0.296053	-0.233836	Q66K14;Q6ZT07	Q66K14	TBC1 domain family member 9B	TBC1D9B	27	27	25.2	25.2	25.2	140.52	0	49.952	3922800000	142	27.272	26.9802	27.5039	26.4675	27.1871	27.4001
0.0225056	-0.233597	P98179	P98179	RNA-binding protein 3	RBM3	7	7	61.8	61.8	61.8	17.17	0	106.43	4205100000	49	22.0293	29.8075	21.7253	22.2477	28.7611	21.8526
0.225025	-0.233491	Q96EY8	Q96EY8	Cob(I)yrinic acid a,c-diamide adenosyltransferase, mitochondrial	MMAB	5	5	27.2	27.2	27.2	27.388	0	132.01	415260000	14	23.6	22.3528	22.7194	22.907	22.3434	22.7213
0.205587	-0.230654	P49588	P49588	Alanine--tRNA ligase, cytoplasmic	AARS	15	15	19.1	19.1	19.1	106.81	0	63.518	2885900000	49	26.0673	26.0062	26.6193	26.2699	25.2367	26.4942
0.163802	-0.23036	P55265	P55265	Double-stranded RNA-specific adenosine deaminase	ADAR	25	25	24.3	24.3	24.3	136.06	0	111.14	7143000000	128	26.6417	28.0137	27.4696	26.7192	27.8339	26.8809
0.0965317	-0.230345	Q6PJT7	Q6PJT7	Zinc finger CCCH domain-containing protein 14	ZC3H14	8	8	15.8	15.8	15.8	82.875	0	9.7367	1451900000	47	24.8264	22.7934	25.6541	24.3565	24.1438	24.0826
0.160886	-0.230096	Q14149	Q14149	MORC family CW-type zinc finger protein 3	MORC3	18	18	26.6	26.6	26.6	107.11	0	202.62	1192900000	28	22.1472	21.6395	22.975	21.2853	22.3492	22.4369
0.0957403	-0.230009	Q9NTI5	Q9NTI5	Sister chromatid cohesion protein PDS5 homolog B	PDS5B	21	21	20.9	19.4	19.4	164.67	0	186.37	3403000000	94	25.7187	26.6862	26.8699	24.6733	27.2648	26.6466
0.0981181	-0.229404	Q16881	Q16881	Thioredoxin reductase 1, cytoplasmic	TXNRD1	6	5	15.6	15.6	13.3	70.905	0	16.288	396770000	13	24.2064	22.3907	22.0076	22.9236	21.6809	23.312
0.0212439	-0.22781	Q07666;Q5VWX1	Q07666	KH domain-containing, RNA-binding, signal transduction-associated protein 1	KHDRBS1	28	25	61.2	61.2	59.1	48.227	0	323.31	1152800000000	2005	29.2163	36.477	27.2941	29.0623	35.188	28.0537
0.726981	-0.226228	P11532	P11532	Dystrophin	DMD	9	9	2.5	2.2	2.2	426.74	0	31.019	978700000	15	25.0535	24.582	24.8986	24.6771	24.5656	24.6127
0.0551621	-0.225616	Q8TDN6	Q8TDN6	Ribosome biogenesis protein BRX1 homolog	BRIX1	19	19	59.8	59.8	59.8	41.401	0	73.538	10025000000	118	26.9079	29.0436	25.0696	27.0519	25.2451	28.0474
0.0864922	-0.225518	Q16875;Q16877;P16118	Q16875	6-phosphofructo-2-kinase/fructose-2,6-bisphosphatase 3;6-phosphofructo-2-kinase;Fructose-2,6-bisphosphatase	PFKFB3	10	8	20.8	20.8	17.1	59.608	0	7.7238	503180000	17	24.637	21.9664	21.9355	22.3077	22.4784	23.0763
0.0784179	-0.225135	P54652	P54652	Heat shock-related 70 kDa protein 2	HSPA2	8	8	41.3	18.9	18.9	70.02	0	9.5829	374510000	13	22.116	22.3411	23.6842	21.3274	21.9117	24.2269
0.256417	-0.224948	Q6NXT1	Q6NXT1	Ankyrin repeat domain-containing protein 54	ANKRD54	5	5	32.3	32.3	32.3	32.505	0	130.94	442830000	13	23.1222	23.1386	22.1052	22.5965	22.6645	22.4302
0.212149	-0.22167	Q9UKA2	Q9UKA2	F-box/LRR-repeat protein 4	FBXL4	4	4	8.7	8.7	8.7	70.096	0	6.0457	396650000	6	21.9504	21.7995	22.9101	22.0224	21.6263	22.3463
0.103066	-0.221151	O43435	O43435	T-box transcription factor TBX1	TBX1	2	2	6.5	6.5	6.5	43.132	0.0070774	1.7322	40040000	4	23.4097	21.5989	22.1647	21.198	22.1857	23.1261
0.180616	-0.220111	P42285	P42285	Superkiller viralicidic activity 2-like 2	SKIV2L2	60	60	58.4	58.4	58.4	117.8	0	323.31	43512000000	642	29.3782	30.0508	29.9061	28.9189	30.3396	29.4163
0.134357	-0.219723	Q96EN8	Q96EN8	Molybdenum cofactor sulfurase	MOCOS	12	12	17.3	17.3	17.3	98.119	0	18.785	767180000	22	21.0568	22.5865	22.2869	21.7556	22.4156	21.0999
0.171847	-0.219367	P07858	P07858	Cathepsin B;Cathepsin B light chain;Cathepsin B heavy chain	CTSB	2	2	8.3	8.3	8.3	37.821	0	4.1151	276590000	4	23.3757	23.1225	21.8228	22.5346	22.6367	22.4916
0.234398	-0.21932	Q02241	Q02241	Kinesin-like protein KIF23	KIF23	15	15	20.3	20.3	20.3	110.06	0	54.369	1750300000	57	24.5674	25.2657	25.8368	25.0306	24.964	25.0174
0.419961	-0.217946	Q9H6U6	Q9H6U6	Breast carcinoma-amplified sequence 3	BCAS3	3	3	4.5	4.5	4.5	101.24	0.0044435	1.9004	1115600000	4	22.4691	22.1036	22.5185	21.8172	22.19	22.4301
0.146465	-0.216056	P26232	P26232	Catenin alpha-2	CTNNA2	2	2	10	3	3	105.31	0.00069589	3.0432	457720000	10	22.8507	22.9305	22.0245	23.2436	21.6424	22.2716
0.13015	-0.215155	O76094	O76094	Signal recognition particle subunit SRP72	SRP72	36	36	62	62	62	74.605	0	323.31	23930000000	362	28.7128	28.767	27.2569	28.4439	28.3184	27.3289
0.282951	-0.214916	Q9Y263	Q9Y263	Phospholipase A-2-activating protein	PLAA	4	4	6.7	6.7	6.7	87.156	0	7.1417	305280000	20	23.5216	22.7594	22.7462	22.5172	22.7701	23.0952
0.0652573	-0.214551	Q13813	Q13813	Spectrin alpha chain, non-erythrocytic 1	SPTAN1	133	133	56.9	56.9	56.9	284.54	0	323.31	24280000000	968	29.4471	31.9409	30.8571	28.9041	31.963	30.7345
0.189586	-0.213919	Q15717	Q15717	ELAV-like protein 1	ELAVL1	10	9	35	35	32.2	36.091	0	116.17	3670300000	51	26.9164	26.0425	25.9873	26.5088	25.4938	26.3018
0.379363	-0.213811	Q9H4L5	Q9H4L5	Oxysterol-binding protein-related protein 3	OSBPL3	4	4	6.4	6.4	6.4	101.22	0	12.89	246640000	8	22.5664	22.4632	21.9659	22.2912	21.8252	22.2376
0.0284278	-0.212891	P82650	P82650	28S ribosomal protein S22, mitochondrial	MRPS22	18	18	53.6	53.6	53.6	41.28	0	115.57	7968600000	136	26.9524	27.1349	22.5308	27.819	21.3347	26.8257
0.512646	-0.210704	Q9UBP0	Q9UBP0	Spastin	SPAST	8	8	21.6	21.6	21.6	67.196	0	86.09	333120000	12	22.8123	22.5513	22.1946	22.3047	22.3455	22.2759
0.18039	-0.209906	Q9BZ67;Q9BZ68	Q9BZ67	FERM domain-containing protein 8	FRMD8	4	4	10.3	10.3	10.3	51.217	0.00024242	3.681	181110000	4	22.755	22.2025	22.3297	21.7114	21.9156	23.0305
0.0752656	-0.209215	P11274	P11274	Breakpoint cluster region protein	BCR	4	4	3.5	3.5	3.5	142.82	0.00069412	3.0165	1411300000	11	21.8214	23.1354	24.9218	23.829	22.556	22.866
0.0382526	-0.206863	Q9ULJ3	Q9ULJ3	Zinc finger and BTB domain-containing protein 21	ZBTB21	16	16	19.3	19.3	19.3	118.87	0	59.692	1931600000	45	22.5856	25.5722	25.8807	21.4815	25.6804	26.256
0.120999	-0.206525	Q9UL25	Q9UL25	Ras-related protein Rab-21	RAB21	5	5	28.9	28.9	28.9	24.347	0	14.561	446330000	14	23.8274	21.9674	22.8559	22.8875	23.0866	22.057
0.0471598	-0.205192	Q9BZF1	Q9BZF1	Oxysterol-binding protein-related protein 8	OSBPL8	9	9	13.6	13.6	13.6	101.19	0	29.236	696940000	36	21.8496	24.672	24.9949	25.3032	21.5447	24.053
0.0555159	-0.205165	Q06124	Q06124	Tyrosine-protein phosphatase non-receptor type 11	PTPN11	26	26	50.6	50.6	50.6	68.436	0	250.81	5711500000	139	26.1318	24.4991	22.7365	25.7998	23.0321	23.9201
0.147266	-0.205119	Q9NU22	Q9NU22	Midasin	MDN1	66	66	14.9	14.9	14.9	632.81	0	159.47	10207000000	218	27.8837	27.387	28.8319	27.5589	27.504	28.4244
0.168901	-0.20358	P26373	P26373	60S ribosomal protein L13	RPL13	15	15	50.7	50.7	50.7	24.261	0	129.63	39508000000	230	28.3767	29.6233	29.2866	28.3796	29.0557	29.2406
0.0481026	-0.20326	O94964	O94964	Protein SOGA1;N-terminal form;C-terminal 80 kDa form	SOGA1	14	14	11.7	11.7	11.7	159.76	0	19.916	2108800000	32	22.103	25.0505	25.4179	21.9953	24.8702	25.0962
0.0242055	-0.202339	Q16777;Q6FI13	Q16777;Q6FI13	Histone H2A type 2-C;Histone H2A type 2-A	HIST2H2AC;HIST2H2AA3	1	1	58.1	22.5	22.5	13.988	0	70.024	1550500000	98	27.4873	22.7209	21.8852	28.1762	22.042	21.2682
0.0645927	-0.202141	O95674	O95674	Phosphatidate cytidylyltransferase 2	CDS2	2	2	8.5	8.5	8.5	51.417	0	5.7968	150850000	11	24.8913	22.6614	21.4796	22.6366	22.1629	23.6264
0.0928367	-0.201963	P54687	P54687	Branched-chain-amino-acid aminotransferase, cytosolic	BCAT1	7	7	26.9	26.9	26.9	42.966	0	17.703	962600000	10	22.2792	22.7288	22.1285	20.9945	21.955	23.5811
0.336942	-0.200899	Q9H2U1	Q9H2U1	ATP-dependent RNA helicase DHX36	DHX36	58	56	65.9	65.9	64.9	114.76	0	323.31	39407000000	490	28.6623	28.9759	29.3855	28.6469	29.0635	28.7108
0.0707497	-0.200701	Q8NCH0	Q8NCH0	Carbohydrate sulfotransferase 14	CHST14	13	13	38.8	38.8	38.8	42.996	0	34.848	1833500000	28	21.8184	24.3213	23.3559	21.7365	23.0957	24.0612
0.0839909	-0.198675	Q05639	Q05639	Elongation factor 1-alpha 2	EEF1A2	25	25	81.2	50.3	50.3	50.47	0	323.31	247500000000	2073	31.8487	33.2212	31.5518	32.1844	33.0557	30.7856
0.0930383	-0.197513	Q12888	Q12888	Tumor suppressor p53-binding protein 1	TP53BP1	35	35	25.2	25.2	25.2	213.57	0	168.62	2430600000	202	27.046	28.0532	29.0577	26.8824	28.363	28.3191
0.0497961	-0.196194	Q5VV42	Q5VV42	Threonylcarbamoyladenosine tRNA methylthiotransferase	CDKAL1	9	9	23.8	23.8	23.8	65.111	0	77.336	1403700000	24	24.5753	21.8007	24.9616	21.779	24.7551	24.2148
0.0407494	-0.195642	P51398	P51398	28S ribosomal protein S29, mitochondrial	DAP3	16	16	46.2	46.2	46.2	45.566	0	103.28	8397100000	134	27.024	26.5932	24.5461	27.9126	23.0746	26.5892
0.0467274	-0.195604	P49354	P49354	Protein farnesyltransferase/geranylgeranyltransferase type-1 subunit alpha	FNTA	9	9	27.4	27.4	27.4	44.408	0	37.963	600430000	31	25.0986	20.2694	23.005	22.8092	21.9806	22.9964
0.0780913	-0.194712	P09001	P09001	39S ribosomal protein L3, mitochondrial	MRPL3	6	6	20.4	20.4	20.4	38.632	0	7.7187	1205900000	26	22.9439	24.2554	24.9038	24.3747	22.5219	24.6224
0.0408595	-0.194614	P38935	P38935	DNA-binding protein SMUBP-2	IGHMBP2	31	31	38.8	38.8	38.8	109.15	0	152.49	10668000000	123	23.9209	26.5792	26.7069	22.9096	27.3176	26.3959
0.041685	-0.193747	O95985	O95985	DNA topoisomerase 3-beta-1	TOP3B	16	16	26.2	24.9	24.9	96.661	0	44.623	1744300000	40	25.3482	22.2456	22.0888	25.3685	21.6467	22.0862
0.171415	-0.192966	Q9BXW9	Q9BXW9	Fanconi anemia group D2 protein	FANCD2	20	20	17.6	17.6	17.6	164.13	0	68.012	5029200000	204	27.9234	27.5144	28.3809	28.4314	27.3397	27.4687
0.065021	-0.192799	Q9NXX6;Q8N140	Q9NXX6	Non-structural maintenance of chromosomes element 4 homolog A	NSMCE4A	4	4	14.5	14.5	14.5	44.301	0	7.8013	179850000	8	23.2069	22.8049	21.0205	20.6724	23.3414	22.4401
0.0961347	-0.192454	Q96LT9	Q96LT9	RNA-binding protein 40	RNPC3	3	3	5.8	5.8	5.8	58.574	0.0021753	2.205	249210000	8	22.6803	23.2074	22.6901	21.407	23.804	22.7895
0.0669013	-0.192053	Q14444	Q14444	Caprin-1	CAPRIN1	14	14	27.9	27.9	27.9	78.365	0	251.93	5904000000	111	25.95	28.2289	25.8256	26.5274	27.5343	25.3665
0.0786877	-0.192013	Q12797	Q12797	Aspartyl/asparaginyl beta-hydroxylase	ASPH	33	33	44.2	44.2	44.2	85.862	0	323.31	26933000000	363	28.2813	28.3157	30.0185	27.5552	28.7089	29.7753
0.200092	-0.190877	Q13547	Q13547	Histone deacetylase 1	HDAC1	11	11	60	39.8	39.8	55.102	0	323.31	12474000000	194	27.4233	27.0886	28.3134	27.4659	27.4433	27.3435
0.0696678	-0.190762	Q9UHD8	Q9UHD8	Septin-9	2020-09-09	15	15	34.8	34.8	34.8	65.401	0	158.55	4842700000	94	26.8484	24.6424	27.266	26.0605	25.1887	26.9353
0.131456	-0.190348	P49336;Q9BWU1	P49336;Q9BWU1	Cyclin-dependent kinase 8;Cyclin-dependent kinase 19	CDK8;CDK19	5	5	11.6	11.6	11.6	53.283	0	5.6775	488230000	17	22.3691	23.2221	24.0317	23.4322	22.9846	22.6351
0.0459683	-0.190148	P09234	P09234	U1 small nuclear ribonucleoprotein C	SNRPC	3	3	24.5	24.5	24.5	17.394	0	26.391	1459500000	19	22.8039	23.0403	25.7654	22.0797	23.3074	25.652
0.130141	-0.190015	O00743	O00743	Serine/threonine-protein phosphatase 6 catalytic subunit;Serine/threonine-protein phosphatase 6 catalytic subunit, N-terminally processed	PPP6C	12	12	55.1	55.1	55.1	35.144	0	323.31	11730000000	80	28.1475	26.764	27.4549	27.3724	26.5986	27.8253
0.0865093	-0.189995	P51665	P51665	26S proteasome non-ATPase regulatory subunit 7	PSMD7	12	12	46.9	46.9	46.9	37.025	0	44.757	3089000000	76	23.8037	25.9004	25.127	23.8867	24.8209	25.5535
0.0156212	-0.18982	Q9ULP9	Q9ULP9	TBC1 domain family member 24	TBC1D24	7	7	15	15	15	62.919	0	12.146	95923000000	306	30.9584	22.3334	22.625	30.8418	21.9505	22.5552
0.0709347	-0.189435	Q7Z2W9	Q7Z2W9	39S ribosomal protein L21, mitochondrial	MRPL21	4	4	23.9	23.9	23.9	22.814	0	5.2181	353480000	7	22.4847	22.141	22.1894	22.6143	20.2752	23.3573
0.0341704	-0.188341	Q15031	Q15031	Probable leucine--tRNA ligase, mitochondrial	LARS2	17	17	22.9	22.9	22.9	101.97	0	23.199	3210100000	47	26.3628	22.0117	25.6733	25.6999	21.9288	25.854
0.112914	-0.187461	Q16555	Q16555	Dihydropyrimidinase-related protein 2	DPYSL2	8	8	22.9	22.9	22.9	62.293	0	57.3	618930000	13	22.1132	22.3766	22.6413	21.1234	22.3165	23.1288
0.0865124	-0.186722	Q969F9	Q969F9	Hermansky-Pudlak syndrome 3 protein	HPS3	6	6	9.1	9.1	9.1	113.73	0	10.109	194760000	10	23.9771	21.7148	22.8525	22.2124	22.3123	23.4595
0.100892	-0.184532	Q7L099	Q7L099	Protein RUFY3	RUFY3	11	11	31.6	31.6	31.6	52.964	0	127.65	784050000	19	23.2712	21.4991	21.5516	22.3538	21.3352	22.0793
0.0345383	-0.184256	P62995	P62995	Transformer-2 protein homolog beta	TRA2B	8	8	34.4	34.4	34.4	33.665	0	84.847	4690700000	85	22.8941	28.934	24.5688	25.1366	25.5015	25.206
0.0500867	-0.18374	Q9GZT3	Q9GZT3	SRA stem-loop-interacting RNA-binding protein, mitochondrial	SLIRP	5	5	56.9	56.9	56.9	12.349	0	18.247	839630000	13	22.3454	25.3241	24.1758	22.0195	25.1042	24.1704
0.128099	-0.182434	P50542	P50542	Peroxisomal targeting signal 1 receptor	PEX5	3	3	4.7	4.7	4.7	70.864	0.0038233	1.9448	230780000	3	23.1834	22.2041	21.5448	22.1382	21.7505	22.4964
0.0938518	-0.181908	P25789	P25789	Proteasome subunit alpha type-4	PSMA4	12	12	54.8	54.8	54.8	29.483	0	323.31	6893400000	94	27.4587	26.0684	26.7837	26.3977	25.7213	27.6462
0.0687544	-0.181099	Q9Y5T5	Q9Y5T5	Ubiquitin carboxyl-terminal hydrolase 16	USP16	9	9	16.3	16.3	16.3	93.569	0	262.98	980100000	20	21.8635	22.6218	24.3644	21.8932	22.6399	23.7732
0.0304021	-0.180197	P30260	P30260	Cell division cycle protein 27 homolog	CDC27	19	19	32.3	32.3	32.3	91.866	0	61.73	3987600000	66	26.2706	22.1489	26.7873	25.3974	22.3342	26.9346
0.0848189	-0.179892	Q99714	Q99714	3-hydroxyacyl-CoA dehydrogenase type-2	HSD17B10	20	20	89.3	89.3	89.3	26.923	0	323.31	184210000000	861	32.9223	31.771	31.462	32.3938	30.6634	32.5584
0.0917954	-0.179343	Q6P1R4	Q6P1R4	tRNA-dihydrouridine(16/17) synthase [NAD(P)(+)]-like	DUS1L	5	5	14.2	14.2	14.2	53.23	0	13.355	451460000	15	23.7025	21.5062	22.4661	22.9285	21.9771	22.2312
0.107105	-0.179331	Q2T9J0	Q2T9J0	Peroxisomal leader peptide-processing protease;Peroxisomal leader peptide-processing protease, 15 kDa form;Peroxisomal leader peptide-processing protease, 45 kDa form	TYSND1	11	11	33.7	33.7	33.7	59.308	0	170.21	979100000	15	20.9515	22.5496	22.8252	21.8129	22.2369	21.7387
0.0900473	-0.179007	Q13112	Q13112	Chromatin assembly factor 1 subunit B	CHAF1B	21	21	52.2	52.2	52.2	61.492	0	323.31	14655000000	149	27.2328	25.8063	28.2072	27.1033	26.6858	26.9203
0.105471	-0.177801	Q02413	Q02413	Desmoglein-1	DSG1	4	4	6.4	6.4	6.4	113.75	0	4.6285	151930000	7	22.3315	22.8425	22.0211	23.1168	21.1951	22.3498
0.219233	-0.176852	Q13084	Q13084	39S ribosomal protein L28, mitochondrial	MRPL28	6	6	37.9	37.9	37.9	30.156	0	17.74	396100000	16	22.7581	22.6563	22.2742	22.0969	22.941	22.1201
0.0244206	-0.176219	Q9HAU0	Q9HAU0	Pleckstrin homology domain-containing family A member 5	PLEKHA5	15	15	16.2	16.2	16.2	127.46	0	77.628	6024300000	24	21.6971	26.9283	27.5863	22.1888	27.1327	26.3615
0.243757	-0.175948	Q15029	Q15029	116 kDa U5 small nuclear ribonucleoprotein component	EFTUD2	60	60	74.4	73.4	73.4	109.43	0	323.31	49231000000	714	30.4536	29.7959	30.5113	29.7397	30.233	30.2602
0.0417414	-0.174036	Q5TAX3	Q5TAX3	Terminal uridylyltransferase 4	ZCCHC11	15	15	12.1	10.6	10.6	185.16	0	16.502	379080000	20	24.9527	20.6861	22.5354	22.0666	21.6548	23.9307
0.0900535	-0.173745	Q5TA45	Q5TA45	Integrator complex subunit 11	CPSF3L	20	20	43.3	43.3	43.3	67.662	0	144.6	9569000000	115	27.9655	26.4697	27.3455	27.4109	27.8023	26.0462
0.134288	-0.173575	Q9H9A7	Q9H9A7	RecQ-mediated genome instability protein 1	RMI1	15	15	31.5	31.5	31.5	70.144	0	113.34	2173500000	45	22.4735	22.015	21.9584	21.1261	22.1549	22.6451
0.03276	-0.172864	Q8NBF2	Q8NBF2	NHL repeat-containing protein 2	NHLRC2	21	21	44.2	44.2	44.2	79.443	0	242.22	7514700000	141	27.4233	22.6388	21.9821	24.803	23.3652	23.3574
0.0902634	-0.17245	Q8NFD5	Q8NFD5	AT-rich interactive domain-containing protein 1B	ARID1B	2	2	3	1.3	1.3	236.12	0.0034159	2.0098	134510000	7	23.5762	21.8952	22.9452	23.4659	21.834	22.5993
0.146154	-0.168207	O14893	O14893	Gem-associated protein 2	GEMIN2	7	7	35.4	35.4	35.4	31.585	0	43.979	2043300000	40	24.897	24.9902	25.3249	24.5972	24.4005	25.7098
0.124746	-0.167336	Q9BY77	Q9BY77	Polymerase delta-interacting protein 3	POLDIP3	23	23	60.3	60.3	60.3	46.089	0	323.31	44586000000	223	28.4235	29.9431	28.8889	28.6186	28.8448	29.2901
0.114761	-0.16622	P07992	P07992	DNA excision repair protein ERCC-1	ERCC1	10	10	44.4	44.4	44.4	32.562	0	29.738	4018700000	34	26.2134	26.4014	27.7145	26.8897	26.7907	26.1503
0.104379	-0.166101	P48643	P48643	T-complex protein 1 subunit epsilon	CCT5	37	37	79.9	79.9	79.9	59.67	0	323.31	71126000000	639	29.6206	28.7023	29.8268	30.0743	28.5128	29.0643
0.0429324	-0.16604	Q8IZH2	Q8IZH2	5-3 exoribonuclease 1	XRN1	34	34	23.4	23.4	23.4	194.1	0	223.16	6008500000	204	26.5444	27.8505	27.9719	24.9104	29.0665	27.8917
0.0567939	-0.165443	P46736	P46736	Lys-63-specific deubiquitinase BRCC36	BRCC3	8	8	25	25	25	36.072	0	79.522	773610000	15	21.9024	24.8071	24.4016	23.2034	23.0121	24.3991
0.0294272	-0.165429	O94761	O94761	ATP-dependent DNA helicase Q4	RECQL4	29	29	33.3	33.3	33.3	133.07	0	81.816	2616400000	81	24.1436	25.1542	26.5203	21.6228	26.4057	27.2932
0.0549496	-0.165336	Q9HD26	Q9HD26	Golgi-associated PDZ and coiled-coil motif-containing protein	GOPC	27	27	67.3	67.3	67.3	50.519	0	323.31	33275000000	190	23.321	23.7809	21.5571	23.0844	21.2147	23.8638
0.0976842	-0.164075	A4D1P6	A4D1P6	WD repeat-containing protein 91	WDR91	5	5	8	8	8	83.343	0	3.8054	91933000	9	23.134	21.4833	22.8327	22.1882	21.8368	22.9328
0.0338196	-0.162834	P46063	P46063	ATP-dependent DNA helicase Q1	RECQL	16	16	29.6	29.6	29.6	73.457	0	52.048	3421300000	115	26.6602	21.5658	23.6041	24.028	24.8049	22.5086
0.38755	-0.161185	P30048	P30048	Thioredoxin-dependent peroxide reductase, mitochondrial	PRDX3	12	12	50.4	50.4	50.4	27.692	0	129.13	13030000000	84	27.7898	27.3804	27.8859	27.449	27.6875	27.4361
0.0871349	-0.159781	Q13451	Q13451	Peptidyl-prolyl cis-trans isomerase FKBP5;Peptidyl-prolyl cis-trans isomerase FKBP5, N-terminally processed	FKBP5	3	3	8.3	8.3	8.3	51.212	0	4.7048	97673000	4	22.954	21.1139	21.9362	22.1929	21.092	22.2399
0.0343561	-0.159592	O14734	O14734	Acyl-coenzyme A thioesterase 8	ACOT8	6	6	29.2	29.2	29.2	35.914	0	202.51	1931800000	30	24.7564	21.4198	25.6865	24.5615	22.0246	24.7978
0.0280199	-0.158736	P51659	P51659	Peroxisomal multifunctional enzyme type 2;(3R)-hydroxyacyl-CoA dehydrogenase;Enoyl-CoA hydratase 2	HSD17B4	27	27	44.7	44.7	44.7	79.685	0	256.38	7619700000	166	26.8787	21.2552	25	26.1035	23.3122	23.2419
0.0656751	-0.158384	Q96A33	Q96A33	Coiled-coil domain-containing protein 47	CCDC47	22	22	48	48	48	55.873	0	323.31	23836000000	337	28.5963	26.833	29.5597	28.3227	27.6613	28.5299
0.067192	-0.158035	P62633	P62633	Cellular nucleic acid-binding protein	CNBP	5	5	39	39	39	19.463	0	243.72	2488400000	37	25.5231	24.5385	24.1758	24.6993	25.7668	23.2973
0.0279649	-0.157654	O00303	O00303	Eukaryotic translation initiation factor 3 subunit F	EIF3F	9	9	31.7	31.7	31.7	37.563	0	32.93	6863500000	102	26.9316	25.7575	22.1791	25.8119	22.3282	26.2552
0.0956115	-0.157572	Q96T51	Q96T51	RUN and FYVE domain-containing protein 1	RUFY1	3	3	5.8	5.8	5.8	79.817	0.001345	2.5932	133650000	4	22.2927	22.1694	22.8125	21.891	23.3605	21.5503
0.104695	-0.156366	Q96S59	Q96S59	Ran-binding protein 9	RANBP9	12	12	20.3	20.3	20.3	77.846	0	28.119	2472600000	28	26.747	25.2466	25.898	25.6907	25.3254	26.4064
0.109542	-0.15509	P49368	P49368	T-complex protein 1 subunit gamma	CCT3	39	39	72.3	72.3	72.3	60.533	0	323.31	64138000000	544	29.9319	28.9974	30.0909	29.6542	28.7995	30.1012
0.0551058	-0.154516	O94966	O94966	Ubiquitin carboxyl-terminal hydrolase 19	USP19	9	9	10	10	10	145.65	0	12.208	482470000	12	23.3404	23.3907	21.3349	21.2532	22.7258	23.6234
0.092678	-0.153568	Q9HB40	Q9HB40	Retinoid-inducible serine carboxypeptidase	SCPEP1	10	10	27.9	27.9	27.9	50.83	0	24.63	3719100000	47	23.8895	23.9799	25.6996	24.2796	24.3729	24.4558
0.0310774	-0.153334	Q5VZK9	Q5VZK9	Leucine-rich repeat-containing protein 16A	LRRC16A	20	20	16.4	16.4	16.4	151.56	0	26.123	1163400000	75	26.0538	22.4727	21.7798	22.5835	21.9998	25.263
0.126422	-0.149949	Q7Z589	Q7Z589	Protein EMSY	EMSY	6	6	5.1	5.1	5.1	141.47	0	4.9755	11192000000	63	29.6069	28.6061	28.8388	29.1908	28.2432	29.168
0.0553566	-0.148016	P46013	P46013	Antigen KI-67	MKI67	48	48	22.8	22.8	22.8	358.69	0	129.82	6021600000	169	26.5098	27.2085	28.0224	25.5279	27.5241	28.2447
0.016571	-0.147926	P52735	P52735	Guanine nucleotide exchange factor VAV2	VAV2	2	2	2.5	2.5	2.5	101.29	0.0011259	2.6639	11990000000	36	27.9342	22.669	22.0177	22.6531	20.979	28.5451
0.059163	-0.147856	Q9Y277	Q9Y277	Voltage-dependent anion-selective channel protein 3	VDAC3	5	5	19.8	19.8	19.8	30.658	0	16.371	772200000	21	24.7543	22.3452	22.9282	24.1085	22.5354	22.9402
0.0740127	-0.147753	P78527	P78527	DNA-dependent protein kinase catalytic subunit	PRKDC	199	199	49.2	49.2	49.2	469.08	0	323.31	114230000000	3109	32.4122	33.2433	33.747	31.8212	33.5459	33.5921
0.0334288	-0.147308	Q12872	Q12872	Splicing factor, suppressor of white-apricot homolog	SFSWAP	15	15	15.6	15.6	15.6	104.82	0	11.894	1104200000	42	25.1333	21.5386	25.2534	23.231	25.5123	22.74
0.113291	-0.147127	Q03001	Q03001	Dystonin	DST	23	23	3.9	3.9	3.9	860.65	0	21.652	1522000000	41	25.4417	25.1472	25.3013	24.5289	26.0558	24.8642
0.0466734	-0.14595	O60518	O60518	Ran-binding protein 6	RANBP6	8	8	11	9.3	9.3	124.71	0	28.568	426160000	13	24.2612	22.5827	20.8933	21.6586	23.2075	22.4333
0.321154	-0.145182	Q9Y294	Q9Y294	Histone chaperone ASF1A	ASF1A	4	4	26.5	26.5	26.5	22.968	0	128.42	1548800000	21	24.8429	24.4186	24.7516	24.5614	24.7368	24.2794
0.0625646	-0.144183	Q15654	Q15654	Thyroid receptor-interacting protein 6	TRIP6	4	4	10.5	10.5	10.5	50.287	0	4.0214	594660000	13	23.2164	23.9917	22.0935	21.7961	23.4866	23.5863
0.0372321	-0.144039	Q99436	Q99436	Proteasome subunit beta type-7	PSMB7	5	5	23.8	23.8	23.8	29.965	0	6.6628	853200000	17	21.6932	23.1285	24.7078	21.6889	22.4661	24.9425
0.20046	-0.140733	Q9BRX8	Q9BRX8	Redox-regulatory protein FAM213A	FAM213A	5	5	24.5	24.5	24.5	25.764	0	8.7076	251410000	8	22.2044	22.6308	21.8613	22.2226	22.2665	21.7852
0.0710381	-0.140328	Q7Z4L5	Q7Z4L5	Tetratricopeptide repeat protein 21B	TTC21B	28	27	26.8	26.8	26.3	150.94	0	323.31	5314300000	91	25.9349	25.7843	25.6251	24.3825	26.7423	25.7986
0.0308224	-0.140258	Q13459	Q13459	Unconventional myosin-IXb	MYO9B	14	14	8.5	8.5	8.5	243.4	0	11.4	616930000	27	23.74	25.8419	22.9747	21.5064	25.411	25.2185
0.0762185	-0.139537	P12270	P12270	Nucleoprotein TPR	TPR	101	101	44.2	44.2	44.2	267.29	0	323.31	25061000000	899	30.0528	29.6573	31.4059	30.0728	29.6928	30.9319
0.0326814	-0.139121	Q8N3F8	Q8N3F8	MICAL-like protein 1	MICALL1	13	13	17.8	17.8	17.8	93.44	0	17.911	1190400000	42	25.2253	22.1047	22.2728	24.6828	23.3191	21.1836
0.11162	-0.138632	Q92558	Q92558	Wiskott-Aldrich syndrome protein family member 1	WASF1	3	3	7.2	7.2	7.2	61.651	0.00048146	3.5765	80024000	3	22.4837	22.1945	22.581	21.7797	21.9167	23.1468
0.0426693	-0.13845	Q8NFH4	Q8NFH4	Nucleoporin Nup37	NUP37	5	5	18.4	18.4	18.4	36.707	0	6.2619	490890000	17	23.9316	21.5897	22.699	24.2476	22.2939	21.2634
0.13998	-0.136804	P51648;P48448;P30838;P43353	P51648	Fatty aldehyde dehydrogenase	ALDH3A2	17	17	42.5	42.5	42.5	54.847	0	323.31	12259000000	134	26.9132	26.1719	26.7233	27.0036	26.3629	26.0315
0.0374205	-0.135767	Q8IWJ2	Q8IWJ2	GRIP and coiled-coil domain-containing protein 2	GCC2	19	19	12.9	12.9	12.9	195.91	0	23.959	1295500000	50	24.7442	23.5092	27.199	24.9074	24.0666	26.071
0.0972584	-0.134954	Q13200	Q13200	26S proteasome non-ATPase regulatory subunit 2	PSMD2	41	41	57	57	57	100.2	0	195.28	16334000000	378	28.2791	27.95	28.7857	28.0238	27.5588	29.0274
0.0660656	-0.13383	P61966	P61966	AP-1 complex subunit sigma-1A	AP1S1	2	2	15.8	15.8	15.8	18.733	0	193.07	323280000	9	23.4291	22.9131	21.7608	22.398	21.789	23.5145
0.0895389	-0.133006	Q00653	Q00653	Nuclear factor NF-kappa-B p100 subunit;Nuclear factor NF-kappa-B p52 subunit	NFKB2	5	4	6.1	6.1	5.1	96.748	0	29.245	108190000	10	22.5444	22.6045	22.0489	21.5788	21.9851	23.2349
0.15507	-0.132757	O95202	O95202	LETM1 and EF-hand domain-containing protein 1, mitochondrial	LETM1	19	19	28	28	28	83.353	0	102.53	4089000000	83	25.4	24.7094	24.8295	24.3724	25.0323	25.1359
0.0520101	-0.130393	Q9Y4R8	Q9Y4R8	Telomere length regulation protein TEL2 homolog	TELO2	5	5	7.9	7.9	7.9	91.746	0	8.2331	827530000	13	24.5867	22.1787	21.9269	23.0468	22.7547	22.4997
0.0340159	-0.129742	Q6P3X3	Q6P3X3	Tetratricopeptide repeat protein 27	TTC27	6	6	10.6	10.6	10.6	96.631	0	8.501	377070000	14	24.3808	20.9459	24.5046	23.4296	22.0874	23.9252
0.121808	-0.129604	Q6ZW49	Q6ZW49	PAX-interacting protein 1	PAXIP1	8	8	11.8	11.8	11.8	121.34	0	32.432	1625100000	36	25.3607	24.5213	25.052	25.1427	25.1568	24.2457
0.015876	-0.127767	P51570	P51570	Galactokinase	GALK1	18	18	57.4	57.4	57.4	42.272	0	323.31	15950000000	132	28.9526	23.2707	21.9099	27.4672	24.2211	22.0617
0.0783342	-0.126863	Q9UI12	Q9UI12	V-type proton ATPase subunit H	ATP6V1H	4	4	11.6	11.6	11.6	55.882	0	52.571	443810000	17	23.2297	22.4885	23.1207	23.3592	21.7761	23.3231
0.0451073	-0.126781	P55036	P55036	26S proteasome non-ATPase regulatory subunit 4	PSMD4	11	10	39.5	39.5	35	40.736	0	323.31	9799400000	75	26.9485	26.4743	28.053	26.3928	26.008	28.6946
0.0411459	-0.125891	Q9UBU8	Q9UBU8	Mortality factor 4-like protein 1	MORF4L1	7	7	34.5	23.8	23.8	41.473	0	44.142	719880000	13	23.3373	23.3046	21.8036	22.9056	21.0157	24.1465
0.0355704	-0.124997	Q9UDY4	Q9UDY4	DnaJ homolog subfamily B member 4	DNAJB4	12	12	43.6	40.1	40.1	37.806	0	316.35	5968500000	73	26.8592	23.3473	25.1476	26.1904	24.1033	24.6855
0.0223906	-0.124617	Q86UV5	Q86UV5	Ubiquitin carboxyl-terminal hydrolase 48	USP48	16	16	20.9	20.9	20.9	119.03	0	45.216	917820000	39	26.6828	21.8117	21.3228	21.9282	24.4362	23.0792
0.100079	-0.124339	Q96FV9	Q96FV9	THO complex subunit 1	THOC1	23	23	44.7	44.7	44.7	75.665	0	103.12	3376000000	98	25.6029	26.9232	26.3684	26.1296	25.8016	26.5904
0.0663994	-0.1231	Q9NZT2	Q9NZT2	Opioid growth factor receptor	OGFR	11	11	29	29	29	73.324	0	172.88	1432600000	76	25.4612	24.5025	23.8949	25.0047	24.9025	23.5821
0.0403744	-0.120433	Q13185	Q13185	Chromobox protein homolog 3	CBX3	7	6	45.9	45.9	37.2	20.811	0	216.04	7985800000	87	28.024	25.571	25.565	27.4322	25.9222	25.4442
0.0336154	-0.120408	Q9NRZ9	Q9NRZ9	Lymphoid-specific helicase	HELLS	19	19	25.9	25.9	25.9	97.073	0	40.903	4350000000	118	27.7402	24.6342	24.2976	26.4614	24.8712	24.9783
0.0397146	-0.120213	Q6P6C2	Q6P6C2	RNA demethylase ALKBH5	ALKBH5	20	20	51.8	51.8	51.8	44.255	0	206.23	7229700000	76	25.7708	23.153	22.6648	23.6745	23.1587	24.3947
0.057257	-0.119924	Q9Y2Z4	Q9Y2Z4	Tyrosine--tRNA ligase, mitochondrial	YARS2	15	15	45.1	45.1	45.1	53.198	0	323.31	5455400000	68	22.9006	22.53	21.4962	22.0265	23.2818	21.2588
0.0253069	-0.119895	O75436	O75436	Vacuolar protein sorting-associated protein 26A	VPS26A	10	10	43.4	41.3	41.3	38.169	0	82.934	1992100000	30	24.8501	21.7594	22.6197	25.2573	20.7875	22.8247
0.0147409	-0.119717	O95551	O95551	Tyrosyl-DNA phosphodiesterase 2	TDP2	11	11	37.6	37.6	37.6	40.929	0	204.25	7532600000	87	27.8322	25.2411	21.5916	28.0109	21.1515	25.1434
0.120813	-0.119556	P36542	P36542	ATP synthase subunit gamma, mitochondrial	ATP5C1	10	10	32.2	32.2	32.2	32.996	0	73.433	6330700000	96	27.6183	26.5294	26.8137	26.5795	26.9125	27.1108
0.0336547	-0.119551	Q9NZL9	Q9NZL9	Methionine adenosyltransferase 2 subunit beta	MAT2B	13	13	41.3	41.3	41.3	37.551	0	70.853	1837500000	43	24.6158	22.915	22.1359	24.9715	21.8644	22.4722
0.136864	-0.119446	Q9H3U1	Q9H3U1	Protein unc-45 homolog A	UNC45A	23	23	34.1	34.1	34.1	103.08	0	56.589	4774800000	103	27.0918	26.2812	26.8516	26.9777	26.2362	26.6524
0.0305611	-0.118617	O00461	O00461	Golgi integral membrane protein 4	GOLIM4	5	5	9.1	9.1	9.1	81.879	0	45.974	317810000	15	22.1371	22.4217	24.5824	22.3394	21.4691	24.9768
0.0492307	-0.118467	P07203	P07203	Glutathione peroxidase 1	GPX1	10	10	68.5	68.5	68.5	22.088	0	27.344	1231300000	31	24.7905	24.7947	22.4967	24.4803	23.8294	23.4168
0.0792243	-0.118076	Q9UKM7	Q9UKM7	Endoplasmic reticulum mannosyl-oligosaccharide 1,2-alpha-mannosidase	MAN1B1	5	5	11.2	11.2	11.2	79.579	0	18.555	1634400000	6	22.7812	21.8524	22.3066	21.7519	23.0993	21.7348
0.0152885	-0.116545	Q13310	Q13310	Polyadenylate-binding protein 4	PABPC4	30	26	65.1	47.4	45.8	70.782	0	323.31	215410000000	907	29.0894	34.6966	28.076	29.8583	33.2988	28.3553
0.0355163	-0.116286	O14908	O14908	PDZ domain-containing protein GIPC1	GIPC1	5	5	21	21	21	36.049	0	13.784	636960000	10	24.1592	22.224	23.2555	24.1286	21.1851	23.9761
0.0212888	-0.115095	O94905	O94905	Erlin-2	ERLIN2	9	7	34.8	34.8	27.7	37.839	0	28.074	2393900000	63	26.5015	24.9854	22.4991	25.8465	21.799	25.9952
0.0342642	-0.114557	Q9P031	Q9P031	Thyroid transcription factor 1-associated protein 26	CCDC59	4	4	15.8	15.8	15.8	28.669	0	5.8234	644770000	19	21.6756	23.7606	24.284	21.6344	23.3615	24.3807
0.0523876	-0.114482	P25490;O15391;Q96MM3	P25490;O15391	Transcriptional repressor protein YY1;Transcription factor YY2	YY1;YY2	5	5	11.1	11.1	11.1	44.712	0	8.0505	352930000	16	23.9879	21.9707	24.3775	23.1786	23.5074	23.3067
0.063918	-0.113729	P47897	P47897	Glutamine--tRNA ligase	QARS	56	56	75.6	75.6	75.6	87.798	0	323.31	85470000000	967	31.336	29.6662	31.0643	30.8446	29.9001	30.9806
0.0391451	-0.112999	Q13576	Q13576	Ras GTPase-activating-like protein IQGAP2	IQGAP2	10	10	8.8	7.8	7.8	180.58	0	8.5117	249390000	11	24.0199	21.7589	21.4943	21.1835	22.9356	22.8149
0.0836399	-0.111979	O75533	O75533	Splicing factor 3B subunit 1	SF3B1	66	66	60	60	60	145.83	0	323.31	31858000000	706	29.347	30.0747	30.155	28.9751	29.9629	30.3027
0.26288	-0.111008	Q9C0B7	Q9C0B7	Transport and Golgi organization protein 6 homolog	TANGO6	14	14	17.9	17.9	17.9	120.75	0	189.45	483010000	16	22.2496	22.6061	22.0944	22.0589	22.2687	22.2895
0.0469485	-0.110673	Q9Y2U8	Q9Y2U8	Inner nuclear membrane protein Man1	LEMD3	19	19	33.9	33.9	33.9	99.996	0	323.31	1984300000	28	23.8325	22.9376	22.1806	23.9873	22.8974	21.7341
0.0577054	-0.109653	P33993	P33993	DNA replication licensing factor MCM7	MCM7	32	32	56.3	56.3	56.3	81.307	0	207.05	22735000000	337	30.338	28.6273	28.6702	29.7717	28.8554	28.6794
0.0225796	-0.109078	P40763	P40763	Signal transducer and activator of transcription 3	STAT3	22	22	41.2	41.2	41.2	88.067	0	323.31	4259900000	75	25.8876	21.2702	21.9914	24.2455	21.688	22.8885
0.0808194	-0.107121	Q8TEY7	Q8TEY7	Ubiquitin carboxyl-terminal hydrolase 33	USP33	3	3	4.9	4.9	4.9	106.73	0.00070505	3.2258	36782000	3	22.5264	22.7793	21.4337	22.3579	22.3617	21.6985
0.0269055	-0.107011	Q8NBU5	Q8NBU5	ATPase family AAA domain-containing protein 1	ATAD1	12	12	41.8	41.8	41.8	40.744	0	58.964	2659400000	34	25.8554	25.1636	22.1085	25.1048	22.9336	24.7681
0.0503856	-0.107011	P47756	P47756	F-actin-capping protein subunit beta	CAPZB	17	17	67.1	67.1	67.1	31.35	0	323.31	15369000000	176	27.9812	26.0302	26.7145	27.3726	25.9064	27.1258
0.0906533	-0.10654	Q86YR5	Q86YR5	G-protein-signaling modulator 1	GPSM1	5	5	8.9	8.9	8.9	74.509	0	21.474	314550000	13	23.2352	22.1241	22.3381	22.561	21.9959	22.8209
0.0671896	-0.106209	Q9NNW5	Q9NNW5	WD repeat-containing protein 6	WDR6	31	31	41	41	41	121.72	0	230.68	42330000000	210	29.4842	28.5991	30.2409	29.5559	28.777	29.6727
0.0153049	-0.105659	Q9HCD5	Q9HCD5	Nuclear receptor coactivator 5	NCOA5	33	33	69.1	69.1	69.1	65.536	0	323.31	36320000000	273	27.0167	31.5266	25.1656	27.3728	30.2137	25.8055
0.0544669	-0.105403	Q86SK9	Q86SK9	Stearoyl-CoA desaturase 5	SCD5	2	2	9.1	9.1	9.1	37.61	0.00024343	3.773	260410000	6	22.335	21.0771	23.084	21.9858	22.6474	21.5467
0.0383581	-0.104892	O14967	O14967	Calmegin	CLGN	8	8	18	18	18	70.038	0	50.898	1289900000	31	25.3897	22.2934	23.5784	23.3133	23.5339	24.0997
0.054409	-0.104825	Q9Y6G9	Q9Y6G9	Cytoplasmic dynein 1 light intermediate chain 1	DYNC1LI1	21	20	52.6	52.6	50.1	56.578	0	303.9	9581300000	175	27.0777	27.306	28.4109	26.7419	27.2434	28.4949
0.0340254	-0.103586	Q8TE02	Q8TE02	Elongator complex protein 5	ELP5	4	4	14.2	14.2	14.2	34.841	0.00024149	3.6367	296140000	8	23.7581	20.8732	22.8008	22.6104	23.2425	21.2684
0.0290552	-0.103356	Q9NRW3;Q8IUX4;Q96AK3	Q9NRW3	DNA dC->dU-editing enzyme APOBEC-3C	APOBEC3C	6	6	40.5	40.5	40.5	22.826	0	17.962	987570000	42	23.2552	25.9176	23.274	22.955	25.617	23.5648
0.175163	-0.101463	P61923	P61923	Coatomer subunit zeta-1	COPZ1	9	9	50.8	50.8	50.8	20.198	0	39.647	3761100000	31	25.9408	25.3286	25.628	25.3136	25.7644	25.515
0.0309472	-0.100533	P42771;P42772	P42771	Cyclin-dependent kinase inhibitor 2A	CDKN2A	3	3	26.3	26.3	26.3	16.532	0	6.6416	492250000	16	25.078	21.6628	22.0874	22.4402	22.9602	23.1262
0.0849415	-0.0997492	Q5JVS0	Q5JVS0	Intracellular hyaluronan-binding protein 4	HABP4	4	4	13.6	13.6	13.6	45.785	0	5.8905	335000000	5	22.1788	21.9765	23.2411	22.3921	22.1124	22.5925
0.0672493	-0.0994479	Q15392	Q15392	Delta(24)-sterol reductase	DHCR24	13	13	26.4	26.4	26.4	60.101	0	32.071	3980200000	76	26.7629	25.7614	26.0877	26.7539	25.3093	26.2505
0.0437759	-0.0990365	P06753;P09493	P06753;P09493	Tropomyosin alpha-3 chain;Tropomyosin alpha-1 chain	TPM3;TPM1	5	5	34.7	16.5	16.5	32.95	0	55.142	1354900000	19	22.4468	23.8589	23.0695	24.2669	22.7696	22.0416
0.0204873	-0.0988776	P55039	P55039	Developmentally-regulated GTP-binding protein 2	DRG2	3	3	10.7	10.7	10.7	40.746	0	5.2972	2074900000	6	25.2164	21.6878	22.3427	20.9481	22.9389	25.0633
0.0363923	-0.0986532	P00403	P00403	Cytochrome c oxidase subunit 2	MT-CO2	4	4	18.9	18.9	18.9	25.565	0	6.2271	642690000	6	24.205	21.4832	24.0931	22.7101	23.3195	23.4559
0.0954942	-0.0983384	O60610	O60610	Protein diaphanous homolog 1	DIAPH1	18	18	17.6	17.6	17.6	141.35	0	21.478	3130600000	53	25.8373	25.3207	26.506	26.0266	25.778	25.5644
0.035908	-0.0975297	Q5T481	Q5T481	RNA-binding protein 20	RBM20	3	3	2.9	2.9	2.9	134.36	0.0021716	2.1831	245780000	11	21.4319	23.0911	22.0739	21.9156	23.5401	20.8485
0.0406138	-0.0957743	Q8N3C0	Q8N3C0	Activating signal cointegrator 1 complex subunit 3	ASCC3	45	45	20.8	20.8	20.8	251.46	0	91.3	7664100000	295	29.1357	27.7318	28.2056	29.4576	27.074	28.2542
0.151023	-0.0953356	Q71DI3	Q71DI3	Histone H3.2	HIST2H3A	7	1	54.4	54.4	23.5	15.388	0	180.55	41528000000	289	30.6934	31.4601	30.943	31.0433	30.8137	30.9535
0.0179076	-0.0950902	Q4G0F5	Q4G0F5	Vacuolar protein sorting-associated protein 26B	VPS26B	19	18	55.7	55.7	53.6	39.154	0	291.65	5359700000	93	26.235	23.2472	20.4052	24.1912	22.3805	23.0305
0.0347306	-0.0945231	Q96QC0	Q96QC0	Serine/threonine-protein phosphatase 1 regulatory subunit 10	PPP1R10	17	17	21.3	21.3	21.3	99.057	0	40.996	1530000000	44	22.5116	22.1853	22.4541	20.6147	23.7652	22.4876
0.0594331	-0.0943158	Q93008	Q93008	Probable ubiquitin carboxyl-terminal hydrolase FAF-X	USP9X	59	31	25.6	25.6	15.1	292.28	0	158.83	7991100000	364	29.6768	28.7123	28.263	29.5047	28.4684	28.3961
0.0579341	-0.0940482	A2RRP1	A2RRP1	Neuroblastoma-amplified sequence	NBAS	8	8	3.7	3.7	3.7	268.57	0.00069881	3.1084	96787000	12	22.4165	22.5501	23.4816	22.013	22.5946	23.5585
0.0152036	-0.0933641	P48507	P48507	Glutamate--cysteine ligase regulatory subunit	GCLM	9	9	36.9	36.9	36.9	30.727	0	149.13	6061700000	85	27.0562	21.0685	24.2856	26.1024	22.505	23.5229
0.052688	-0.0926533	Q8WXE0;Q8WXD9	Q8WXE0	Caskin-2	CASKIN2	9	9	11.1	11.1	11.1	126.78	0	13.404	344510000	15	22.1553	22.5072	23.0675	23.5479	22.1482	21.7558
0.0526552	-0.0924098	P32929	P32929	Cystathionine gamma-lyase	CTH	10	10	39	39	39	44.508	0	63.492	1471700000	47	24.1408	22.5028	22.3019	23.0851	22.5715	23.0117
0.0533998	-0.092151	P18206	P18206	Vinculin	VCL	6	6	7.7	7.7	7.7	123.8	0	18.101	1384900000	12	21.051	22.1325	22.8644	21.382	22.1088	22.2806
0.0679916	-0.0919476	Q96EL3	Q96EL3	39S ribosomal protein L53, mitochondrial	MRPL53	5	5	44.6	44.6	44.6	12.107	0	4.6674	267410000	8	22.5951	23.7054	23.4238	22.4852	23.5503	23.4129
0.0495676	-0.0918967	Q96HR3	Q96HR3	Mediator of RNA polymerase II transcription subunit 30	MED30	2	2	11.8	11.8	11.8	20.277	0.00090703	2.7749	135470000	10	22.8402	22.54	22.4189	23.563	22.5565	21.4038
0.0760783	-0.0911299	Q00534	Q00534	Cyclin-dependent kinase 6	CDK6	5	5	22.4	19.9	19.9	36.938	0.00047973	3.5363	389640000	6	21.3104	21.6209	22.545	21.3687	22.0573	21.7768
0.0597287	-0.0898431	Q9NP61	Q9NP61	ADP-ribosylation factor GTPase-activating protein 3	ARFGAP3	5	4	12	12	9.3	56.928	0	4.3957	199350000	5	22.3326	21.9105	23.0924	21.5904	22.8695	22.6062
0.0486358	-0.0876637	Q14674	Q14674	Separin	ESPL1	12	12	7.2	7.2	7.2	233.17	0	15.31	440640000	31	22.6744	22.9291	24.3193	22.5348	23.4636	23.6614
0.0482618	-0.0873191	O15037	O15037	Protein KHNYN	KHNYN	11	11	21.7	21.7	21.7	74.533	0	23.145	829590000	31	22.432	23.019	23.5845	23.9663	22.3173	22.4899
0.0285215	-0.0870597	P57076	P57076	UPF0769 protein C21orf59	C21orf59	3	3	15.9	15.9	15.9	33.224	0	4.4975	430940000	5	23.8612	22.3683	21.0566	21.6846	23.5992	21.741
0.0661411	-0.0863775	P08195	P08195	4F2 cell-surface antigen heavy chain	SLC3A2	27	27	42.5	42.5	42.5	67.993	0	323.31	18271000000	251	28.3005	27.0507	28.4016	28.0648	27.5941	27.8348
0.101818	-0.0857976	Q92643	Q92643	GPI-anchor transamidase	PIGK	4	4	10.9	10.9	10.9	45.251	0	4.1944	429280000	5	22.9502	22.4468	22.1323	22.2235	22.7977	22.2507
0.0135635	-0.0842578	O15355	O15355	Protein phosphatase 1G	PPM1G	17	17	41	41	41	59.271	0	275.52	8287800000	93	27.2377	22.6354	23.7878	26.6404	21.5421	25.2255
0.101778	-0.0828362	O75643	O75643	U5 small nuclear ribonucleoprotein 200 kDa helicase	SNRNP200	98	98	48.7	48.7	48.7	244.5	0	323.31	52505000000	1280	31.3516	31.0924	31.1367	31.6732	30.8439	30.8151
0.0273447	-0.0826658	P68036;A0A1B0GUS4	P68036;A0A1B0GUS4	Ubiquitin-conjugating enzyme E2 L3	UBE2L3	5	5	39	39	39	17.861	0	6.4654	506570000	10	23.8551	22.5559	21.2449	23.7237	22.2948	21.3895
0.0251499	-0.0822086	Q92820	Q92820	Gamma-glutamyl hydrolase	GGH	6	6	23.6	23.6	23.6	35.964	0	16.839	858850000	24	24.5579	21.4492	22.2177	23.7979	22.0835	22.0967
0.0325731	-0.0811481	Q8NBS9	Q8NBS9	Thioredoxin domain-containing protein 5	TXNDC5	39	39	79.4	79.4	79.4	47.628	0	323.31	1776400000000	1871	28.3	27.8738	26.7772	28.5143	28.0093	26.184
0.0380074	-0.0808601	Q9NVA2	Q9NVA2	Septin-11	2020-09-11	7	5	28.2	21.9	15.2	49.398	0	211.24	2724300000	75	25.4966	23.4753	25.4734	24.8796	24.2133	25.1098
0.033022	-0.0808506	Q9H7Z3	Q9H7Z3	Protein NRDE2 homolog	NRDE2	11	11	12.9	12.9	12.9	132.67	0	21.655	261510000	23	21.5749	23.1611	22.1164	21.5062	23.5692	21.5345
0.0388451	-0.0804958	P42677;Q71UM5	P42677;Q71UM5	40S ribosomal protein S27;40S ribosomal protein S27-like	RPS27;RPS27L	5	5	40.5	40.5	40.5	9.461	0	8.8454	1772400000	55	27.5376	25.7164	26.1661	27.1483	26.412	25.6183
0.0442131	-0.0783482	Q8NB78	Q8NB78	Lysine-specific histone demethylase 1B	KDM1B	2	2	2.6	2.6	2.6	92.097	0.00090847	2.7927	121340000	14	22.7568	22.8641	22.1356	22.7684	21.432	23.321
0.038378	-0.078317	O43447	O43447	Peptidyl-prolyl cis-trans isomerase H	PPIH	10	10	50.8	50.8	50.8	19.208	0	30.907	2832600000	45	24.799	24.4449	25.4255	23.5643	25.2733	25.5968
0.0225702	-0.0782674	Q6UXN9	Q6UXN9	WD repeat-containing protein 82	WDR82	15	15	49.8	49.8	49.8	35.079	0	323.31	8620700000	101	27.3919	24.0627	25.4283	26.5845	24.3847	25.679
0.151886	-0.0782655	Q86UT6	Q86UT6	NLR family member X1	NLRX1	8	8	9.9	9.9	9.9	107.61	0	7.0059	541290000	28	23.4644	23.5205	23.2171	23.3449	23.0204	23.6018
0.0212082	-0.0763474	Q15436	Q15436	Protein transport protein Sec23A	SEC23A	23	23	50.1	45.4	45.4	86.16	0	323.31	6666400000	150	26.3142	25.0757	25.8721	27.9475	24.288	24.7975
0.0309072	-0.0762482	Q9NVI7	Q9NVI7	ATPase family AAA domain-containing protein 3A	ATAD3A	23	8	42.4	42.4	15.5	71.368	0	200.55	17648000000	201	28.0078	27.7324	29.7352	29.1301	27.3438	28.7727
0.125464	-0.0762323	P06746	P06746	DNA polymerase beta	POLB	11	11	39.4	39.4	39.4	38.177	0	51.077	2247600000	34	25.5086	25.5967	25.1129	25.0547	25.6264	25.3084
0.0154643	-0.0761242	Q6YP21	Q6YP21	Kynurenine--oxoglutarate transaminase 3	CCBL2	11	11	30.6	30.6	30.6	51.4	0	28.106	4894600000	39	27.9244	23.2631	24.192	25.7407	23.4644	25.946
0.0964105	-0.0746066	Q9NVU0	Q9NVU0	DNA-directed RNA polymerase III subunit RPC5	POLR3E	24	24	45.5	45.5	45.5	79.897	0	125.97	3966900000	142	26.4344	25.9622	26.4725	26.6326	26.1424	25.8703
0.0280659	-0.0744298	Q5T1V6	Q5T1V6	Probable ATP-dependent RNA helicase DDX59	DDX59	5	5	8.2	8.2	8.2	68.809	0	4.9456	283150000	13	23.8854	21.4286	21.7842	23.1583	21.6259	22.0908
0.0507181	-0.0737502	P04350	P04350	Tubulin beta-4A chain	TUBB4A	8	5	77	17.3	11.3	49.585	0	176.15	3846700000	64	26.4671	25.3732	26.3695	26.5094	26.1693	25.3098
0.105781	-0.073693	Q7L1Q6	Q7L1Q6	Basic leucine zipper and W2 domain-containing protein 1	BZW1	14	13	43	43	41.3	48.043	0	55.296	6507200000	55	26.8037	26.5325	27.0426	26.3127	26.9084	26.9366
0.0525561	-0.0725784	O94906	O94906	Pre-mRNA-processing factor 6	PRPF6	37	37	46.5	46.5	46.5	106.92	0	105.35	8886300000	233	26.8825	27.6258	28.2917	27.0542	27.8771	27.6508
0.0479602	-0.0719293	Q9Y241	Q9Y241	HIG1 domain family member 1A, mitochondrial	HIGD1A	3	3	47.3	47.3	47.3	10.143	0	87.871	331120000	10	21.5813	22.6338	23.3458	22.4899	22.374	22.4813
0.028036	-0.0715834	Q5W111	Q5W111	SPRY domain-containing protein 7	SPRYD7	6	6	37.2	37.2	37.2	21.666	0	20.456	460020000	11	24.076	21.3458	22.75	23.3065	22.471	22.1796
0.0410707	-0.0714773	P10809	P10809	60 kDa heat shock protein, mitochondrial	HSPD1	49	49	78.2	78.2	78.2	61.054	0	323.31	222470000000	1172	31.1854	29.9234	31.1084	30.6189	29.9502	31.4337
0.0463989	-0.0711295	P49720	P49720	Proteasome subunit beta type-3	PSMB3	7	7	40.5	40.5	40.5	22.949	0	36.271	1362100000	42	24.0007	24.3321	25.4771	24.3864	24.1477	25.0624
0.0331765	-0.0707722	Q9H773	Q9H773	dCTP pyrophosphatase 1	DCTPP1	13	13	76.5	76.5	76.5	18.681	0	105.49	12485000000	96	28.3376	26.1611	26.9614	27.7511	26.6525	26.8441
0.0266812	-0.0704015	Q9UKJ3;Q7Z570;A4D1E1	Q9UKJ3	G patch domain-containing protein 8	GPATCH8	7	7	6.1	6.1	6.1	164.2	0	16.372	542410000	12	24.2879	22.6397	24.7318	24.8218	23.9261	22.7002
0.0131826	-0.0697289	Q8NFC6;Q96IK1	Q8NFC6	Biorientation of chromosomes in cell division protein 1-like 1	BOD1L1	22	22	10.2	10.2	10.2	330.46	0	26.432	634290000	56	22.286	21.8919	26.1883	21.6899	23.0608	25.4064
0.0538216	-0.0691662	O43237	O43237	Cytoplasmic dynein 1 light intermediate chain 2	DYNC1LI2	8	8	24	21.3	21.3	54.099	0	70.355	1627700000	61	24.63	24.2392	25.2092	25.0312	23.945	24.8947
0.0521457	-0.0686792	P61011	P61011	Signal recognition particle 54 kDa protein	SRP54	19	19	43.5	43.5	43.5	55.704	0	262.35	5653000000	63	25.0184	24.7318	24.8778	25.5203	23.9881	24.9137
0.0296264	-0.0659917	P42695	P42695	Condensin-2 complex subunit D3	NCAPD3	33	33	27.2	27.2	27.2	168.89	0	138.38	2926600000	144	25.9197	26.7579	27.6558	25.6471	26.9605	27.5279
0.0210007	-0.065052	Q96AC1;Q9BQL6	Q96AC1	Fermitin family homolog 2	FERMT2	10	10	26	26	26	77.86	0	28.567	878680000	30	24.5522	22.5981	21.0282	22.7574	22.8875	22.3384
0.033497	-0.0641994	Q7Z2K8	Q7Z2K8	G protein-regulated inducer of neurite outgrowth 1	GPRIN1	13	13	18.1	18.1	18.1	102.4	0	16.714	1360900000	22	23.2341	22.367	21.9569	21.4516	23.2336	22.6802
[truncated: 1,892 more rows]

## Sheet: Figure 3D
Data S1. Mass spectrometry data as plotted in Figs. 1, B and C; and Fig. 3D.						:Labelled on plot.
[truncated: 1,711 more rows]
